# Supplementary material for: Comparative epigenomics reveals the impact of ruminant-specific regulatory elements on complex traits
Source: BMC Biol. 2022 Dec 8;20:273. doi: 10.1186/s12915-022-01459-0 (PMC9730597; doi:10.1186/s12915-022-01459-0)
Supplement: Supplementary file 2 — Additional file 2: Table S1A. Sequencing and mapping statistics of ChIP-seq, Table S1B. Sequencing and mapping statistics of RNA-seq, Table S1C. Sequencing and mapping statistics of WGBS, Table S1D. Sequencing and mapping statistics of ATAC-seq. Table S1E. The summary of human GWAS datasets. [file 12915_2022_1459_MOESM2_ESM.xlsx]

## Sheet: Table S1A
Table S1A Sequencing and mapping statistics of ChIP-seq
Unique ID	Tissue	Species	Library Layout	Assembly	Sequenced Reads	Mapped Reads	%Mapped Reads	Quality Mapped Reads	% Quality	Quality Reads After Removing Duplicates	% Deduplicate Removed	Relative Strand Correlation (RSC)	Normalized strand correlation (NSC)	Public data accession
C1_H3K4me3	Liver	Cattle	PAIR	ARS-UCD1.2	77323070	76937531	99.5	68098225	88.5111	52227090	76.6938	1.13447	1.48826	This study
C1_input	Liver	Cattle	PAIR		64648002	64443333	99.68	57420697	89.1026	45706045	79.5986	NA	NA
C2_H3K27ac	Liver	Cattle	PAIR		62072987	61965422	99.83	60495099	97.6272	47837287	79.0763	1.39174	1.15705
C2_H3K4me3	Liver	Cattle	PAIR		65150441	64859810	99.55	55638201	85.7822	42178652	75.8088	1.36057	1.09837
C2_input	Liver	Cattle	PAIR		58301568	58160493	99.76	52207511	89.7646	41843779	80.149	NA	NA
C3_H3K27ac	Liver	Cattle	PAIR		61738448	61605645	99.78	59449879	96.5007	47858514	80.5023	1.24311	1.24018
C3_H3K4me3	Liver	Cattle	PAIR		65904568	65566990	99.49	57382440	87.5173	42752363	74.5043	1.1102	1.89497
C3_input	Liver	Cattle	PAIR		62733606	62512873	99.65	55463261	88.7229	42399862	76.4468	NA	NA
C4_H3K27ac	Liver	Cattle	SINGLE		19851404	16334110	82.28	14260935	87.3077	13121362	92.0091	1.63946	1.25472	ERR572199
C4_input	Liver	Cattle	SINGLE		23296372	22471346	96.46	17550353	78.101	16816373	95.8179	NA	NA	ERR572283
C1A_H3K27ac	Adipose	Cattle	SINGLE		58290269	50457206	89.18	41844447	82.9306	27756702	66.3331	1.21934	1.09298	PRJNA665199
C2A_H3K27ac	Adipose	Cattle	SINGLE		52422066	47000059	91.82	38548423	82.0178	26822268	69.5807	1.37427	1.06693
C1Ce_H3K27ac	Cerebellum	Cattle	SINGLE		43341618	40225633	95.41	34705947	86.2782	23821766	68.6389	1.0271	1.15127
C2Ce__H3K27ac	Cerebellum	Cattle	SINGLE		49877925	30253312	68.9	25627972	84.7113	20408119	79.6322	1.21979	1.09216
C1Co__H3K27ac	Cortex	Cattle	SINGLE		44471714	43255932	97.54	37096611	85.7607	27537828	74.2327	1.18124	1.10397
C2Co__H3K27ac	Cortex	Cattle	SINGLE		52047091	50685481	97.61	42175422	83.2101	31417381	74.4922	1.09181	1.07305
C1H_H3K27ac	Hypothalamus	Cattle	SINGLE		78628059	69611414	90.12	58755924	84.4056	14262335	24.2739	1.46144	1.08046
C2H_H3K27ac	Hypothalamus	Cattle	SINGLE		78277210	74126823	94.88	62873432	84.8187	50430987	80.2103	1.10385	1.03662
C1L_H3K27ac	Lung	Cattle	SINGLE		99464879	98097497	98.44	89480606	91.216	56948473	63.6434	1.28352	1.2039
C2L_H3K27ac	Lung	Cattle	SINGLE		93919895	92431871	98.28	86199494	93.2573	56882628	65.9895	1.27274	1.20221
C1M_H3K27ac	Muscle	Cattle	SINGLE		80344388	76698761	95.46	70392017	91.7773	26000604	36.9369	1.35996	1.42433
C2M_H3K27ac	Muscle	Cattle	SINGLE		83089719	77830461	93.7	69068854	88.7427	19379172	28.0578	1.39535	1.47992
C1S_H3K27ac	Spleen	Cattle	SINGLE		58865634	57542709	97.79	48231666	83.8189	32843960	68.0963	1.52423	1.05012
C2S_H3K27ac	Spleen	Cattle	SINGLE		71109704	69530120	97.82	58046091	83.4834	35372372	60.9384	1.5816	1.05457
C1A_H3K4me3	Adipose	Cattle	SINGLE		74274503	65214630	90.11	53017369	81.2967	29769508	56.1505	1.16535	1.23695	PRJNA665216
C2A_H3K4me3	Adipose	Cattle	SINGLE		89068702	83498132	93.87	71120384	85.176	53288977	74.9279	1.17779	1.42345
C1Ce_H3K4me3	Cerebellum	Cattle	SINGLE		60184893	51079603	86.1	44352296	86.8298	23296364	52.5257	1.07498	1.29499
C2Ce_H3K4me3	Cerebellum	Cattle	SINGLE		84318070	79857716	95.63	68660762	85.9789	20932293	30.4865	1.22057	1.34663
C1Co_H3K4me3	Cortex	Cattle	SINGLE		61322715	59396426	97.1	51996855	87.5421	33485428	64.3989	1.21383	1.7108
C2Co_H3K4me3	Cortex	Cattle	SINGLE		55573910	53883614	97.23	44910363	83.347	32975729	73.4257	1.20563	1.22941
C1H_H3K4me3	Hypothalamus	Cattle	SINGLE		33443383	31863844	97.93	29377282	92.1963	20139191	68.5536	1.23677	2.74668
C2H_H3K4me3	Hypothalamus	Cattle	SINGLE		46480165	44803437	97.84	40879096	91.241	27230761	66.6129	1.21155	2.15236
C1L_H3K4me3	Lung	Cattle	SINGLE		59702492	57690437	96.67	48339306	83.7908	34684281	71.7517	1.22376	1.19945
C2L_H3K4me3	Lung	Cattle	SINGLE		57092039	54754331	96.27	45295818	82.7255	32679943	72.1478	1.22554	1.20612
C1M_H3K4me3	Muscle	Cattle	SINGLE		140123141	119453550	85.29	103362721	86.5296	16584899	16.0453	1.10705	1.94828
C2M_H3K4me3	Muscle	Cattle	SINGLE		119925560	106596409	88.94	91424235	85.7667	16060870	17.5674	1.09356	2.05676
C1S_H3K4me3	Spleen	Cattle	SINGLE		57438232	56103372	97.61	46818415	83.4503	24562044	52.4624	1.36409	1.15159
C2S_H3K4me3	Spleen	Cattle	SINGLE		63423277	61648832	97.25	50463180	81.8559	39568302	78.4102	1.17569	1.141
S1_H3K27ac	Liver	Sheep	PAIR	Oar_rambouillet_v1.0	57654638	57564069	99.84	55245699	95.9725	46780068	84.6764	1.35078	1.18351	This study
S1_H3K4me3	Liver	Sheep	PAIR		59802729	59691021	99.81	48288536	80.8975	39021198	80.8084	1.1129	1.92972
S1_input	Liver	Sheep	PAIR		59689860	59425478	99.56	52123765	87.7128	44312246	85.0135	NA	NA
S2_H3K27ac	Liver	Sheep	PAIR		59650906	59537402	99.81	57051134	95.824	46029451	80.681	1.35058	1.17521
S2H3K4me3	Liver	Sheep	PAIR		62182816	62096513	99.86	51513965	82.9579	41670222	80.8911	1.10713	2.07542
S2_input	Liver	Sheep	PAIR		57854434	57737473	99.8	50602513	87.6424	43428712	85.8232	NA	NA
S3_H3K27ac	Liver	Sheep	PAIR		62026547	61892671	99.78	59573777	96.2534	46456000	77.9806	1.18076	1.19684
S3_H3K4me3	Liver	Sheep	PAIR		68403503	68288541	99.83	58060819	85.0228	45591188	78.5232	1.12112	1.98074
S3_input	Liver	Sheep	PAIR		72357630	72289665	99.91	63996226	88.5275	50847779	79.4543	NA	NA
G1_H3K27ac	Liver	Goat	PAIR	ARS1	65486578	65434508	99.92	63818766	97.5307	44223056	69.2948	1.23227	1.20327
G1_H3K4me3	Liver	Goat	PAIR		63073257	63003311	99.89	55783648	88.5408	39705100	71.177	1.11788	1.62646
G1_input	Liver	Goat	PAIR		61215060	61074502	99.77	55865666	91.4713	41471430	74.2342	NA	NA
G2_H3K27ac	Liver	Goat	PAIR		62354575	62256575	99.84	60893370	97.8103	49466788	81.2351	1.27948	1.20159
G2_H3K4me3	Liver	Goat	PAIR		54209649	54142662	99.88	48698183	89.9442	39059178	80.2066	1.0834	2.31981
G2_input	Liver	Goat	PAIR		60527305	60431755	99.84	55111488	91.1962	47866364	86.8537	NA	NA
G3_H3K27ac	Liver	Goat	PAIR		61284461	61188470	99.84	59457547	97.1712	47580683	80.0246	1.18905	1.25897
G3_H3K4me3	Liver	Goat	PAIR		84181757	84066224	99.86	74479569	88.5963	60880933	81.7418	1.08103	2.06454
G3_input	Liver	Goat	PAIR		60319368	60185144	99.78	54841405	91.1212	46466748	84.7293	NA	NA
P1_H3K27ac	Liver	Pig	SINGLE	Sscrofa11.1	51871542	50884242	98.1	48476718	95.2686	37938384	78.261	1.25609	1.26001	ERR2731928
P1_H3K4me3	Liver	Pig	SINGLE		56663435	22712033	40.08	19898865	87.6138	15248773	76.6314	1.2271	1.63712	ERR2731951
P1_input	Liver	Pig	SINGLE		81117282	78894813	97.26	68619846	86.9764	50677817	73.853	NA	NA	ERR2731964
P2_H3K27ac	Liver	Pig	SINGLE		99732848	97662636	97.92	92127736	94.3326	57807452	62.7471	1.23737	1.2343	ERR2731921
P2_H3K4me3	Liver	Pig	SINGLE		180845342	176462215	97.58	158214013	89.6589	83314965	52.6597	1.16651	1.25548	ERR2731946
P2_input	Liver	Pig	SINGLE		75330513	72941619	96.83	63470044	87.0149	46607118	73.4317	NA	NA	ERR2731957
P3_H3K27ac	Liver	Pig	SINGLE		94294599	49079519	52.05	46433280	94.6083	31652754	68.1682	1.25216	1.37462	ERR2731927
P3_H3K4me3	Liver	Pig	SINGLE		76558273	73457103	95.95	63503668	86.45	35344371	55.6572	1.10171	1.08932	ERR2731950
P3_input	Liver	Pig	SINGLE		92952094	90326625	97.18	77909910	86.2535	56539604	72.5705	NA	NA	ERR2731961
M1_H3K27ac	Liver	Mouse	SINGLE	GRCm39	87767247	86433738	98.48	80110365	92.6841	50091171	62.5277	1.26394	1.33083	ERR2731755
M1_H3K4me3	Liver	Mouse	SINGLE		63741153	62255821	97.67	59324452	95.2914	21126512	35.6118	1.20609	3.34608	ERR2731787
M1_input	Liver	Mouse	SINGLE		95283354	93545581	98.18	73118688	78.1637	52553821	71.8747	NA	NA	ERR2731800
M2_H3K27ac	Liver	Mouse	SINGLE		107526376	106401281	98.95	100156678	94.1311	60889021	60.7938	1.25159	1.2786	ERR2731758
M2_H3K4me3	Liver	Mouse	SINGLE		108394091	107077183	98.79	101501882	94.7932	30388264	29.9386	1.19662	2.2919	ERR2731789
M2_input	Liver	Mouse	SINGLE		307615652	304928819	99.13	238781583	78.3073	155271839	65.0267	NA	NA	ERR2731804
M3_H3K27ac	Liver	Mouse	SINGLE		60614027	59688116	98.46	56365435	94.4333	35254718	62.5467	1.34115	1.40295	ERR2731762
M3_H3K4me3	Liver	Mouse	SINGLE		64225033	62404038	97.16	52895118	84.7623	20549995	38.8505	1.31703	2.21658	ERR2731791
M3_input	Liver	Mouse	SINGLE		127544377	125778201	98.62	98707067	78.4771	71037969	71.9685	NA	NA	ERR2731806
M4_H3K27ac	Liver	Mouse	SINGLE		89952502	89013550	98.96	83448445	93.748	51177101	61.3278	1.30431	1.33422	ERR2731757
M4_H3K4me3	Liver	Mouse	SINGLE		97050805	95527425	98.43	91427641	95.7083	28003797	30.6295	1.20288	2.65045	ERR2731786
M4_input	Liver	Mouse	SINGLE		77360130	75977452	98.21	59494087	78.3049	41706948	70.1027	NA	NA	ERR2731802
H1_H3K27ac	Liver	Human	SINGLE	GRCh38.p13	41628700	41103998	98.74	36488544	88.7713	34870462	95.5655	1.33018	1.20571	ERR572148
H1_H3K4me3	Liver	Human	SINGLE		47304866	46741994	98.81	39196326	83.8568	37390456	95.3928	1.22942	1.12358	ERR572159
H1_input	Liver	Human	SINGLE		22497394	22316561	99.2	18730186	83.9295	18191403	97.1235	NA	NA	ERR572219
H2_H3K27ac	Liver	Human	SINGLE		52395764	51665678	98.61	46234177	89.4872	43292473	93.6374	1.37218	1.20929	ERR572241
H2_H3K4me3	Liver	Human	SINGLE		32340149	31876701	98.57	26997151	84.6924	26284634	97.3608	1.17014	1.08055	ERR572248
H2_input	Liver	Human	SINGLE		30075376	29830061	99.18	25093762	84.1224	24399044	97.2315	NA	NA	ERR572295
H3_H3K27ac	Liver	Human	SINGLE		35516393	34997401	98.54	31429638	89.8056	30086427	95.7263	1.4283	1.21349	ERR572285
H3_H3K4me3	Liver	Human	SINGLE		32743296	32221802	98.41	27371338	84.9466	26704359	97.5632	1.20145	1.07917	ERR572284
H3_input	Liver	Human	SINGLE		28442774	28244650	99.3	23837577	84.3968	23283522	97.6757	NA	NA	ERR572249
H4_H3K27ac	Liver	Human	SINGLE		35005618	34436320	98.37	31005883	90.0383	29381170	94.76	1.41229	1.23155	ERR572151
H4_H3K4me3	Liver	Human	SINGLE		53250328	52446541	98.49	44629889	85.096	43004018	96.357	1.13095	1.03044	ERR572270
H4_input	Liver	Human	SINGLE		29293192	29098071	99.33	24683453	84.8285	23627131	95.7205	NA	NA	ERR572195

## Sheet: Table S1B
Table S1B Sequencing and mapping statistics of RNA-seq
Unique ID	Species	Assembly	raw reads	clean reads	Uniquely mapped reads	% Uniquely mapped rate	Public data accession
C_R1	Cattle	ARS-UCD1.2	118276228	115670914	112363468	97.14	This study
C_R2	Cattle		140367380	137497876	133890820	97.38
C_R3	Cattle		151836280	148859124	144605524	97.14
S_R1	Sheep	Oar_rambouillet_v1.0	129901822	127552470	110050138	86.28
S_R2	Sheep		130811866	128446700	108173862	84.22
S_R3	Sheep		92836432	91193476	80390960	88.15
G_R1	Goat	ARS1	106923362	105274744	93426326	88.75
G_R2	Goat		77936164	76070920	67077172	88.18
G_R3	Goat		70752728	69233740	56605282	81.76
P_R1	Pig	Sscrofa11.1	142996948	112259886	91930446	81.89	ERR3417918
P_R2	Pig		162237884	906041256	73093476	80.67	ERR3417924
P_R3	Pig		163228662	5355855782	80386264	75.05	ERR3417937
H_R1	Human	GRCh38.p13	95350520	74754718	65985070	88.27	ERR1138635
H_R2	Human		161327108	129953234	115151042	88.61	ERR1138636
H_R3	Human		187487816	155417420	136936020	88.11	ERR1138637
H_R4	Human		209013120	191528320	164744368	86.02	ERR1331693
M_R1	Mouse	GRCm39	220987466	138070260	106308910	77	ERR3417963
M_R2	Mouse		129665438	84338356	63261422	75.01	ERR3415745
M_R3	Mouse		253351392	129236600	76959776	59.55	ERR3418003
M_R4	Mouse		254426964	153946788	103411612	67.17	ERR3417995

## Sheet: Table S1C
Table S1C Sequencing and mapping statistics of WGBS
Unique ID	Species	Tissue	Assembly	Raw reads	Clean reads	Unique mapped reads	Deduplicate reads	Mapping rate (%)	Bs conservation rate (%)	Genomic coverage	Public data accession
C_M1	Cattle	Liver	ARS-UCD1.2	690245608	690238138	558398018	430845668	80.9	99.5241	23.7961	This study
C_M2	Cattle	Liver		708707518	708701146	528514930	395668634	74.6	99.5419	21.8533
C_M3	Cattle	Liver		570730018	570720160	457309950	374682256	80.1	99.4417	20.6942
C_M1A	Cattle	Adipose		349207398	349173206	274212662	251590052	78.5	99.7408	13.8956	PRJNA612978
C_M2A	Cattle	Adipose		338516440	338508278	260965858	244205152	77.1	99.6491	13.4878
C_M1C	Cattle	Cortex		540099516	539667808	409286012	349667400	75.8	98.6645	19.3126	PRJNA417285
C_M2C	Cattle	Cortex		555603684	555143326	441144294	378536936	79.5	98.6906	20.9071
C_M1L	Cattle	Lung		414378690	414344626	320667184	281824116	77.4	99.6584	15.5655	PRJNA612978
C_M2L	Cattle	Lung		316210566	316200740	235932806	218682910	74.6	99.7473	12.0781
C_M1M	Cattle	Muscle		322299978	322218878	257043396	237769122	79.8	99.6337	13.1323
C_M2M	Cattle	Muscle		419095528	419015118	325358002	288188274	77.6	99.5715	15.917
C_M1S	Cattle	Spleen		762249448	762114356	303935238	235719798	39.9	97.9872	13.0191
S_M1	Sheep	Liver	Oar_rambouillet_v1.0	602142230	602132126	478467374	381444914	79.5	99.5216	19.9367	This study
S_M2	Sheep	Liver		650344076	650332624	508113596	405876132	78.1	99.5572	21.2137
S_M3	Sheep	Liver		574314782	574311898	480203492	385865430	83.6	99.4774	20.1678
G_M1	Goat	Liver	ARS1	730487584	730467466	575334234	483765030	78.8	99.4715	24.827
G_M2	Goat	Liver		633373650	633363034	533913026	442161160	84.3	99.535	22.6919
G_M3	Goat	Liver		776327440	776311054	632102624	471132370	81.4	99.5709	24.1787
P_M1	Pig	Liver	Sscrofa11.1	1010550684	994349228	691861202	551339392	69.6	99.1697	22.0367	PRJNA357500
P_M2	Pig	Liver		915834482	902812486	664403504	513543172	73.6	99.4604	20.526
H_M1	Human	Liver	GRCh38.p13	865991374	853727226	612175686	508271434	71.7	99.056	16.3972	PRJNA287622
H_M2	Human	Liver		815256996	797750342	567257782	479332600	71.1	99.1036	15.4636
H_M3	Human	Liver		912909126	899847846	648152042	544473022	72	99.1413	17.5651
M_M1	Mouse	Liver	GRCm39	1825508542	1723258726	1257792342	915701274	73	99.7209	33.8997	PRJNA416505
M_M2	Mouse	Liver		1356971688	1315183860	980437674	802901398	74.5	99.5896	29.7238
M_M3	Mouse	Liver		1065019408	1031744912	777325674	592014768	75.3	99.7442	21.9166

## Sheet: Table S1D
Table S1D Sequencing and mapping statistics of ATAC-seq
Unique ID	Species	Tissue	Assembly	Seuqnced Reads	Mapped Reads	%Mapped Reads	Quality Mapped Reads	% Quality	Quality Reads After Removing Duplicates	% Deduplicate Removed	Public data accession
C_A1	Cattle	Liver	ARS-UCD1.2	175124072	170916250	98.44	169716496	99.298	68066799	40.1062	SRR12697167
C_A2	Cattle	Liver		194367992	189040987	97.86	187290470	99.074	76663688	40.933	SRR12697168
C_A1A	Cattle	Adipose		152184070	146420734	96.97	145563964	99.4149	61656879	42.3572	SRR12697152
C_A2A	Cattle	Adipose		126920776	123508967	97.94	122771924	99.4032	97169913	79.1467	SRR12697153
C_A1Co	Cattle	Cortex		171426908	163532511	96.21	162175985	99.1705	47353275	29.1987	SRR12697159
C_A2Co	Cattle	Cortex		205363760	199298259	97.76	197935815	99.3164	78357633	39.5874	SRR12697160
C_A1Ce	Cattle	Cerebellum		158964554	155093904	98.2	154011833	99.3023	80780855	52.4511	SRR12697156
C_A1H	Cattle	Hypothalamus		146439048	143093308	98.43	142561400	99.6283	52085284	36.5353	SRR12697163
C_A2H	Cattle	Hypothalamus		68153356	65430724	96.61	64872091	99.1462	31066341	47.8886	SRR12697164
C_A1L	Cattle	Lung		163469102	160051417	98.49	159191361	99.4626	131421574	82.5557	SRR12697171
C_A2L	Cattle	Lung		190030170	186095141	98.5	185044227	99.4353	147142416	79.5174	SRR12697172
C_A1M	Cattle	Muscle		89174618	87084986	98.58	86697995	99.5556	69440005	80.0941	SRR12697175
C_A2M	Cattle	Muscle		97247280	95157250	98.61	94772034	99.5952	74810014	78.9368	SRR12697176
C_A1S	Cattle	Spleen		261785316	252538086	97.26	250038855	99.0104	87283634	34.908	SRR12697179
C_A2S	Cattle	Spleen		179854284	175169976	97.99	173754103	99.1917	111376690	64.1002	SRR12697180
G_A1	Goat	Liver	ARS1	103245968	99617889	98.14	99040846	99.4207	28102619	28.3748	PRJEB27111
G_A2	Goat	Liver		104480020	97984325	95.74	97246220	99.2467	41179113	42.3452
P_A1	Pig	Liver	Sscrofa11.1	171864386	163273483	95.61	161253863	98.763	51792596	32.1187	SRR12697169
P_A2	Pig	Liver		169952062	159739246	94.59	157405230	98.5389	76301963	48.4749	SRR12697170
H_A1	Human	Liver	GRCh38.p13	250566392	243493324	98.02	242797012	99.714	172284990	70.9584	PRJNA692238
H_A2	Human	Liver		349306570	338114420	97.88	335892637	99.3429	299750582	89.24
M_A1	Mouse	Liver	GRCm39	80967020	77020523	95.49	76183443	98.9132	36732300	48.2156	PRJNA644146
M_A2	Mouse	Liver		80599612	77103001	96.07	76545049	99.2764	28483942	37.212
