# Supplementary material for: Comparative epigenomics reveals the impact of ruminant-specific regulatory elements on complex traits
Source: BMC Biol. 2022 Dec 8;20:273. doi: 10.1186/s12915-022-01459-0 (PMC9730597; doi:10.1186/s12915-022-01459-0)
Supplement: Supplementary file 3 — Additional file 3: Table S2. Numbers and definitions of regulatory regions. [file 12915_2022_1459_MOESM3_ESM.xlsx]

## Sheet: Table S2
Table S2 Numbers and definitions of regulatory regions
Peaks	Regulatory Region	Cattle	Sheep	Goat	Pig	Human	Mouse
H3K4me3 + H3K27ac	Promoter	13781	16066	16720	18411	17896	20050
H3K27ac only	Enhancer	54698	42496	46553	78833	93985	66999
