# Supplementary material for: Comparative epigenomics reveals the impact of ruminant-specific regulatory elements on complex traits
Source: BMC Biol. 2022 Dec 8;20:273. doi: 10.1186/s12915-022-01459-0 (PMC9730597; doi:10.1186/s12915-022-01459-0)
Supplement: Supplementary file 4 — Additional file 4: Table S3. Significant gene ontology (GO) terms (BinomFdrQ < 1.0e-4) for six categories of lineage-specific REs. [file 12915_2022_1459_MOESM4_ESM.xlsx]

## Sheet: Table S3A
Table S3A. GREAT-generated significantly enriched GO terms for ACEs ( BinomFdrQ <0.0001)
Ontology	ID	Terms	BinomFdrQ	RegionFoldEnrich	GenomeFrac	GeneFoldEnrich	Genes
GO Biological Process	GO:0048514	blood vessel morphogenesis	4.03135e-11	11.1846	0.0107076	5.76217	ACVR1,ACVRL1,B4GALT1,DAB2IP,ENSG00000259753,EPAS1,FMNL3,LAMA5,NR4A1,PROX1,SPI1,ZFP36L1
GO Biological Process	GO:0072358	cardiovascular system development	8.97087e-11	9.17125	0.0137112	4.79005	ACVR1,ACVRL1,B4GALT1,DAB2IP,ENSG00000259753,EPAS1,ERRFI1,FMNL3,LAMA5,NR4A1,PROX1,SPI1,ZFP36L1
GO Biological Process	GO:0010632	regulation of epithelial cell migration	1.01578e-10	17.24	0.00521001	8.78342	ACVRL1,ARSB,ATOH8,DAB2IP,HDAC5,MARVELD3,PLPP3,PROX1,SERPINF1
GO Biological Process	GO:0001944	vasculature development	1.33654e-10	9.31383	0.0135013	4.87968	ACVR1,ACVRL1,B4GALT1,DAB2IP,ENSG00000259753,EPAS1,ERRFI1,FMNL3,LAMA5,NR4A1,PROX1,SPI1,ZFP36L1
GO Biological Process	GO:0001568	blood vessel development	2.52872e-10	9.2688	0.0129208	4.73052	ACVR1,ACVRL1,B4GALT1,DAB2IP,ENSG00000259753,EPAS1,FMNL3,LAMA5,NR4A1,PROX1,SPI1,ZFP36L1
GO Biological Process	GO:0030097	hemopoiesis	2.89417e-10	9.10826	0.0131486	5.29985	BCL3,BLNK,CBFB,CHD2,EPAS1,FLI1,HDAC5,IRF1,KLF2,MAFB,NHEJ1,SPI1,TUSC2,ZBTB16,ZFP36L1
GO Biological Process	GO:0048534	hematopoietic or lymphoid organ development	1.42263e-09	8.26827	0.0144843	4.84476	BCL3,BLNK,CBFB,CHD2,EPAS1,FLI1,HDAC5,IRF1,KLF2,MAFB,NHEJ1,SPI1,TUSC2,ZBTB16,ZFP36L1
GO Biological Process	GO:0002520	immune system development	2.29744e-09	7.89112	0.0151766	4.62154	BCL3,BLNK,CBFB,CHD2,EPAS1,FLI1,HDAC5,IRF1,KLF2,MAFB,NHEJ1,SPI1,TUSC2,ZBTB16,ZFP36L1
GO Biological Process	GO:0045321	leukocyte activation	2.34026e-09	6.52161	0.0211182	3.53201	ARSB,B4GALT1,BCL3,BLNK,CBFB,COTL1,HDAC5,IRF1,LGALS3,MAFB,NHEJ1,PLD1,PLEKHO2,SPI1,TSPAN14,TUSC2,ZFP36L1
GO Biological Process	GO:0010594	regulation of endothelial cell migration	2.49214e-09	20.2825	0.00354277	10.0305	ACVRL1,ATOH8,DAB2IP,HDAC5,PLPP3,PROX1,SERPINF1
GO Biological Process	GO:0048646	anatomical structure formation involved in morphogenesis	5.95628e-09	6.16109	0.0223539	3.29869	ACVR1,ACVRL1,ATOH8,B4GALT1,BCL3,DAB2IP,ENSG00000259753,EPAS1,FAM20A,FMNL3,KRT8,LAMA5,MAFB,NR4A1,PROX1
GO Biological Process	GO:0040012	regulation of locomotion	6.22684e-09	6.12045	0.0225024	3.6583	ACVR1,ACVR1B,ACVRL1,ARHGAP18,ARSB,ATOH8,DAB2IP,ENSG00000259753,HDAC5,IGF1,LAMA5,LGALS3,MARVELD3,PLPP3,PROX1,SERPINF1,TRIM8
GO Biological Process	GO:0051270	regulation of cellular component movement	6.68905e-09	6.07383	0.0226751	3.64095	ACVR1,ACVR1B,ACVRL1,ARHGAP18,ARSB,ATOH8,B4GALT1,DAB2IP,ENSG00000259753,HDAC5,IGF1,LAMA5,LGALS3,MARVELD3,PLPP3,PROX1,SERPINF1
GO Biological Process	GO:2000145	regulation of cell motility	7.83764e-09	6.35434	0.0207318	3.74193	ACVR1,ACVR1B,ACVRL1,ARHGAP18,ARSB,ATOH8,DAB2IP,ENSG00000259753,HDAC5,IGF1,LAMA5,LGALS3,MARVELD3,PLPP3,PROX1,SERPINF1
GO Biological Process	GO:0050678	regulation of epithelial cell proliferation	9.35295e-09	11.1487	0.00805659	6.80147	ACVRL1,ATOH8,B4GALT1,DAB2IP,ERRFI1,IGF1,MARVELD3,NR4A1,PROX1,SERPINF1,ZFP36L1
GO Biological Process	GO:0016477	cell migration	1.33432e-08	6.11638	0.0215383	2.68806	ACVR1,ACVRL1,ARSB,B4GALT1,DAB2IP,FMNL3,LAMA5,LGALS3,NR4A1,PLPP3,PROX1,TNS1
GO Biological Process	GO:0001525	angiogenesis	1.35401e-08	10.8039	0.00831371	5.56484	ACVR1,ACVRL1,B4GALT1,DAB2IP,ENSG00000259753,EPAS1,FMNL3,LAMA5,NR4A1
GO Biological Process	GO:0048870	cell motility	1.44881e-08	5.74497	0.0239731	2.59351	ACVR1,ACVRL1,ARSB,B4GALT1,DAB2IP,FMNL3,LAMA5,LGALS3,NR4A1,PLD1,PLPP3,PROX1,TNS1
GO Biological Process	GO:0072359	circulatory system development	1.46833e-08	6.04997	0.0217747	3.19151	ACVR1,ACVRL1,B4GALT1,DAB2IP,DHRS3,ENSG00000259753,EPAS1,ERRFI1,FMNL3,LAMA5,NR4A1,PROX1,SPI1,ZFP36L1
GO Biological Process	GO:0030334	regulation of cell migration	8.18457e-08	6.18997	0.0193475	3.77716	ACVR1,ACVR1B,ACVRL1,ARSB,ATOH8,DAB2IP,ENSG00000259753,HDAC5,IGF1,LAMA5,LGALS3,MARVELD3,PLPP3,PROX1,SERPINF1
GO Biological Process	GO:0006366	transcription from RNA polymerase II promoter	1.68664e-07	5.91829	0.0202357	3.06756	CBFB,CTCFL,ELL,EPAS1,FLI1,FOS,IRF1,IRF6,KLF10,MAFB,MNT,NR4A1,SPI1,SUPT4H1
GO Biological Process	GO:0030098	lymphocyte differentiation	2.85107e-07	12.2139	0.00588317	8.20673	BCL3,BLNK,CBFB,HDAC5,IRF1,MAFB,NHEJ1,SPI1,TUSC2,ZFP36L1
GO Biological Process	GO:0098727	maintenance of cell number	4.93595e-07	16.4094	0.00364915	7.90721	EPAS1,IGF1,KLF10,PROX1,SPI1,TRIM8
GO Biological Process	GO:0008285	negative regulation of cell proliferation	5.73817e-07	6.21338	0.0173471	3.57793	ACVRL1,ATOH8,B4GALT1,DAB2IP,IRF1,IRF6,KANK2,KLF10,MARVELD3,MNT,PROX1,SERPINF1,ZBTB16
GO Biological Process	GO:0021700	developmental maturation	1.29552e-06	12.2652	0.00537036	5.87831	ACVRL1,ANGPTL8,CBFB,EPAS1,IGF1,KLF2,TUSC2
GO Biological Process	GO:0035295	tube development	4.79482e-06	6.20361	0.015444	3.63741	ACVR1,ACVRL1,ATOH8,B4GALT1,DAB2IP,EPAS1,ERRFI1,KLF2,LAMA5,PROX1,ZFP36L1
GO Biological Process	GO:0030099	myeloid cell differentiation	5.70104e-06	12.4352	0.0048154	5.67167	CBFB,EPAS1,FLI1,KLF2,SPI1,ZBTB16
GO Biological Process	GO:0019827	stem cell population maintenance	6.00648e-06	15.0492	0.00358107	6.68697	EPAS1,KLF10,PROX1,SPI1,TRIM8
GO Biological Process	GO:0002521	leukocyte differentiation	6.33831e-06	8.98824	0.00799447	5.99827	BCL3,BLNK,CBFB,HDAC5,IRF1,MAFB,NHEJ1,SPI1,TUSC2,ZFP36L1
GO Biological Process	GO:0048469	cell maturation	7.10324e-06	14.6352	0.00368238	6.18315	ANGPTL8,CBFB,EPAS1,KLF2,TUSC2
GO Biological Process	GO:0002194	hepatocyte cell migration	1.24775e-05	527.726	3.40405e-05	180.548	PROX1
GO Biological Process	GO:2000979	positive regulation of forebrain neuron differentiation	1.24775e-05	527.726	3.40405e-05	180.548	PROX1
GO Biological Process	GO:0043049	otic placode formation	1.24775e-05	527.726	3.40405e-05	180.548	PROX1
GO Biological Process	GO:0044330	canonical Wnt signaling pathway involved in positive regulation of wound healing	1.24775e-05	527.726	3.40405e-05	180.548	PLPP3
GO Biological Process	GO:0044328	canonical Wnt signaling pathway involved in positive regulation of endothelial cell migration	1.24775e-05	527.726	3.40405e-05	180.548	PLPP3
GO Biological Process	GO:0044329	canonical Wnt signaling pathway involved in positive regulation of cell-cell adhesion	1.24775e-05	527.726	3.40405e-05	180.548	PLPP3
GO Biological Process	GO:0061114	branching involved in pancreas morphogenesis	1.24775e-05	527.726	3.40405e-05	180.548	PROX1
GO Biological Process	GO:0090425	acinar cell differentiation	1.24775e-05	527.726	3.40405e-05	180.548	PROX1
GO Biological Process	GO:0045637	regulation of myeloid cell differentiation	1.64564e-05	10.658	0.00561834	6.82745	ACVR1B,CBFB,FOS,KLF10,LGALS3,MAFB,SPI1,ZBTB16,ZFP36L1
GO Biological Process	GO:0045446	endothelial cell differentiation	1.75212e-05	21.1845	0.00197862	12.8963	ACVR1,ACVRL1,LAMA5,PDE2A,PROX1
GO Biological Process	GO:0046649	lymphocyte activation	1.76521e-05	7.93349	0.00905733	5.18816	BCL3,BLNK,CBFB,HDAC5,IRF1,MAFB,NHEJ1,SPI1,TUSC2,ZFP36L1
GO Biological Process	GO:0060839	endothelial cell fate commitment	1.78184e-05	115.35	0.000207647	51.5852	ACVR1,PROX1
GO Biological Process	GO:0030335	positive regulation of cell migration	1.87447e-05	7.00882	0.0111066	3.42271	ACVR1,ACVR1B,ATOH8,DAB2IP,IGF1,LGALS3,PLPP3,PROX1
GO Biological Process	GO:0060836	lymphatic endothelial cell differentiation	2.36357e-05	105.537	0.000226956	45.137	ACVRL1,PROX1
GO Biological Process	GO:0010595	positive regulation of endothelial cell migration	2.8083e-05	19.4808	0.00215166	7.22192	ATOH8,PLPP3,PROX1
GO Biological Process	GO:2000147	positive regulation of cell motility	2.8583e-05	6.72672	0.0115724	3.28269	ACVR1,ACVR1B,ATOH8,DAB2IP,IGF1,LGALS3,PLPP3,PROX1
GO Biological Process	GO:0051272	positive regulation of cellular component movement	3.34006e-05	6.59715	0.0117997	3.20974	ACVR1,ACVR1B,ATOH8,DAB2IP,IGF1,LGALS3,PLPP3,PROX1
GO Biological Process	GO:0009790	embryo development	3.38164e-05	4.53623	0.0237608	2.79301	ACVR1,ACVR1B,ACVRL1,ATOH8,ELL,EPAS1,KLF2,KRT8,LAMA5,MAFB,NAGLU,PROX1,ZBTB16,ZFP36L1
GO Biological Process	GO:0040017	positive regulation of locomotion	5.45218e-05	6.30495	0.0123465	3.07316	ACVR1,ACVR1B,ATOH8,DAB2IP,IGF1,LGALS3,PLPP3,PROX1
GO Biological Process	GO:0098602	single organism cell adhesion	5.49593e-05	6.98043	0.010294	4.16649	ACVR1,BCL3,ENSG00000259753,IRF1,LAMA5,MAFB,NHEJ1,PLPP3,ZFP36L1
GO Biological Process	GO:0003158	endothelium development	5.71329e-05	17.2477	0.00243025	10.2584	ACVR1,ACVRL1,LAMA5,PDE2A,PROX1
GO Biological Process	GO:0060849	regulation of transcription involved in lymphatic endothelial cell fate commitment	5.92595e-05	263.863	6.8081e-05	90.274	PROX1
GO Biological Process	GO:0046619	optic placode formation involved in camera-type eye formation	5.92595e-05	263.863	6.8081e-05	90.274	PROX1
GO Biological Process	GO:0030324	lung development	6.0405e-05	10.5694	0.0050989	5.4382	EPAS1,ERRFI1,KLF2,LAMA5,PROX1
GO Biological Process	GO:0003157	endocardium development	6.88154e-05	76.192	0.000314365	32.8269	ACVR1,PROX1
GO Biological Process	GO:0030323	respiratory tube development	6.94373e-05	10.3472	0.00520841	5.31024	EPAS1,ERRFI1,KLF2,LAMA5,PROX1
GO Biological Process	GO:1901701	cellular response to oxygen-containing compound	8.00628e-05	4.46171	0.0228156	3.03953	AANAT,DAB2IP,DCPS,ERRFI1,FOS,HDAC5,IGF1,KLF10,KLF2,NR4A1,PCK1,PDE2A,SERPINF1,SPI1,ZFP36L1
GO Biological Process	GO:0001946	lymphangiogenesis	8.15449e-05	72.0208	0.000332572	30.0913	ACVRL1,PROX1
GO Biological Process	GO:1903706	regulation of hemopoiesis	8.52516e-05	6.58932	0.010905	4.09406	ACVR1B,CBFB,FOS,IRF1,KLF10,LGALS3,MAFB,SPI1,ZBTB16,ZFP36L1
GO Biological Process	GO:0001936	regulation of endothelial cell proliferation	9.29223e-05	15.6038	0.00268628	7.22192	ACVRL1,ATOH8,NR4A1,PROX1
GO Biological Process	GO:0022603	regulation of anatomical structure morphogenesis	9.30813e-05	4.14896	0.0259786	2.26156	ACVR1,ACVRL1,ARHGAP15,ARHGAP18,B4GALT1,DAB2IP,EHD1,FMNL3,HDAC5,PROX1,SERPINF1,ZNRF3
GO Biological Process	GO:0010633	negative regulation of epithelial cell migration	9.38302e-05	21.83	0.00164581	15.0457	ACVRL1,DAB2IP,HDAC5,MARVELD3,SERPINF1

## Sheet: Table S3B
Table S3B. GREAT-generated significantly enriched GO terms for ACPs ( BinomFdrQ <0.0001)
Ontology	ID	Terms	BinomFdrQ	RegionFoldEnrich	GenomeFrac	GeneFoldEnrich	Genes
GO Biological Process	GO:0010608	posttranscriptional regulation of gene expression	5.17297e-13	5.45596	0.0123244	2.02942	AGO3,AKT2,ANGEL2,ATXN2,BCL3,CELF1,EIF2AK4,EIF4EBP3,EXOSC7,FBXO4,GRB7,HSPB1,IMPACT,MATR3,NCBP1,NOCT,NUP133,PARP9,PCBP4,PINK1,PPP3CA,PRKCD,PSMB6,PSME3,PURA,RNASEL,SAMD4B,SMG6,SRRT,TCOF1,TIRAP,TNFRSF1B,UBC,XPO1,XRN1,ZFP36L2
GO Biological Process	GO:0051338	regulation of transferase activity	1.14094e-12	3.79494	0.0245336	1.57787	ABL1,ANKRD54,CBL,CBLC,CCNC,CNPPD1,DAB2IP,DTX3L,DUSP22,DUSP6,DVL1,FBXO7,FEM1A,FOXA2,GMFB,GMFG,H2AFY,HSPB1,LAMTOR3,LMO4,MAP2K5,MAP3K1,MAP3K6,MAP3K8,MAPKAP1,MAPKAPK3,MINK1,MLST8,NPRL2,PIK3R1,PINK1,PRKCD,PSMB6,PSME3,QARS,RTN4RL1,SERINC5,SHB,SMG6,SORL1,TAOK1,TIRAP,TLR3,TRIB2,UBC,VAPB,VPS25,XRCC5,YWHAG,ZEB2
GO Biological Process	GO:0009057	macromolecule catabolic process	6.89577e-12	3.83793	0.0224618	1.44728	AGO3,ANXA2,ARIH2,ATE1,CBL,CBLC,DAB2IP,DTX3L,EXOSC7,FBXL4,FBXO4,FBXO7,FBXW11,FEN1,HYAL3,KAT5,KCTD10,KEAP1,LDLR,NAGLU,NCBP1,NOCT,PELO,PINK1,PSMB6,PSME3,RHBDD1,RNASEH2C,RNF44,RPL7,SAMD4B,SIAH1,SMG6,TMEM2,TRPC4AP,UBC,UBE2Z,UBXN8,USP19,USP32,USP45,VPS25,XRN1,ZFP36L2,ZNRF1,ZRANB1
GO Biological Process	GO:0043549	regulation of kinase activity	9.0237e-12	3.9195	0.0211146	1.66256	ABL1,ANKRD54,CBL,CBLC,CCNC,CNPPD1,DAB2IP,DUSP22,DUSP6,DVL1,FBXO7,FOXA2,GMFB,GMFG,H2AFY,HSPB1,LAMTOR3,LMO4,MAP2K5,MAP3K1,MAP3K6,MAP3K8,MAPKAP1,MAPKAPK3,MINK1,MLST8,NPRL2,PIK3R1,PINK1,PRKCD,QARS,RTN4RL1,SHB,SORL1,TAOK1,TIRAP,TLR3,TRIB2,UBC,VAPB,VPS25,XRCC5,YWHAG,ZEB2
GO Biological Process	GO:0060341	regulation of cellular localization	2.24021e-11	3.7337	0.0226271	1.52736	ABL1,AKT2,ANXA2,ARIH2,BCL2L1,BCL3,C2CD2L,CEP250,DAB2IP,DTWD2,DTX3L,DVL1,FAM20B,FAM89B,FBXO4,FBXW11,FES,FKBP1A,FOXA2,H2AFY,KEAP1,LZTS2,NDEL1,NUMB,PARP9,PDE2A,PID1,PIK3R1,PINK1,PNKD,PPP3CA,PRKCD,RIMS3,SORL1,SPTBN1,SSH1,TBC1D20,TLR3,TMBIM1,UCP2,VPS35,XPO1,YWHAG
GO Biological Process	GO:0008283	cell proliferation	2.43326e-11	4.16132	0.017816	1.75727	ABL1,ACVRL1,ANXA7,ARIH2,BCL2L1,CDV3,CSE1L,CTC1,CTPS1,DBN1,DDX41,DOCK2,DUSP22,FBXO4,FBXW8,FES,FKBP1A,FURIN,GAB1,HLCS,IMPDH2,IRF6,MXD1,NAA60,NCSTN,NDEL1,NUMB,PELO,PRKCD,SART3,SDCBP2,SHB,SIPA1,SRRT,TUSC2,XRCC5,ZEB2,ZFP36L2
GO Biological Process	GO:0044265	cellular macromolecule catabolic process	3.77538e-11	4.00396	0.0189468	1.47071	AGO3,ARIH2,ATE1,CBL,CBLC,DAB2IP,DTX3L,EXOSC7,FBXL4,FBXO4,FBXO7,FBXW11,FEN1,KAT5,KCTD10,KEAP1,NCBP1,NOCT,PELO,PINK1,PSMB6,PSME3,RNASEH2C,RNF44,RPL7,SAMD4B,SIAH1,SMG6,TRPC4AP,UBC,UBE2Z,UBXN8,USP19,USP32,USP45,VPS25,XRN1,ZFP36L2,ZNRF1,ZRANB1
GO Biological Process	GO:0042326	negative regulation of phosphorylation	4.39161e-11	5.11043	0.0114708	2.24785	ABL1,CBL,CBLC,DAB2IP,DUSP22,DUSP6,DVL1,EIF3A,FBXO7,FKBP1A,FOXA2,GMFB,GMFG,H2AFY,HDAC4,HSPB1,IMPACT,NPRL2,PID1,PINK1,PLPP3,PPP5C,PRKCD,QARS,RANBP9,RTN4RL1,SHB,SORL1,SPRY4,TRIB2,VPS25,YWHAG
GO Biological Process	GO:0006396	RNA processing	6.89253e-11	3.97192	0.0186655	1.37132	ACIN1,AGO3,ATXN1,CCAR2,CELF1,CHTOP,CPSF2,CWC27,DDX19B,DDX39A,DDX41,ESRP2,EXOSC7,INTS11,INTS2,LUC7L2,NCBP1,NCBP3,NOCT,PAPOLA,PLRG1,PPIL1,PRPF40B,RNASEL,RNMT,RPL7,RPUSD2,SART3,SPEN,SREK1IP1,SRRT,TEP1,TP53RK,TRDMT1,TRMT61B,TRNT1,TYW5,UTP4,ZFC3H1
GO Biological Process	GO:0016071	mRNA metabolic process	7.06496e-11	4.55626	0.0140012	1.52472	ACIN1,AGO3,CCAR2,CELF1,CHTOP,CPSF2,CWC27,DDX39A,DDX41,DNAJB11,ESRP2,EXOSC7,LUC7L2,NCBP1,NCBP3,NOCT,PAPOLA,PELO,PLRG1,PPIL1,PRPF40B,RNASEL,RNMT,RPL7,SAMD4B,SART3,SMG6,SPEN,SREK1IP1,SRRT,XRN1,ZFP36L2
GO Biological Process	GO:0045859	regulation of protein kinase activity	7.07745e-11	3.86791	0.0196132	1.62693	ABL1,ANKRD54,CBL,CBLC,CCNC,CNPPD1,DAB2IP,DUSP22,DUSP6,DVL1,FBXO7,GMFB,GMFG,H2AFY,HSPB1,LAMTOR3,MAP2K5,MAP3K1,MAP3K6,MAP3K8,MAPKAP1,MAPKAPK3,MINK1,MLST8,PINK1,PRKCD,QARS,RTN4RL1,SHB,SORL1,TAOK1,TIRAP,TLR3,TRIB2,UBC,VAPB,VPS25,XRCC5,YWHAG,ZEB2
GO Biological Process	GO:0006974	cellular response to DNA damage stimulus	7.30936e-11	4.24975	0.0162281	1.65485	ABL1,ABRAXAS1,BABAM2,BCL2L1,BCL3,CBL,CCAR2,CHD2,CTC1,DCLRE1A,DDX39A,DTX3L,EIF2AK4,ERCC6L2,FEN1,FNIP2,GEN1,H2AFX,HIC1,KAT5,MMS19,NHEJ1,NSMCE4A,PARP9,PCBP4,PIK3R1,PLK2,PPP5C,RAD18,RBBP8,SMC5,SMC6,SWSAP1,TAOK1,TNFRSF1B,UBC,UBE2E2,USP45,XRCC5
GO Biological Process	GO:0006468	protein phosphorylation	1.22886e-10	3.47207	0.0243321	1.55019	ABL1,ACVR1B,ACVRL1,AKT2,CCNC,CSNK1G3,DAB2IP,DUSP6,EIF2AK4,FBXW11,FES,FNIP2,GMFB,GMFG,GRK2,GRK6,HBEGF,LAMTOR3,MAP2K5,MAP3K1,MAP3K6,MAP3K8,MAPKAPK3,MINK1,NPRL2,NRBP1,PDK4,PIK3R1,PINK1,PLK2,PPP5C,PRKCD,PSMB6,PSME3,RANBP9,RNASEL,RPS6KC1,SGK2,SPTBN1,TAOK1,TESK2,TLR3,TP53RK,TRPM7,TTBK1,UBC,ZFP36L2
GO Biological Process	GO:0009894	regulation of catabolic process	1.40006e-10	4.53472	0.0136875	1.83721	ABHD5,AKT2,ANXA2,ARIH2,CCAR2,CRTC3,DAB2IP,DTX3L,DVL1,FMC1,FURIN,GTPBP1,HDAC4,KEAP1,LDLR,NUP133,PINK1,PLK2,PRKCD,PSMB6,PSME3,PTPN3,PTTG1IP,RELA,SORL1,TNFRSF1B,TNFSF12,TRIB2,UBC,USP19,VPS35,XPO1,ZFP36L2
GO Biological Process	GO:0045321	leukocyte activation	1.6792e-10	3.67391	0.0211182	1.48146	ABL1,ADGRE5,ANXA2,ATP8A1,BCL3,BRI3,CBL,CRTC3,CTPS1,DLL4,DOCK2,EIF2AK4,FKBP1A,FOXP1,GMFG,HDAC4,HDAC5,IMPDH2,IST1,KLF6,LAMTOR3,NBEAL2,NCSTN,NHEJ1,OSTF1,PIK3R1,PKNOX1,PLEKHO2,PPP3CA,PRKCD,RAB3D,S100A13,SHB,SRF,TICAM1,TLR3,TMBIM1,TNFRSF1B,TUSC2,XRCC5,ZFP36L2
GO Biological Process	GO:0080135	regulation of cellular response to stress	2.60685e-10	4.19638	0.0156128	1.82027	ABL1,ABRAXAS1,BABAM2,BCL2L1,CCAR2,DAB2IP,DDAH1,DTX3L,DUSP22,EIF2AK4,FBXO4,FBXO7,FIGNL2,H2AFX,HIC1,HSPB1,IMPACT,MAP3K6,MINK1,MLST8,NDEL1,NSMCE4A,NUP133,PARP9,PAWR,PIK3R1,PINK1,PRKCD,PTTG1IP,QARS,RTN4RL1,TAOK1,TIRAP,TLR3,USP19,ZEB2
GO Biological Process	GO:0022603	regulation of anatomical structure morphogenesis	2.73086e-10	3.31838	0.0259786	1.40938	ABL1,ACVRL1,ANXA7,ARAP1,BTG1,CSNK1G3,DAB2IP,DDAH1,DLL4,DUSP6,DVL1,FBXW8,FES,FGD6,FOXA2,FOXP1,GAB1,HDAC5,HSPB1,IST1,MAP2K5,NDEL1,NUMB,PID1,PINK1,PLEKHO1,POGLUT1,PPP3CA,PSMB6,PSME3,S100A13,SHTN1,SRF,SSH1,SSH3,TMBIM1,TMEM2,TNFSF12,TTBK1,UBC,VPS35,ZEB2,ZRANB1
GO Biological Process	GO:0051348	negative regulation of transferase activity	3.17343e-10	5.68659	0.00848942	2.26775	ABL1,CBL,CBLC,DAB2IP,DTX3L,DUSP22,DUSP6,DVL1,FBXO7,FOXA2,GMFB,GMFG,H2AFY,HSPB1,NPRL2,PRKCD,PSMB6,PSME3,QARS,RTN4RL1,SHB,SORL1,TRIB2,UBC,VPS25,YWHAG
GO Biological Process	GO:0001933	negative regulation of protein phosphorylation	3.18626e-10	5.0685	0.0105452	2.22095	ABL1,CBL,CBLC,DAB2IP,DUSP22,DUSP6,DVL1,EIF3A,FBXO7,FKBP1A,GMFB,GMFG,H2AFY,HSPB1,IMPACT,PID1,PINK1,PLPP3,PPP5C,PRKCD,QARS,RANBP9,RTN4RL1,SHB,SORL1,SPRY4,TRIB2,VPS25,YWHAG
GO Biological Process	GO:0000122	negative regulation of transcription from RNA polymerase II promoter	3.36981e-10	3.63434	0.0208737	1.45953	CTCF,CTNNBIP1,DAB2IP,DLL4,DUSP22,ELK4,FNIP2,FOXA2,H2AFY,HDAC4,HDAC5,HIC1,HIVEP1,IMPACT,KANK2,KAT5,MAP2K5,MLX,MNT,MXD1,NFIX,PARP9,PAWR,PDE2A,RBBP8,RELA,RIPPLY3,S100A1,SP2,SPEN,SRF,TLE4,UBC,XPO1,ZBTB16,ZBTB18,ZEB2
GO Biological Process	GO:0051276	chromosome organization	5.0312e-10	4.65069	0.012234	1.57542	ACIN1,AKAP8,CHD2,CHTF8,CTC1,CTCF,DCLRE1A,DYNC1LI2,ESCO1,FEN1,H2AFX,H2AFY,KIF2A,MCMBP,NAA60,NDEL1,NUP133,PELO,PURA,SART3,SMC5,SMC6,TAOK1,TEP1,TSPYL4,TWNK,UBC,XPO1,XRCC5
GO Biological Process	GO:0010563	negative regulation of phosphorus metabolic process	5.96556e-10	4.23492	0.0146565	1.85024	ABL1,CBL,CBLC,DAB2IP,DUSP22,DUSP6,DVL1,EIF3A,FBXO7,FKBP15,FKBP1A,FOXA2,GMFB,GMFG,H2AFY,HDAC4,HSPB1,IMPACT,NPRL2,PDE2A,PID1,PINK1,PLPP3,PPP5C,PRKCD,QARS,RANBP9,RTN4RL1,SHB,SORL1,SPRY4,TRIB2,VPS25,YWHAG
GO Biological Process	GO:0045936	negative regulation of phosphate metabolic process	6.11935e-10	4.23777	0.0146466	1.85345	ABL1,CBL,CBLC,DAB2IP,DUSP22,DUSP6,DVL1,EIF3A,FBXO7,FKBP15,FKBP1A,FOXA2,GMFB,GMFG,H2AFY,HDAC4,HSPB1,IMPACT,NPRL2,PDE2A,PID1,PINK1,PLPP3,PPP5C,PRKCD,QARS,RANBP9,RTN4RL1,SHB,SORL1,SPRY4,TRIB2,VPS25,YWHAG
GO Biological Process	GO:0031400	negative regulation of protein modification process	8.23235e-10	4.18039	0.0148477	1.74443	ABL1,CBL,CBLC,DAB2IP,DTX3L,DUSP22,DUSP6,DVL1,EIF3A,FBXO7,FKBP1A,GMFB,GMFG,H2AFY,HSPB1,IMPACT,PID1,PINK1,PLPP3,PPP5C,PRKCD,PSMB6,PSME3,QARS,RANBP9,RELA,RTN4RL1,SHB,SORL1,SPRY4,TRIB2,UBC,VPS25,YWHAG
GO Biological Process	GO:0044403	symbiosis, encompassing mutualism through parasitism	1.21093e-09	4.01657	0.0158825	1.5039	ANXA2,ATG16L2,BCL2L1,CBL,CRTC3,EIF2AK4,EIF3A,EIF3L,FURIN,GRK2,H2AFX,IST1,KAT5,LAMTOR5,LDLR,NLRX1,NUP133,PIK3R1,PSMB6,RELA,RPL7,SERINC5,SNAPIN,SP1,SPEN,TBC1D20,TUSC2,UBC,VAPB,VDAC1,VPS37B,XPO1,XRCC5
GO Biological Process	GO:0033673	negative regulation of kinase activity	1.23328e-09	6.31498	0.00655256	2.61664	ABL1,CBL,CBLC,DAB2IP,DUSP22,DUSP6,DVL1,FBXO7,FOXA2,GMFB,GMFG,H2AFY,HSPB1,NPRL2,PRKCD,QARS,RTN4RL1,SHB,SORL1,TRIB2,VPS25,YWHAG
GO Biological Process	GO:0044419	interspecies interaction between organisms	1.26012e-09	4.00016	0.0159476	1.49955	ANXA2,ATG16L2,BCL2L1,CBL,CRTC3,EIF2AK4,EIF3A,EIF3L,FURIN,GRK2,H2AFX,IST1,KAT5,LAMTOR5,LDLR,NLRX1,NUP133,PIK3R1,PSMB6,RELA,RPL7,SERINC5,SNAPIN,SP1,SPEN,TBC1D20,TUSC2,UBC,VAPB,VDAC1,VPS37B,XPO1,XRCC5
GO Biological Process	GO:0006366	transcription from RNA polymerase II promoter	1.34464e-09	3.57852	0.0202357	1.40994	CCNC,CHTOP,CPSF2,CTCF,DDX39A,DVL1,ELK4,HIVEP1,ICE2,INTS11,INTS2,IRF6,KLF6,KLF7,LMO4,MNT,NCBP1,NFIX,NFYC,NOCT,NR4A1,NRBP1,ONECUT2,PAPOLA,PKNOX1,RELA,RNMT,RPRD1B,SP1,SP7,SRF,SRRT,TCF12,TEF,VEZF1,ZEB2,ZNF143
GO Biological Process	GO:0045786	negative regulation of cell cycle	1.35837e-09	4.42376	0.0128616	1.68815	ABL1,ABRAXAS1,ANGEL2,BABAM2,BCL2L1,CGRRF1,DAB2IP,EIF2AK4,FBXO7,H2AFX,H2AFY,IRF6,KANK2,LAMTOR3,LAMTOR5,MLST8,NAE1,NR4A1,PCBP4,PLK2,PSMB6,PSME3,PTPN3,RASSF1,RBBP8,SIPA1,TAOK1,TBRG1,UBC,ZFP36L2
GO Biological Process	GO:1903827	regulation of cellular protein localization	1.97711e-09	4.01903	0.0154438	1.73276	AKT2,ARIH2,BCL2L1,BCL3,CEP250,DAB2IP,DTWD2,DTX3L,DVL1,FAM20B,FAM89B,FBXO4,FBXW11,H2AFY,KEAP1,LZTS2,NDEL1,NUMB,PARP9,PDE2A,PID1,PIK3R1,PINK1,PPP3CA,PRKCD,SORL1,SPTBN1,SSH1,TLR3,TMBIM1,VPS35,XPO1,YWHAG
GO Biological Process	GO:0030097	hemopoiesis	2.25842e-09	4.32721	0.0131486	1.72053	ABL1,ACIN1,ANXA2,ARIH2,BCL3,CHD2,CTC1,DLL4,DOCK2,FOXP1,HDAC4,HDAC5,KLF6,MYO1E,NBEAL2,NHEJ1,PIK3R1,PKNOX1,SART3,SHB,SLC25A38,SP7,SRF,TIRAP,TUSC2,XRCC5,ZBTB16,ZFP36L2
GO Biological Process	GO:0016032	viral process	3.94062e-09	4.11543	0.0142441	1.51202	ATG16L2,BCL2L1,CRTC3,EIF2AK4,EIF3A,EIF3L,FURIN,GRK2,H2AFX,IST1,KAT5,LAMTOR5,LDLR,NLRX1,NUP133,PIK3R1,PSMB6,RELA,RPL7,SERINC5,SNAPIN,SP1,SPEN,TBC1D20,UBC,VAPB,VDAC1,VPS37B,XPO1,XRCC5
GO Biological Process	GO:0031329	regulation of cellular catabolic process	5.50249e-09	4.89606	0.00986014	1.93825	ABHD5,AKT2,ANXA2,ARIH2,CCAR2,DAB2IP,DTX3L,DVL1,FURIN,GTPBP1,KEAP1,LDLR,PINK1,PLK2,PRKCD,PSMB6,PSME3,PTPN3,PTTG1IP,TNFRSF1B,TRIB2,UBC,USP19,VPS35,ZFP36L2
GO Biological Process	GO:0044764	multi-organism cellular process	5.67031e-09	4.04083	0.0145071	1.48345	ATG16L2,BCL2L1,CRTC3,EIF2AK4,EIF3A,EIF3L,FURIN,GRK2,H2AFX,IST1,KAT5,LAMTOR5,LDLR,NLRX1,NUP133,PIK3R1,PSMB6,RELA,RPL7,SERINC5,SNAPIN,SP1,SPEN,TBC1D20,UBC,VAPB,VDAC1,VPS37B,XPO1,XRCC5
GO Biological Process	GO:0043487	regulation of RNA stability	5.74736e-09	8.38811	0.00369982	3.33621	ANGEL2,EXOSC7,HSPB1,NOCT,PCBP4,PRKCD,PSMB6,PSME3,RNASEL,SAMD4B,SMG6,TIRAP,TNFRSF1B,UBC,XPO1,XRN1,ZFP36L2
GO Biological Process	GO:0048534	hematopoietic or lymphoid organ development	5.76131e-09	4.04718	0.0144843	1.62896	ABL1,ACIN1,ANXA2,ARIH2,BCL3,CHD2,CTC1,DLL4,DOCK2,FOXP1,HDAC4,HDAC5,KLF6,LMO4,MYO1E,NBEAL2,NHEJ1,PIK3R1,PKNOX1,SART3,SHB,SLC25A38,SP7,SRF,TIRAP,TUSC2,XRCC5,ZBTB16,ZFP36L2
GO Biological Process	GO:0033365	protein localization to organelle	5.86073e-09	4.14188	0.0137369	1.70303	ARL1,BCL3,CEP250,CEP83,CSE1L,CTCF,DVL1,FBXO7,GDF5,H2AFY,HSPA4,LAMTOR5,MICALL1,NUP133,PDE2A,PIK3R1,PINK1,PLRG1,PPP3CA,PTTG1IP,RANBP6,RPL7,SORL1,SPTBN1,SRPRA,TOMM22,VPS25,VPS35,XPO1,XRCC5,ZBTB16,ZFAND2B
GO Biological Process	GO:0006915	apoptotic process	8.57104e-09	3.27782	0.0226181	1.40698	ABL1,ACIN1,ACVR1B,AKT2,ANXA6,BABAM2,BCL2L1,BCL3,BNIP1,CCAR2,CHAC1,CSE1L,DAB2IP,DDX41,DRAM2,DUSP22,EBAG9,FAM162A,FNIP2,FNTA,HIC1,KANK2,MIEN1,NAE1,PAWR,PIK3R1,PRKCD,PSME3,RHBDD1,SHB,SIAH1,TAOK1,TICAM1,TLR3,TM2D1,TNFRSF1B,TNFSF12,UBE2Z,VDAC1,VPS35,ZBTB16
GO Biological Process	GO:0043086	negative regulation of catalytic activity	1.10608e-08	3.4267	0.020126	1.34622	ABL1,ANXA2,CBL,CBLC,CCAR2,DAB2IP,DTX3L,DUSP22,DUSP6,DVL1,FBXO7,FKBP15,FKBP1A,FNIP2,FOXA2,FURIN,GMFB,GMFG,H2AFY,HSPB1,LAMTOR5,MAP2K5,NPRL2,PARP9,PRKCD,PSMB6,PSME3,QARS,RTN4RL1,SHB,SORL1,TMBIM1,TNFRSF1B,TRIB2,UBC,VPS25,YWHAG
GO Biological Process	GO:0006469	negative regulation of protein kinase activity	1.11029e-08	6.14003	0.00617766	2.54248	ABL1,CBL,CBLC,DAB2IP,DUSP22,DUSP6,DVL1,FBXO7,GMFB,GMFG,H2AFY,HSPB1,PRKCD,QARS,RTN4RL1,SHB,SORL1,TRIB2,VPS25,YWHAG
GO Biological Process	GO:0031331	positive regulation of cellular catabolic process	1.11522e-08	5.83083	0.00680095	2.18813	ABHD5,AKT2,ARIH2,DAB2IP,DTX3L,DVL1,FURIN,GTPBP1,KEAP1,LDLR,PLK2,PRKCD,PSMB6,PSME3,PTTG1IP,TNFRSF1B,TRIB2,UBC,VPS35,ZFP36L2
GO Biological Process	GO:0009896	positive regulation of catabolic process	1.26587e-08	5.25477	0.00820273	1.98504	ABHD5,AKT2,ARIH2,DAB2IP,DTX3L,DVL1,FURIN,GTPBP1,KEAP1,LDLR,PLK2,PRKCD,PSMB6,PSME3,PTTG1IP,SORL1,TNFRSF1B,TNFSF12,TRIB2,UBC,VPS35,ZFP36L2
GO Biological Process	GO:0043632	modification-dependent macromolecule catabolic process	1.28437e-08	4.35804	0.0118687	1.63983	ARIH2,ATE1,CBL,CBLC,DTX3L,EXOSC7,FBXL4,FBXO4,FBXO7,FBXW11,KAT5,KCTD10,PINK1,PSMB6,PSME3,RNF44,SIAH1,TRPC4AP,UBC,UBE2Z,UBXN8,USP19,USP32,USP45,VPS25,ZNRF1,ZRANB1
GO Biological Process	GO:0030163	protein catabolic process	1.35114e-08	3.98139	0.0142906	1.51689	ANXA2,ARIH2,ATE1,CBL,CBLC,DAB2IP,DTX3L,FBXL4,FBXO4,FBXO7,FBXW11,KAT5,KCTD10,KEAP1,PINK1,PSMB6,PSME3,RHBDD1,RNF44,SIAH1,TRPC4AP,UBC,UBE2Z,UBXN8,USP19,USP32,USP45,VPS25,ZNRF1,ZRANB1
GO Biological Process	GO:0002520	immune system development	1.47138e-08	3.86257	0.0151766	1.55391	ABL1,ACIN1,ANXA2,ARIH2,BCL3,CHD2,CTC1,DLL4,DOCK2,FOXP1,HDAC4,HDAC5,KLF6,LMO4,MYO1E,NBEAL2,NHEJ1,PIK3R1,PKNOX1,SART3,SHB,SLC25A38,SP7,SRF,TIRAP,TUSC2,XRCC5,ZBTB16,ZFP36L2
GO Biological Process	GO:0006886	intracellular protein transport	1.62614e-08	3.75069	0.016089	1.47816	AKT2,ATG4C,BCL3,CLUAP1,COPA,CSE1L,FBXO7,GDF5,HSPA4,HSPB1,MICALL1,NUP133,PDE2A,PIK3R1,PPP3CA,PTTG1IP,RANBP6,RHBDD1,RPL7,RTP4,SEC23IP,SNAPIN,SORL1,SPTBN1,SRPRA,STX17,TOMM22,VPS25,VPS39,XPO1,YWHAG,ZDHHC3,ZFAND2B
GO Biological Process	GO:0006259	DNA metabolic process	2.04188e-08	3.6298	0.0170998	1.44736	ABL1,ABRAXAS1,BABAM2,CTC1,CTCF,DCLRE1A,DTX3L,ERCC6L2,FEN1,GEN1,H2AFX,HEMK1,KAT5,MCMBP,MMS19,NFIX,NHEJ1,NSMCE4A,ORC6,PARP9,PPP5C,PSMC3IP,PURA,RAD18,RBBP8,RRM1,SMC5,SMC6,SWSAP1,TAOK1,TBRG1,TEP1,TWNK,UBC,USP45,XRCC5
GO Biological Process	GO:1901701	cellular response to oxygen-containing compound	3.00612e-08	3.17388	0.0228156	1.3744	ABL1,AKAP8,AKT2,ATP2B1,ATP6V1H,BCL2L1,DAB2IP,ERCC6L2,GAB1,GRK2,HDAC5,IMPACT,KAT5,LAMTOR3,LAMTOR5,LDLR,NDEL1,NR4A1,PDE2A,PDK4,PID1,PIK3R1,PPP3CA,PPP5C,PRKCD,RELA,SIPA1,SP1,SRF,SSH1,TICAM1,TIRAP,TNFRSF1B,TWNK,UCP2,XRCC5,XRN1,YWHAG,ZFP36L2
GO Biological Process	GO:0006511	ubiquitin-dependent protein catabolic process	3.0311e-08	4.3163	0.011584	1.62628	ARIH2,ATE1,CBL,CBLC,DTX3L,FBXL4,FBXO4,FBXO7,FBXW11,KAT5,KCTD10,PINK1,PSMB6,PSME3,RNF44,SIAH1,TRPC4AP,UBC,UBE2Z,UBXN8,USP19,USP32,USP45,VPS25,ZNRF1,ZRANB1
GO Biological Process	GO:0019941	modification-dependent protein catabolic process	3.39159e-08	4.28738	0.0116621	1.60707	ARIH2,ATE1,CBL,CBLC,DTX3L,FBXL4,FBXO4,FBXO7,FBXW11,KAT5,KCTD10,PINK1,PSMB6,PSME3,RNF44,SIAH1,TRPC4AP,UBC,UBE2Z,UBXN8,USP19,USP32,USP45,VPS25,ZNRF1,ZRANB1
GO Biological Process	GO:0071900	regulation of protein serine/threonine kinase activity	3.40935e-08	4.1505	0.0124621	1.74443	ABL1,CBLC,CCNC,CNPPD1,DAB2IP,DUSP22,DUSP6,FBXO7,H2AFY,HSPB1,LAMTOR3,MAP2K5,MAP3K1,MAP3K6,MAP3K8,MAPKAPK3,MINK1,MLST8,PRKCD,SORL1,TAOK1,TIRAP,TLR3,TRIB2,UBC,YWHAG,ZEB2
GO Biological Process	GO:0016567	protein ubiquitination	3.80271e-08	3.61171	0.0167081	1.45532	ARIH2,CBL,CBLC,DCAF8,DTX3L,FBXL4,FBXO4,FBXO7,FBXW11,FBXW8,FEM1A,HECTD1,KCTD10,KEAP1,MGRN1,MIB2,OTULIN,PCGF5,PINK1,PSMB6,PSME3,RAD18,RNF13,RNF44,SIAH1,SPSB2,TRPC4AP,UBC,UBE2E2,UBE2Z,UBE3B,ZBTB16,ZNRF1
GO Biological Process	GO:0044257	cellular protein catabolic process	3.86938e-08	4.00488	0.0133458	1.51585	ARIH2,ATE1,CBL,CBLC,DAB2IP,DTX3L,FBXL4,FBXO4,FBXO7,FBXW11,KAT5,KCTD10,KEAP1,PINK1,PSMB6,PSME3,RNF44,SIAH1,TRPC4AP,UBC,UBE2Z,UBXN8,USP19,USP32,USP45,VPS25,ZNRF1,ZRANB1
GO Biological Process	GO:0051169	nuclear transport	3.90221e-08	5.64609	0.00671811	2.17299	ANKRD54,ATXN1,BCL3,CHTOP,CPSF2,CSE1L,DDX19B,DDX39A,GDF5,LSG1,NCBP1,NUP133,PIK3R1,PPP3CA,PTTG1IP,RANBP6,SMG6,SPTBN1,TBRG1,XPO1
GO Biological Process	GO:0006605	protein targeting	4.00378e-08	4.90227	0.00879255	1.84233	ATG4C,BCL3,CSE1L,FBXO7,GDF5,HSPA4,MICALL1,NUP133,PDE2A,PIK3R1,PPP3CA,PTTG1IP,RANBP6,RPL7,RTP4,SORL1,SPTBN1,SRPRA,TOMM22,VPS25,YWHAG,ZDHHC3,ZFAND2B
GO Biological Process	GO:0006397	mRNA processing	4.43932e-08	4.51151	0.0103184	1.53332	ACIN1,CCAR2,CELF1,CHTOP,CPSF2,CWC27,DDX39A,DDX41,ESRP2,LUC7L2,NCBP1,NCBP3,NOCT,PAPOLA,PLRG1,PPIL1,PRPF40B,RNASEL,RNMT,SART3,SPEN,SREK1IP1,SRRT
GO Biological Process	GO:0051603	proteolysis involved in cellular protein catabolic process	4.62713e-08	4.07689	0.0126871	1.53585	ARIH2,ATE1,CBL,CBLC,DTX3L,FBXL4,FBXO4,FBXO7,FBXW11,KAT5,KCTD10,KEAP1,PINK1,PSMB6,PSME3,RNF44,SIAH1,TRPC4AP,UBC,UBE2Z,UBXN8,USP19,USP32,USP45,VPS25,ZNRF1,ZRANB1
GO Biological Process	GO:0032446	protein modification by small protein conjugation	4.98685e-08	3.40892	0.0187136	1.38237	ARIH2,CBL,CBLC,DCAF8,DTX3L,FBXL4,FBXO4,FBXO7,FBXW11,FBXW8,FEM1A,HECTD1,KCTD10,KEAP1,MGRN1,MIB2,NAE1,NUP133,OTULIN,PCGF5,PINK1,PSMB6,PSME3,RAD18,RNF13,RNF44,SIAH1,SPSB2,TRPC4AP,UBC,UBE2E2,UBE2Z,UBE3B,ZBTB16,ZNRF1
GO Biological Process	GO:0019637	organophosphate metabolic process	6.48458e-08	3.12642	0.0226104	1.18914	ABHD5,ACAT1,CEPT1,COASY,COX5A,CTPS1,DBI,DPAGT1,G6PC3,GAB1,GGPS1,GMPS,GTPBP1,HBEGF,IMPDH2,LPIN3,NAXE,NDUFB1,NDUFV1,NMRK1,PARP9,PDE2A,PFAS,PGAP3,PGLS,PIGH,PIK3R1,PITPNM2,PLPP3,RBKS,RRM1,SERINC5,STARD10,TKT,TPI1,UMPS,UQCRHL
GO Biological Process	GO:0046649	lymphocyte activation	6.6904e-08	4.75896	0.00905733	1.98504	ABL1,BCL3,CTPS1,DLL4,DOCK2,EIF2AK4,FKBP1A,FOXP1,HDAC4,HDAC5,IMPDH2,KLF6,NCSTN,NHEJ1,PIK3R1,PKNOX1,PPP3CA,PRKCD,SHB,SRF,TUSC2,ZFP36L2
GO Biological Process	GO:0051960	regulation of nervous system development	6.87423e-08	3.17244	0.021739	1.43999	ABL1,AMIGO2,DAB2IP,DBN1,DLL4,DVL1,EIF2AK4,FBXO7,FBXW8,FES,GDF5,GDPD5,GORAB,IL1RAP,IMPACT,IST1,NDEL1,NUMB,PLK2,PPP3CA,RELA,RTN4RL1,SHTN1,SNAPIN,SORL1,SPEN,SRF,SRRT,SSH1,SSH3,TCF12,TMEM106B,VPS35,XRCC5,YWHAG,ZEB2
GO Biological Process	GO:0006325	chromatin organization	6.89192e-08	3.68007	0.0154607	1.31398	ABRAXAS1,ARID4B,ATXN7L3,BABAM2,CHD2,CTCF,DTX3L,ELK4,EZH1,FOXA2,GTF3C4,H2AFX,H2AFY,HDAC4,HDAC5,HLCS,KAT5,KDM3B,MRGBP,NAA60,NUP133,PCGF5,PPP5C,PRKCD,SART3,SETD1A,SMARCC2,TSPYL4,TTF1
GO Biological Process	GO:0043488	regulation of mRNA stability	9.92172e-08	7.9055	0.0034895	3.11917	ANGEL2,EXOSC7,HSPB1,NOCT,PCBP4,PRKCD,PSMB6,PSME3,RNASEL,SAMD4B,TIRAP,UBC,XPO1,XRN1,ZFP36L2
GO Biological Process	GO:0050767	regulation of neurogenesis	1.05949e-07	3.30247	0.0193168	1.49092	ABL1,DAB2IP,DBN1,DLL4,DVL1,EIF2AK4,FBXO7,FBXW8,FES,GDF5,GDPD5,IL1RAP,IMPACT,IST1,NDEL1,NUMB,PLK2,PPP3CA,RELA,RTN4RL1,SHTN1,SNAPIN,SORL1,SPEN,SRF,SRRT,SSH1,SSH3,TCF12,TMEM106B,XRCC5,YWHAG,ZEB2
GO Biological Process	GO:0008380	RNA splicing	1.19541e-07	4.79745	0.00862527	1.57392	ACIN1,CCAR2,CELF1,CPSF2,CWC27,DDX19B,DDX39A,DDX41,ESRP2,LUC7L2,NCBP1,PAPOLA,PLRG1,PPIL1,PRPF40B,SART3,SPEN,SREK1IP1,SRRT,TEP1
GO Biological Process	GO:0006913	nucleocytoplasmic transport	1.23482e-07	5.51984	0.00655941	2.11558	ANKRD54,ATXN1,BCL3,CHTOP,CPSF2,CSE1L,DDX19B,DDX39A,GDF5,LSG1,NCBP1,NUP133,PIK3R1,PPP3CA,PTTG1IP,RANBP6,SMG6,SPTBN1,XPO1
GO Biological Process	GO:0007346	regulation of mitotic cell cycle	1.36364e-07	3.65868	0.0150799	1.46956	ABL1,ANGEL2,BCL2L1,CEP250,CEP41,CTC1,FBXO7,GEN1,H2AFY,KANK2,MAP2K5,MAP3K1,MAP3K8,MINK1,NAE1,PCBP4,PID1,PLK2,PLRG1,PSMB6,PSME3,PTPN3,SHB,SMC5,TAOK1,TMEM8B,UBC,UBE2E2,YWHAG,ZFP36L2
GO Biological Process	GO:1902532	negative regulation of intracellular signal transduction	1.58887e-07	3.94878	0.0126622	1.71966	ABL1,ARHGAP12,BCL2L1,BCL3,CBLC,CCAR2,CRTC3,DAB2IP,DUSP22,DUSP6,EIF3A,FBXW11,HSPB1,MAPKAP1,MGRN1,NLRX1,NPRL2,PINK1,PRKCD,PTTG1IP,QARS,RANBP9,RELA,RTN4RL1,SORL1,SPRY4,TBC1D7
GO Biological Process	GO:1903828	negative regulation of cellular protein localization	2.11703e-07	7.44356	0.00370605	2.75808	BCL2L1,DAB2IP,FAM89B,FBXO4,FBXW11,H2AFY,KEAP1,LZTS2,NUMB,PDE2A,PID1,TMBIM1,VPS35
GO Biological Process	GO:0031344	regulation of cell projection organization	2.44514e-07	3.56359	0.0154822	1.52903	ABL1,ARAP1,BRK1,CDHR2,DAB2IP,DBN1,DVL1,FBXO7,FBXW8,FES,HDAC4,IL1RAP,IST1,MIEN1,NDEL1,PLK2,PPP3CA,PRKCD,RTN4RL1,SHTN1,SNAPIN,SRF,SSH1,SSH3,TBC1D7,TMEM106B,VPS35,ZEB2
GO Biological Process	GO:1902582	single-organism intracellular transport	2.51148e-07	3.65025	0.0146424	1.42264	ATG4C,BCL3,CBL,CLUAP1,CSE1L,DENND1A,GDF5,HSPA4,HSPB1,LDLR,MICALL1,NDEL1,NUP133,PIK3R1,PPP3CA,PTTG1IP,RANBP6,RIMS3,RPL7,RTP4,S100A13,SEC31A,SNAPIN,SPTBN1,SRPRA,TBC1D20,TOMM22,ZFAND2B
GO Biological Process	GO:1902580	single-organism cellular localization	3.31732e-07	3.08964	0.0212054	1.24885	AKT2,ANXA2,ATG4C,BCL3,CBL,CLUAP1,CSE1L,DENND1A,DOCK2,DVL1,FNTA,GDF5,HSPA4,HSPB1,LDLR,MICALL1,NDEL1,NUP133,PIK3R1,POLR2M,PPP3CA,PTTG1IP,RANBP6,RIMS3,RPL7,RTP4,S100A13,SEC31A,SNAPIN,SPTBN1,SRPRA,TBC1D20,TOMM22,VPS35,ZFAND2B
GO Biological Process	GO:0060548	negative regulation of cell death	3.70033e-07	2.96688	0.0232451	1.29133	ABL1,AKT2,AMIGO2,BABAM2,BCL2L1,BCL3,BNIP1,CBL,CCAR2,FBXO7,FOXP1,GDF5,HSPB1,IMPACT,KANK2,LAMTOR5,MAP2K5,MIEN1,MNT,PDK4,PIK3R1,PINK1,PLK2,PPP5C,PRKCD,PSME3,PTTG1IP,QARS,RAD18,RELA,RHBDD1,SLC39A10,SORL1,TMBIM1,TNFRSF1B,UBC,UCP2,VPS35
GO Biological Process	GO:0060284	regulation of cell development	3.73121e-07	3.01934	0.0222702	1.36182	ABL1,DAB2IP,DBN1,DLL4,DVL1,EIF2AK4,FBXO7,FBXW8,FES,GDF5,GDPD5,HDAC4,IL1RAP,IMPACT,IST1,NDEL1,NUMB,PLK2,PPP3CA,RELA,RTN4RL1,SHB,SHTN1,SNAPIN,SORL1,SPEN,SRF,SRRT,SSH1,SSH3,TCF12,TMEM106B,XRCC5,YWHAG,ZEB2
GO Biological Process	GO:0072594	establishment of protein localization to organelle	5.6367e-07	4.78077	0.00793408	1.72053	BCL3,CSE1L,FBXO7,GDF5,H2AFY,HSPA4,NUP133,PDE2A,PIK3R1,PINK1,PPP3CA,PTTG1IP,RANBP6,RPL7,SORL1,SPTBN1,SRPRA,TOMM22,VPS25,ZFAND2B
GO Biological Process	GO:0090407	organophosphate biosynthetic process	5.64609e-07	3.93689	0.0118245	1.56685	ABHD5,ACAT1,CEPT1,COASY,CTPS1,DPAGT1,GAB1,GGPS1,GMPS,IMPDH2,LPIN3,NAXE,NMRK1,PARP9,PFAS,PGAP3,PIGH,PIK3R1,PITPNM2,RRM1,SERINC5,STARD10,TKT,TPI1,UMPS
GO Biological Process	GO:0051129	negative regulation of cellular component organization	5.6522e-07	3.51555	0.0152034	1.42494	ACVRL1,ARAP1,ATXN2,BCL2L1,CTC1,CTNNBIP1,GMFB,GMFG,H2AFY,IMPACT,LMO4,NUMB,PFN4,PID1,PINK1,PLK2,PPP3CA,PRKCD,RTN4RL1,SMG6,SNAPIN,SORL1,SPTBN1,TBC1D7,TMBIM1,VPS35,XRCC5,XRN1
GO Biological Process	GO:0034660	ncRNA metabolic process	5.68365e-07	4.07181	0.0110092	1.4144	AGO3,DALRD3,EXOSC7,FDXACB1,GTF3C4,ICE2,INTS11,INTS2,NCBP1,PELO,QARS,RNASEL,RPL7,RPRD1B,RPUSD2,SP1,SRRT,TP53RK,TRDMT1,TRMT61B,TRNT1,TYW5,UTP4,XRN1,ZNF143
GO Biological Process	GO:0071214	cellular response to abiotic stimulus	6.41508e-07	5.23127	0.00659166	1.93404	AKT2,BCL2L1,EIF2AK4,FBXO4,H2AFX,HDAC4,HYAL3,IMPACT,MAP3K1,PDE2A,PIK3R1,RCSD1,RHBDD1,SIPA1,SLC38A2,TLR3,XRCC5
GO Biological Process	GO:0000398	mRNA splicing, via spliceosome	6.66648e-07	5.51816	0.00593652	1.65261	CELF1,CPSF2,CWC27,DDX39A,DDX41,ESRP2,LUC7L2,NCBP1,PAPOLA,PLRG1,PPIL1,PRPF40B,SART3,SPEN,SRRT
GO Biological Process	GO:0043122	regulation of I-kappaB kinase/NF-kappaB signaling	7.21274e-07	5.47389	0.00598453	2.33551	ABL1,BCL3,DAB2IP,FBXW11,FKBP1A,HSPB1,MIB2,NLRX1,PINK1,PLK2,PPP5C,RELA,S100A13,TGM2,TICAM1,TIRAP,TLR3,UBC
GO Biological Process	GO:0000375	RNA splicing, via transesterification reactions	7.21473e-07	5.48213	0.00597552	1.6354	CELF1,CPSF2,CWC27,DDX39A,DDX41,ESRP2,LUC7L2,NCBP1,PAPOLA,PLRG1,PPIL1,PRPF40B,SART3,SPEN,SRRT
GO Biological Process	GO:0042176	regulation of protein catabolic process	7.28723e-07	4.30981	0.00960119	1.84704	ANXA2,ARIH2,CCAR2,DAB2IP,DVL1,FURIN,KEAP1,LDLR,PINK1,PLK2,PSMB6,PSME3,PTPN3,PTTG1IP,RELA,SORL1,TNFRSF1B,TNFSF12,TRIB2,UBC,USP19,VPS35,XPO1
GO Biological Process	GO:0002252	immune effector process	7.2899e-07	3.04114	0.0209767	1.21569	ABL1,ADGRE5,ANXA2,ATP8A1,BCL3,BRI3,BRK1,CBL,DDX41,DOCK2,EIF2AK4,FOXP1,GMFG,IMPDH2,IST1,LAMTOR3,NBEAL2,NCBP3,NCSTN,OSTF1,PIK3R1,PLEKHO2,PRKCD,RAB3D,RELA,RNASEL,RTP4,S100A13,SERINC5,TICAM1,TLR3,TMBIM1,TNFRSF1B,TUSC2,XRCC5
GO Biological Process	GO:0034248	regulation of cellular amide metabolic process	7.29709e-07	4.14492	0.0103991	1.49847	AGO3,AKT2,ATXN2,BCL3,CELF1,EIF2AK4,EIF4EBP3,GRB7,HSPB1,IMPACT,NCBP1,NUP133,PINK1,PPP3CA,PRKCD,PURA,SAMD4B,SORL1,SRRT,TCOF1,XRN1,ZFP36L2
GO Biological Process	GO:0070848	response to growth factor	1.01604e-06	3.69374	0.0130696	1.52241	ACVRL1,CBL,DAB2IP,DLL4,DUSP22,DUSP6,DYNC1LI2,ESRP2,FKBP1A,FNTA,FURIN,GAB1,GDF5,HSPB1,MAP2K5,MICALL1,NCBP1,NR4A1,PDE2A,RELA,TBC1D7,TNFRSF1B,UBC,ZFP36L2
GO Biological Process	GO:0016569	covalent chromatin modification	1.36603e-06	3.87318	0.0115738	1.59998	ABRAXAS1,ARID4B,ATXN7L3,BABAM2,CHD2,CTCF,DTX3L,ELK4,EZH1,FOXA2,GTF3C4,H2AFY,HDAC4,HDAC5,HLCS,KAT5,KDM3B,MRGBP,NAA60,PCGF5,PPP5C,PRKCD,SETD1A,SMARCC2
GO Biological Process	GO:0034622	cellular macromolecular complex assembly	1.42049e-06	3.19974	0.0177816	1.14181	AGO3,ATXN2,CATIP,CELF1,EIF3A,FKBP1A,FOXRED1,GRB7,H2AFX,H2AFY,HSPA4,LUC7L2,NAA60,NCBP1,NDEL1,NDUFAF3,NDUFB1,NDUFV1,NIN,NOCT,POMP,RANBP9,SART3,SEC31A,TBC1D20,TSPYL4,TUBG2,TUBGCP4,UBC,ZMYND10
GO Biological Process	GO:0007005	mitochondrion organization	2.30105e-06	3.89588	0.0110638	1.45369	ATG4C,BCL2L1,CCAR2,DNAJC11,FBXO7,FOXRED1,HSPA4,MRPL12,MRPL42,MRPL43,MRPS16,MRPS28,MRRF,NDUFAF3,NDUFB1,NDUFV1,PDE2A,PID1,PINK1,TOMM22,TRMT61B,TRNT1,TWNK,VPS35,YWHAG
GO Biological Process	GO:0007010	cytoskeleton organization	2.34135e-06	2.79619	0.0240475	1.13694	ABL1,ARAP1,ARHGAP12,BRK1,CATIP,CEP250,CNTNAP1,DBN1,DOCK2,DVL1,DYNC1LI2,FES,FGD6,GAB1,KIF2A,MAPKAP1,MINK1,NDEL1,NIN,PAWR,PLK2,RANBP9,SHTN1,SIPA1,SPTBN1,SRF,SSH1,TESK2,TRPM7,TUBG2,TUBGCP4,VPS54,ZMYND10,ZRANB1
GO Biological Process	GO:0043409	negative regulation of MAPK cascade	2.70821e-06	6.56807	0.00393755	2.46272	ABL1,CBLC,DAB2IP,DUSP22,DUSP6,EIF3A,PINK1,PRKCD,QARS,RANBP9,SORL1,SPRY4
GO Biological Process	GO:0006417	regulation of translation	2.84908e-06	4.13876	0.00958141	1.47071	AGO3,AKT2,ATXN2,BCL3,CELF1,EIF2AK4,EIF4EBP3,GRB7,HSPB1,IMPACT,NCBP1,NUP133,PINK1,PPP3CA,PURA,SAMD4B,SRRT,TCOF1,XRN1,ZFP36L2
GO Biological Process	GO:0016337	single organismal cell-cell adhesion	2.96996e-06	4.12667	0.00960949	1.6345	ABL1,BCL3,CDHR2,CTPS1,DLL4,DOCK2,EIF2AK4,FKBP1A,FOXP1,HSPB1,KIFC3,MYL12A,NCSTN,NHEJ1,PKNOX1,PLPP3,PPP3CA,SRF,ZFP36L2
GO Biological Process	GO:0048646	anatomical structure formation involved in morphogenesis	3.1662e-06	2.85378	0.0223539	1.26211	AAMP,ABL1,ACVRL1,ANXA2,BCL3,CLIC4,CNTNAP1,DAB2IP,DLL4,DVL1,EXT2,FKBP1A,FOXA2,GAB1,LMO4,LUZP1,NBEAL2,NR4A1,OTULIN,PEF1,PKNOX1,PLEKHO1,POGLUT1,RDH10,SHB,SRF,TBC1D20,TCOF1,TGM2,TMEM2,TNFSF12,VEZF1,ZEB2
GO Biological Process	GO:0018193	peptidyl-amino acid modification	3.56069e-06	2.89041	0.0214741	1.3053	ABL1,ACVR1B,AKT2,ARID4B,CEP41,CSNK1G3,CWC27,ENSG00000274322,ESCO1,EZH1,FES,FKBP1A,GRK2,GTF3C4,HBEGF,HDAC4,KAT5,MAP2K5,MAPKAPK3,MRGBP,NAA20,NAA60,NUP133,PINK1,PLK2,POGLUT1,PPIL1,PRKCD,RAB3D,SETD1A,SGK2,TESK2,TGM2,TTBK1,TTLL4,ZDHHC21
GO Biological Process	GO:0040012	regulation of locomotion	3.6587e-06	2.83495	0.0225024	1.27245	AAMP,ABL1,ACVR1B,ACVRL1,AKT2,ATP8A1,CLIC4,DAB2IP,DLL4,FAM89B,FBXO7,FES,FOXP1,GAB1,GRB7,HBEGF,HDAC4,HDAC5,HSPB1,LMO4,MAP2K5,MIEN1,MINK1,NUMB,ONECUT2,PIK3R1,PLPP3,SHTN1,SORL1,SRF,SSH1,TIRAP,VPS35,VPS37B
GO Biological Process	GO:0044087	regulation of cellular component biogenesis	3.83012e-06	2.87937	0.0215565	1.24243	ABL1,ACVRL1,AMIGO2,ARAP1,ATXN2,BRK1,CTNNBIP1,DAB2IP,FES,FNIP2,GMFB,GMFG,HDAC4,IL1RAP,IMPACT,LMO4,MIEN1,MLST8,NDEL1,NPRL2,PFN4,PIK3R1,PINK1,PLK2,PRKCD,SORL1,SPTBN1,SRF,SSH1,SSH3,TBC1D7,VPS35,VPS37B
GO Biological Process	GO:0002366	leukocyte activation involved in immune response	4.18992e-06	3.42837	0.0140813	1.35388	ABL1,ADGRE5,ANXA2,ATP8A1,BCL3,BRI3,CBL,DOCK2,EIF2AK4,FOXP1,GMFG,IMPDH2,IST1,LAMTOR3,NBEAL2,NCSTN,OSTF1,PLEKHO2,PRKCD,RAB3D,S100A13,TICAM1,TLR3,TMBIM1,TNFRSF1B,XRCC5
GO Biological Process	GO:0051270	regulation of cellular component movement	4.29305e-06	2.81336	0.0226751	1.19192	AAMP,ABL1,ACVR1B,ACVRL1,AKT2,ARAP1,ATP8A1,CLIC4,DAB2IP,DLL4,FAM89B,FES,FOXP1,GAB1,GRB7,HBEGF,HDAC4,HDAC5,HSPB1,LMO4,MAP2K5,MIEN1,MINK1,NUMB,ONECUT2,PIK3R1,PLPP3,SHTN1,SORL1,SRF,SSH1,TIRAP
GO Biological Process	GO:0002263	cell activation involved in immune response	4.7836e-06	3.40287	0.0141868	1.34496	ABL1,ADGRE5,ANXA2,ATP8A1,BCL3,BRI3,CBL,DOCK2,EIF2AK4,FOXP1,GMFG,IMPDH2,IST1,LAMTOR3,NBEAL2,NCSTN,OSTF1,PLEKHO2,PRKCD,RAB3D,S100A13,TICAM1,TLR3,TMBIM1,TNFRSF1B,XRCC5
GO Biological Process	GO:0045597	positive regulation of cell differentiation	5.07763e-06	2.74571	0.0238617	1.15493	ABL1,ACIN1,ACVR1B,ACVRL1,ANKRD54,BTG1,CTNNBIP1,DAB2IP,DVL1,FBXW8,FES,GDF5,GDPD5,H2AFY,IL1RAP,IMPACT,IST1,NDEL1,NOCT,NUMB,RELA,SHB,SHTN1,SP7,SPEN,SRF,SRRT,TCF12,TMEM106B,XRCC5,ZBTB16,ZEB2
GO Biological Process	GO:0071103	DNA conformation change	5.90692e-06	5.3072	0.00552275	1.45265	ACIN1,AKAP8,CHD2,CTCF,H2AFX,H2AFY,NAA60,PURA,SART3,TSPYL4,TWNK,UBC,XRCC5
GO Biological Process	GO:1902533	positive regulation of intracellular signal transduction	6.00459e-06	2.72538	0.0240396	1.19114	ABL1,AGO3,BCL2L1,CBL,DAB2IP,DUSP22,DUSP6,FKBP1A,GAB1,HBEGF,HIC1,LAMTOR3,LAMTOR5,MAP2K5,MAP3K1,MAP3K6,MAP3K8,MAPKAPK3,MIB2,MINK1,MLST8,PARP9,PIK3R1,PINK1,PLK2,PPP5C,RELA,S100A13,SIAH1,TAOK1,TGM2,TICAM1,TIRAP,TLR3,UBC,ZEB2
GO Biological Process	GO:1901184	regulation of ERBB signaling pathway	6.11132e-06	8.18149	0.00252884	2.61664	ARAP1,CBL,CBLC,DAB2IP,HBEGF,PTPN3,UBC,VPS25
GO Biological Process	GO:0071901	negative regulation of protein serine/threonine kinase activity	6.25561e-06	7.2981	0.00307118	2.78545	ABL1,CBLC,DAB2IP,DUSP22,DUSP6,FBXO7,H2AFY,HSPB1,PRKCD,SORL1,YWHAG
GO Biological Process	GO:0034097	response to cytokine	7.11505e-06	2.84771	0.0211907	1.15132	ANXA2,BCL2L1,DAB2IP,DDX41,FKBP1A,FOXA2,GSS,HDAC4,HYAL3,IFNGR2,IL1RAP,IMPDH2,IRF6,KEAP1,MAPKAPK3,PDE2A,PID1,PIK3R1,PRKCD,PSMB6,PSME3,RELA,RNASEL,RNMT,RTN4RL1,SRF,TLE4,TLR3,TNFRSF1B,TNFSF12,UBC,XRCC5,ZFP36L2
GO Biological Process	GO:0031347	regulation of defense response	7.37334e-06	3.08399	0.0173309	1.37079	ATP6V1H,DAB2IP,DOCK2,DTX3L,EIF2AK4,F12,FBXW11,FEM1A,FOXP1,IFNGR2,LDLR,MAP3K1,MAPKAPK3,MATR3,NLRX1,OTULIN,PARP9,PDE2A,PRKCD,PSMB6,PSME3,RELA,RNASEL,S100A1,TGM2,TICAM1,TIRAP,TLR3,TNFRSF1B,UBC,VPS35,XRCC5
GO Biological Process	GO:0006302	double-strand break repair	7.39057e-06	6.51936	0.0037025	2.70687	ABRAXAS1,BABAM2,DCLRE1A,DTX3L,FEN1,GEN1,H2AFX,KAT5,NHEJ1,PARP9,RBBP8,SMC5,SMC6,SWSAP1,XRCC5
GO Biological Process	GO:0007167	enzyme linked receptor protein signaling pathway	7.48683e-06	3.01232	0.0183156	1.33426	ABL1,ACVR1B,ACVRL1,AKT2,ATP6V1H,BRK1,CBL,DAB2IP,DUSP22,ESRP2,FES,FKBP1A,FNTA,FURIN,GAB1,GDF5,GRB7,HBEGF,HSPB1,MAPKAPK3,MYL12A,MYO1E,NCBP1,NCSTN,NDEL1,PDK4,PIK3R1,SHB,SPTBN1,UBC
GO Biological Process	GO:0048193	Golgi vesicle transport	7.5559e-06	4.40054	0.00783602	1.91461	ARF5,ARL1,ATP8A1,BNIP1,CCDC93,CNIH1,COPA,DYNC1LI2,GOLGA3,KIF2A,NRBP1,PEF1,SEC23IP,SEC31A,SORL1,SPTBN1,STX17,TBC1D20,VAPB,VPS54
GO Biological Process	GO:0030334	regulation of cell migration	7.90472e-06	2.94077	0.0193475	1.31379	AAMP,ABL1,ACVR1B,ACVRL1,AKT2,ATP8A1,CLIC4,DAB2IP,DLL4,FAM89B,FOXP1,GAB1,GRB7,HBEGF,HDAC4,HDAC5,HSPB1,LMO4,MAP2K5,MIEN1,MINK1,NUMB,ONECUT2,PIK3R1,PLPP3,SHTN1,SORL1,SRF,SSH1,TIRAP
GO Biological Process	GO:0098602	single organism cell adhesion	8.33602e-06	3.85228	0.010294	1.52973	ABL1,BCL3,CDHR2,CTPS1,DLL4,DOCK2,EIF2AK4,FKBP1A,FOXP1,HSPB1,KIFC3,MYL12A,NCSTN,NHEJ1,PKNOX1,PLPP3,PPP3CA,SRF,ZFP36L2
GO Biological Process	GO:0000902	cell morphogenesis	8.6441e-06	3.05378	0.0175023	1.37405	ABL1,CLIC4,CNTNAP1,DAB2IP,DVL1,EIF2AK4,GAB1,GRB7,IMPACT,KLF7,LRFN3,MINK1,NBEAL2,NDEL1,NUMB,PIK3R1,PLEKHO1,RANBP9,SART3,SHTN1,SIAH1,SPTBN1,SRF,SSH1,TBC1D20,TMEM106B,ZEB2
GO Biological Process	GO:2001020	regulation of response to DNA damage stimulus	8.66898e-06	5.89324	0.00438843	2.4977	ABL1,ABRAXAS1,BABAM2,BCL2L1,CCAR2,DTX3L,FBXO4,FIGNL2,H2AFX,HIC1,NSMCE4A,PARP9,PRKCD,PTTG1IP
GO Biological Process	GO:0016073	snRNA metabolic process	9.46131e-06	10.2403	0.00168369	3.28601	EXOSC7,ICE2,INTS11,INTS2,NCBP1,RPRD1B,SP1,SRRT,ZNF143
GO Biological Process	GO:0006914	autophagy	9.60812e-06	5.07931	0.00577054	2.1524	ABL1,ANXA7,ATG101,ATG16L2,ATG4C,BNIP1,DRAM2,FBXO7,PINK1,SNAPIN,STX17,TOMM22,UBC,VDAC1,VPS25,VPS37B,VPS39
GO Biological Process	GO:0034249	negative regulation of cellular amide metabolic process	9.75677e-06	6.32379	0.003817	2.44673	AGO3,CELF1,EIF2AK4,EIF4EBP3,GRB7,NCBP1,PURA,SAMD4B,SORL1,SRRT,XRN1,ZFP36L2
GO Biological Process	GO:0042058	regulation of epidermal growth factor receptor signaling pathway	9.78746e-06	8.77762	0.00216067	2.64817	ARAP1,CBL,CBLC,DAB2IP,PTPN3,UBC,VPS25
GO Biological Process	GO:0023014	signal transduction by protein phosphorylation	9.91903e-06	3.80095	0.010433	1.62013	ACVR1B,ACVRL1,DAB2IP,DUSP6,FBXW11,HBEGF,LAMTOR3,MAP2K5,MAP3K1,MAP3K6,MAP3K8,MAPKAPK3,MINK1,PPP5C,PSMB6,PSME3,RANBP9,SPTBN1,TAOK1,UBC,ZFP36L2
GO Biological Process	GO:0043405	regulation of MAP kinase activity	1.06887e-05	4.09433	0.00884319	1.60299	CBLC,DAB2IP,DUSP22,DUSP6,LAMTOR3,MAP2K5,MAP3K1,MAP3K6,MAP3K8,MAPKAPK3,MINK1,PRKCD,SORL1,TAOK1,TRIB2,UBC,ZEB2
GO Biological Process	GO:0042110	T cell activation	1.07173e-05	5.0244	0.0058336	1.99816	ABL1,BCL3,CTPS1,DLL4,DOCK2,EIF2AK4,FKBP1A,FOXP1,NCSTN,NHEJ1,PKNOX1,PPP3CA,SRF,ZFP36L2
GO Biological Process	GO:2000145	regulation of cell motility	1.12695e-05	2.82758	0.0207318	1.26087	AAMP,ABL1,ACVR1B,ACVRL1,AKT2,ATP8A1,CLIC4,DAB2IP,DLL4,FAM89B,FES,FOXP1,GAB1,GRB7,HBEGF,HDAC4,HDAC5,HSPB1,LMO4,MAP2K5,MIEN1,MINK1,NUMB,ONECUT2,PIK3R1,PLPP3,SHTN1,SORL1,SRF,SSH1,TIRAP
GO Biological Process	GO:0071593	lymphocyte aggregation	1.15712e-05	4.99089	0.00587277	1.98016	ABL1,BCL3,CTPS1,DLL4,DOCK2,EIF2AK4,FKBP1A,FOXP1,NCSTN,NHEJ1,PKNOX1,PPP3CA,SRF,ZFP36L2
GO Biological Process	GO:0030098	lymphocyte differentiation	1.17635e-05	4.98207	0.00588317	1.99816	ABL1,BCL3,DLL4,DOCK2,FOXP1,HDAC4,HDAC5,KLF6,NHEJ1,PIK3R1,PKNOX1,SRF,TUSC2,ZFP36L2
GO Biological Process	GO:1903362	regulation of cellular protein catabolic process	1.19598e-05	4.68878	0.00661888	1.98436	ANXA2,ARIH2,CCAR2,DAB2IP,DVL1,FURIN,KEAP1,LDLR,PINK1,PLK2,PSMB6,PSME3,PTTG1IP,TRIB2,UBC,USP19,VPS35
GO Biological Process	GO:0071363	cellular response to growth factor stimulus	1.19899e-05	3.50403	0.0123011	1.47921	ACVRL1,CBL,DAB2IP,DLL4,DUSP22,DYNC1LI2,ESRP2,FKBP1A,FNTA,FURIN,GAB1,GDF5,HSPB1,MAP2K5,MICALL1,NCBP1,NR4A1,PDE2A,RELA,TNFRSF1B,UBC,ZFP36L2
GO Biological Process	GO:0040017	positive regulation of locomotion	1.26308e-05	3.49113	0.0123465	1.53658	AAMP,ABL1,ACVR1B,AKT2,ATP8A1,DAB2IP,FAM89B,FOXP1,GAB1,GRB7,HBEGF,HDAC4,HSPB1,MIEN1,NUMB,ONECUT2,PIK3R1,PLPP3,SHTN1,SSH1,TIRAP,VPS35,VPS37B
GO Biological Process	GO:0032989	cellular component morphogenesis	1.35282e-05	2.85228	0.0199478	1.28072	ABL1,BCL2L1,CLIC4,CNTNAP1,DAB2IP,DVL1,EIF2AK4,GAB1,GRB7,IMPACT,KLF7,LRFN3,MINK1,NBEAL2,NDEL1,NUMB,PID1,PIK3R1,PLEKHO1,RANBP9,SART3,SHTN1,SIAH1,SPTBN1,SRF,SSH1,TBC1D20,TMEM106B,ZEB2
GO Biological Process	GO:0006281	DNA repair	1.36165e-05	3.71667	0.0106695	1.51628	ABL1,ABRAXAS1,BABAM2,DCLRE1A,DTX3L,ERCC6L2,FEN1,GEN1,H2AFX,KAT5,MMS19,NHEJ1,NSMCE4A,PARP9,PPP5C,RAD18,RBBP8,SMC5,SMC6,SWSAP1,TAOK1,UBC,USP45,XRCC5
GO Biological Process	GO:0051347	positive regulation of transferase activity	1.36934e-05	3.03688	0.017032	1.30058	ABL1,CCNC,DAB2IP,DTX3L,DUSP6,LAMTOR3,LMO4,MAP2K5,MAP3K1,MAP3K6,MAP3K8,MAPKAP1,MAPKAPK3,MINK1,MLST8,PINK1,PRKCD,PSMB6,PSME3,SERINC5,SORL1,TAOK1,TIRAP,TLR3,UBC,VAPB,XRCC5,ZEB2
GO Biological Process	GO:0009314	response to radiation	1.39296e-05	3.84788	0.00985763	1.48462	ABRAXAS1,AKT2,BABAM2,BCL2L1,BCL3,CBL,CCAR2,EIF2AK4,FBXO4,FEN1,H2AFX,HYAL3,IMPACT,KAT5,NHEJ1,PIK3R1,RAD18,RELA,RHBDD1,XRCC5
GO Biological Process	GO:0070486	leukocyte aggregation	1.48423e-05	4.86402	0.00602595	1.92805	ABL1,BCL3,CTPS1,DLL4,DOCK2,EIF2AK4,FKBP1A,FOXP1,NCSTN,NHEJ1,PKNOX1,PPP3CA,SRF,ZFP36L2
GO Biological Process	GO:0032940	secretion by cell	1.48633e-05	2.6837	0.0231281	1.09303	ADGRE5,ANXA2,ATP8A1,BRI3,CBL,CDC37L1,DOCK2,DVL1,EXOC6,FOXP1,FURIN,GMFG,IL1RAP,IMPDH2,IST1,LAMTOR3,MON1A,NBEAL2,NCSTN,NHLRC2,OSTF1,PCSK6,PLEKHO2,PRKCD,RAB3D,RIMS3,S100A13,SLC38A2,SNAPIN,STX17,TMBIM1,TNFRSF1B,XRCC5
GO Biological Process	GO:0050769	positive regulation of neurogenesis	1.4925e-05	3.56216	0.0116163	1.5392	DAB2IP,DVL1,FBXW8,FES,GDF5,GDPD5,IL1RAP,IMPACT,IST1,NDEL1,NUMB,RELA,SHTN1,SPEN,SRF,SRRT,TCF12,TMEM106B,XRCC5,ZEB2
GO Biological Process	GO:0010564	regulation of cell cycle process	1.49447e-05	3.09044	0.0161789	1.23047	AKT2,CEP250,CEP41,CTC1,CTCF,DAB2IP,FBXO7,FEN1,GEN1,H2AFY,KANK2,NAE1,PCBP4,PID1,PLK2,PLRG1,PSMB6,PSME3,RBBP8,RPRD1B,SMC5,UBC,UBE2E2,USP19,XPO1,YWHAG,ZFP36L2
GO Biological Process	GO:0000726	non-recombinational repair	1.49573e-05	11.3962	0.00136162	3.53799	ABRAXAS1,BABAM2,DCLRE1A,H2AFX,KAT5,NHEJ1,RBBP8,XRCC5
GO Biological Process	GO:0051962	positive regulation of nervous system development	1.50291e-05	3.34888	0.0133858	1.46977	AMIGO2,DAB2IP,DVL1,FBXW8,FES,GDF5,GDPD5,GORAB,IL1RAP,IMPACT,IST1,NDEL1,NUMB,RELA,SHTN1,SPEN,SRF,SRRT,TCF12,TMEM106B,XRCC5,ZEB2
GO Biological Process	GO:0022613	ribonucleoprotein complex biogenesis	1.72815e-05	3.9371	0.00919633	1.31408	AAMP,AGO3,ATXN2,CELF1,DDX31,EIF3A,EXOSC7,GRB7,LSG1,LUC7L2,NCBP1,NOCT,RNASEL,RPL7,RPUSD2,SART3,TRMT61B,UTP4,XPO1
GO Biological Process	GO:0022604	regulation of cell morphogenesis	1.73439e-05	3.52492	0.0117391	1.38743	ABL1,ANXA7,ARAP1,CSNK1G3,FBXW8,FES,FGD6,IST1,NDEL1,PLEKHO1,PPP3CA,S100A13,SHTN1,SRF,SSH1,SSH3,TTBK1,ZEB2,ZRANB1
GO Biological Process	GO:0043069	negative regulation of programmed cell death	1.74295e-05	2.75902	0.0212469	1.18769	ABL1,AKT2,AMIGO2,BABAM2,BCL2L1,BCL3,BNIP1,CBL,CCAR2,FOXP1,GDF5,HSPB1,KANK2,LAMTOR5,MAP2K5,MIEN1,MNT,PDK4,PIK3R1,PINK1,PLK2,PRKCD,PSME3,PTTG1IP,QARS,RELA,RHBDD1,SLC39A10,TMBIM1,TNFRSF1B,UBC,UCP2
GO Biological Process	GO:0031175	neuron projection development	1.74877e-05	3.06008	0.0163395	1.40515	ABL1,CLMN,CNTNAP1,DAB2IP,DVL1,EIF2AK4,GAB1,GDPD5,GRB7,IMPACT,KLF7,LRFN3,MICALL1,MINK1,NDEL1,NUMB,PIK3R1,RANBP9,RTN4RL1,SHTN1,SIAH1,SNAPIN,SPTBN1,SRF,TMEM106B,ZEB2
GO Biological Process	GO:1901185	negative regulation of ERBB signaling pathway	2.03668e-05	10.8931	0.0014245	4.07033	CBL,CBLC,DAB2IP,HBEGF,PTPN3,UBC,VPS25
GO Biological Process	GO:0000165	MAPK cascade	2.17863e-05	3.87566	0.00934214	1.63004	DAB2IP,DUSP6,FBXW11,HBEGF,LAMTOR3,MAP2K5,MAP3K1,MAP3K6,MAP3K8,MAPKAPK3,MINK1,PPP5C,PSMB6,PSME3,RANBP9,SPTBN1,TAOK1,UBC,ZFP36L2
GO Biological Process	GO:0030335	positive regulation of cell migration	2.41488e-05	3.57041	0.0111066	1.56254	AAMP,ABL1,ACVR1B,AKT2,ATP8A1,DAB2IP,FAM89B,FOXP1,GAB1,GRB7,HBEGF,HDAC4,HSPB1,MIEN1,NUMB,ONECUT2,PIK3R1,PLPP3,SHTN1,SSH1,TIRAP
GO Biological Process	GO:0045732	positive regulation of protein catabolic process	2.47218e-05	4.66753	0.00627962	1.88163	ARIH2,DAB2IP,DVL1,FURIN,KEAP1,LDLR,PLK2,PSMB6,PSME3,PTTG1IP,SORL1,TNFRSF1B,TNFSF12,TRIB2,UBC,VPS35
GO Biological Process	GO:0042795	snRNA transcription from RNA polymerase II promoter	2.50058e-05	10.5902	0.00146524	3.58853	ICE2,INTS11,INTS2,NCBP1,RPRD1B,SP1,SRRT,ZNF143
GO Biological Process	GO:0098781	ncRNA transcription	2.64305e-05	8.89946	0.00193735	3.07171	GTF3C4,ICE2,INTS11,INTS2,NCBP1,RPRD1B,SP1,SRRT,ZNF143
GO Biological Process	GO:0006518	peptide metabolic process	2.67397e-05	3.67289	0.0103273	1.33875	CHAC1,DALRD3,EIF2AK4,EIF3A,EIF3L,ENSG00000262660,FDXACB1,FURIN,GSR,GSS,MRPL12,MRPL42,MRPL43,MRPS16,MRPS28,MRRF,NCSTN,PCSK6,PELO,QARS,RNPEP,RPL7
GO Biological Process	GO:0043393	regulation of protein binding	2.71946e-05	5.26685	0.00491035	2.42781	ABL1,ANXA2,CTNNBIP1,DAB2IP,DTX3L,DVL1,FKBP1A,HDAC4,HDAC5,PLK2,PRKCD,SNAPIN,SORL1,TICAM1,TIRAP
GO Biological Process	GO:0017148	negative regulation of translation	2.76246e-05	6.1964	0.00361723	2.41536	AGO3,CELF1,EIF2AK4,EIF4EBP3,GRB7,NCBP1,PURA,SAMD4B,SRRT,XRN1,ZFP36L2
GO Biological Process	GO:0042059	negative regulation of epidermal growth factor receptor signaling pathway	2.97574e-05	12.6499	0.00109037	4.48567	CBL,CBLC,DAB2IP,PTPN3,UBC,VPS25
GO Biological Process	GO:0043408	regulation of MAPK cascade	2.9879e-05	2.90251	0.0178205	1.18489	ABL1,CBLC,DAB2IP,DUSP22,DUSP6,EIF3A,GDF5,LAMTOR3,MAP2K5,MAP3K1,MAP3K6,MAP3K8,MAPKAPK3,MINK1,PINK1,PRKCD,QARS,RANBP9,SORL1,SPRY4,TAOK1,TIRAP,TLR3,TRIB2,UBC,ZEB2
GO Biological Process	GO:0071496	cellular response to external stimulus	3.18475e-05	4.31859	0.00718626	1.67614	ATP2B1,CBL,EIF2AK4,FOXA2,HDAC4,IMPACT,MAP3K1,NPRL2,PDE2A,PDK4,SIPA1,SLC38A2,SRF,TLR3,UCP2
GO Biological Process	GO:0009117	nucleotide metabolic process	3.20493e-05	3.49907	0.0113331	1.2904	ACAT1,COASY,COX5A,CTPS1,GMPS,GTPBP1,IMPDH2,NAXE,NDUFB1,NDUFV1,NMRK1,PARP9,PDE2A,PFAS,PGLS,RBKS,RRM1,TKT,TPI1,UMPS,UQCRHL
GO Biological Process	GO:0009615	response to virus	3.20702e-05	4.84178	0.00569753	1.79769	BCL2L1,BCL3,DDX41,EIF2AK4,HSPB1,HYAL3,IFNGR2,LAMTOR5,NCBP3,RELA,RNASEL,RTP4,SERINC5,TICAM1,TLR3
GO Biological Process	GO:0043066	negative regulation of apoptotic process	3.23368e-05	2.71842	0.02093	1.16713	ABL1,AKT2,AMIGO2,BABAM2,BCL2L1,BCL3,BNIP1,CBL,CCAR2,FOXP1,GDF5,HSPB1,LAMTOR5,MAP2K5,MIEN1,MNT,PDK4,PIK3R1,PINK1,PLK2,PRKCD,PSME3,PTTG1IP,QARS,RELA,RHBDD1,SLC39A10,TMBIM1,TNFRSF1B,UBC,UCP2
GO Biological Process	GO:0045664	regulation of neuron differentiation	3.23463e-05	3.02306	0.0159692	1.43226	ABL1,DAB2IP,DBN1,DVL1,EIF2AK4,FBXO7,FBXW8,FES,GDF5,GDPD5,IL1RAP,IMPACT,IST1,NDEL1,PLK2,PPP3CA,RTN4RL1,SHTN1,SNAPIN,SRF,SSH1,SSH3,TCF12,TMEM106B,YWHAG,ZEB2
GO Biological Process	GO:0010720	positive regulation of cell development	3.31183e-05	3.27155	0.0131752	1.39407	ABL1,DAB2IP,DVL1,FBXW8,FES,GDF5,GDPD5,IL1RAP,IMPACT,IST1,NDEL1,NUMB,RELA,SHTN1,SPEN,SRF,SRRT,TCF12,TMEM106B,XRCC5,ZEB2
GO Biological Process	GO:0002274	myeloid leukocyte activation	3.34855e-05	3.26839	0.013188	1.3433	ADGRE5,ANXA2,ATP8A1,BRI3,CBL,CRTC3,DOCK2,FOXP1,GMFG,IMPDH2,IST1,LAMTOR3,NBEAL2,NCSTN,OSTF1,PLEKHO2,PRKCD,RAB3D,S100A13,TICAM1,TLR3,TMBIM1,TNFRSF1B,XRCC5
GO Biological Process	GO:0006753	nucleoside phosphate metabolic process	3.57876e-05	3.46591	0.0114415	1.27542	ACAT1,COASY,COX5A,CTPS1,GMPS,GTPBP1,IMPDH2,NAXE,NDUFB1,NDUFV1,NMRK1,PARP9,PDE2A,PFAS,PGLS,RBKS,RRM1,TKT,TPI1,UMPS,UQCRHL
GO Biological Process	GO:0090398	cellular senescence	3.58186e-05	15.7667	0.000765471	4.9062	H2AFX,PRKCD,SMC5,SMC6,SRF
GO Biological Process	GO:0040008	regulation of growth	3.75835e-05	2.99498	0.0161189	1.24602	ABL1,ACVR1B,ACVRL1,BTG1,CCAR2,CDHR2,DAB2IP,DUSP6,EBAG9,GDF5,HBEGF,IST1,KAT5,MAP2K5,MRGBP,NCBP1,NDEL1,OGFR,SGK2,SHTN1,SIPA1,SRF,TIRAP,TKT,TMEM8B
GO Biological Process	GO:0007569	cell aging	4.168e-05	9.8199	0.00158018	3.33027	CTC1,H2AFX,MNT,PRKCD,SMC5,SMC6,SRF
GO Biological Process	GO:2000147	positive regulation of cell motility	4.25697e-05	3.4267	0.0115724	1.49862	AAMP,ABL1,ACVR1B,AKT2,ATP8A1,DAB2IP,FAM89B,FOXP1,GAB1,GRB7,HBEGF,HDAC4,HSPB1,MIEN1,NUMB,ONECUT2,PIK3R1,PLPP3,SHTN1,SSH1,TIRAP
GO Biological Process	GO:0032535	regulation of cellular component size	4.38949e-05	4.00187	0.00818583	1.74983	ABL1,ANXA7,BRK1,CDHR2,GMFB,GMFG,IST1,LAMTOR5,MLST8,NDEL1,PEX11A,PFN4,PRKCD,SHTN1,SPTBN1,SRF,SSH1,SSH3
GO Biological Process	GO:1903320	regulation of protein modification by small protein conjugation or removal	4.81273e-05	4.40012	0.00666126	1.73839	ABL1,DTX3L,FBXO4,FEM1A,FKBP1A,HDAC4,PEF1,PINK1,PSMB6,PSME3,PTTG1IP,RELA,SART3,TBC1D7,TICAM1,UBC
GO Biological Process	GO:0045862	positive regulation of proteolysis	4.91212e-05	3.79692	0.00908176	1.49919	ARIH2,DAB2IP,DVL1,F12,FAM162A,FBXW11,FURIN,IST1,KEAP1,PINK1,PLK2,PSMB6,PSME3,RHBDD1,SART3,TNFRSF1B,TRIB2,UBC
GO Biological Process	GO:0032990	cell part morphogenesis	5.18754e-05	3.17952	0.0135566	1.53658	ABL1,BCL2L1,CNTNAP1,DAB2IP,DVL1,EIF2AK4,GAB1,GRB7,IMPACT,KLF7,LRFN3,MINK1,NDEL1,NUMB,PID1,PIK3R1,PLEKHO1,RANBP9,SHTN1,SIAH1,SPTBN1,TMEM106B,ZEB2
GO Biological Process	GO:0000209	protein polyubiquitination	5.34698e-05	4.35815	0.00672542	1.77525	ARIH2,CBL,DTX3L,FBXL4,FBXO4,FBXO7,FBXW11,FBXW8,MGRN1,MIB2,PSMB6,PSME3,SIAH1,UBC,UBE2E2,ZNRF1
GO Biological Process	GO:0055086	nucleobase-containing small molecule metabolic process	5.37813e-05	3.26756	0.0126637	1.21618	ACAT1,COASY,COX5A,CTPS1,GMPS,GSR,GTPBP1,IMPDH2,NAXE,NDUFB1,NDUFV1,NMRK1,PARP9,PDE2A,PFAS,PGLS,RBKS,RRM1,TKT,TPI1,UMPS,UQCRHL
GO Biological Process	GO:0051272	positive regulation of cellular component movement	5.62558e-05	3.3607	0.0117997	1.46532	AAMP,ABL1,ACVR1B,AKT2,ATP8A1,DAB2IP,FAM89B,FOXP1,GAB1,GRB7,HBEGF,HDAC4,HSPB1,MIEN1,NUMB,ONECUT2,PIK3R1,PLPP3,SHTN1,SSH1,TIRAP
GO Biological Process	GO:1903706	regulation of hemopoiesis	5.63696e-05	3.47833	0.010905	1.35282	ABL1,ACIN1,ACVR1B,AGO3,ANKRD54,CTNNBIP1,FBXO7,FES,FOXP1,PIK3R1,PSMB6,PSME3,SETD1A,SHB,TCF12,TLR3,UBC,ZBTB16,ZFP36L2
GO Biological Process	GO:0006303	double-strand break repair via nonhomologous end joining	5.81738e-05	11.2947	0.0012212	3.3815	ABRAXAS1,BABAM2,DCLRE1A,H2AFX,KAT5,NHEJ1,XRCC5
GO Biological Process	GO:0051223	regulation of protein transport	5.82135e-05	2.73434	0.019547	1.11551	ABL1,AKT2,ARIH2,BCL3,C2CD2L,DAB2IP,DTWD2,FAM20B,FAM89B,FBXW11,FOXA2,FOXP1,ICA1,IL1RAP,KEAP1,NDEL1,PDE2A,PIK3R1,PINK1,PPP3CA,PRKCD,SORL1,SPTBN1,TLR3,UCP2,VPS35,XPO1
GO Biological Process	GO:0097190	apoptotic signaling pathway	5.82329e-05	4.10027	0.00756888	1.80336	ABL1,ACVR1B,ANXA6,BCL2L1,BCL3,CHAC1,DAB2IP,FNIP2,HIC1,PAWR,PIK3R1,PRKCD,TICAM1,TLR3,TM2D1,TNFRSF1B,TNFSF12
GO Biological Process	GO:1900180	regulation of protein localization to nucleus	5.83324e-05	4.57327	0.00603205	1.98912	BCL3,DAB2IP,DTX3L,FAM89B,FBXO4,FBXW11,KEAP1,LZTS2,PARP9,PDE2A,PIK3R1,PPP3CA,PRKCD,TLR3
GO Biological Process	GO:0007159	leukocyte cell-cell adhesion	5.85023e-05	4.32158	0.00678233	1.69728	ABL1,BCL3,CTPS1,DLL4,DOCK2,EIF2AK4,FKBP1A,FOXP1,NCSTN,NHEJ1,PKNOX1,PPP3CA,SRF,ZFP36L2
GO Biological Process	GO:0017038	protein import	5.85903e-05	5.70189	0.00393094	2.0807	BCL3,CSE1L,GDF5,HSPA4,NUP133,PIK3R1,PPP3CA,PTTG1IP,RANBP6,SPTBN1,TOMM22
GO Biological Process	GO:0002275	myeloid cell activation involved in immune response	5.86963e-05	3.34756	0.011846	1.35716	ADGRE5,ANXA2,ATP8A1,BRI3,CBL,DOCK2,GMFG,IMPDH2,IST1,LAMTOR3,NBEAL2,NCSTN,OSTF1,PLEKHO2,PRKCD,RAB3D,S100A13,TICAM1,TLR3,TMBIM1,TNFRSF1B,XRCC5
GO Biological Process	GO:0043043	peptide biosynthetic process	6.01319e-05	4.08265	0.00760156	1.44182	CHAC1,DALRD3,EIF2AK4,EIF3A,EIF3L,ENSG00000262660,FDXACB1,FURIN,GSS,MRPL12,MRPL42,MRPL43,MRPS16,MRPS28,MRRF,PELO,QARS,RPL7
GO Biological Process	GO:0032147	activation of protein kinase activity	6.16374e-05	3.88371	0.00843489	1.79427	ABL1,DAB2IP,DUSP6,LAMTOR3,MAP2K5,MAP3K1,MAP3K6,MAP3K8,MAPKAP1,MAPKAPK3,MINK1,MLST8,PINK1,PRKCD,TAOK1,TIRAP,TLR3,UBC
GO Biological Process	GO:0070201	regulation of establishment of protein localization	6.17294e-05	2.66861	0.0206746	1.09488	ABL1,AKT2,ARIH2,BCL3,C2CD2L,DAB2IP,DTWD2,FAM20B,FAM89B,FBXW11,FOXA2,FOXP1,ICA1,IL1RAP,KEAP1,NDEL1,PDE2A,PIK3R1,PINK1,PPP3CA,PRKCD,SORL1,SPTBN1,TLR3,UCP2,VPS35,XPO1,YWHAG
GO Biological Process	GO:0006839	mitochondrial transport	6.25286e-05	4.84079	0.00534252	1.83931	BCL2L1,ENSG00000262660,FBXO7,HSPA4,PDE2A,PINK1,SLC25A10,SLC25A38,STARD3,TOMM22,UCP2,VDAC1,VPS35,YWHAG
GO Biological Process	GO:0034504	protein localization to nucleus	6.39043e-05	5.19239	0.00464871	2.38711	BCL3,CSE1L,DVL1,GDF5,NUP133,PIK3R1,PLRG1,PPP3CA,PTTG1IP,RANBP6,SPTBN1,XPO1,ZBTB16
GO Biological Process	GO:0030037	actin filament reorganization involved in cell cycle	6.46896e-05	168.312	3.07311e-05	31.3997	ARAP1
GO Biological Process	GO:0051090	regulation of sequence-specific DNA binding transcription factor activity	6.6002e-05	3.55378	0.0101883	1.63115	CRTC3,CTNNBIP1,DAB2IP,EIF2AK4,FOXA2,HDAC4,HDAC5,IL1RAP,KEAP1,MAP2K5,OTULIN,PINK1,PLPP3,PPP3CA,RELA,SRF,TICAM1,TIRAP,TLR3,UBC
GO Biological Process	GO:1901699	cellular response to nitrogen compound	6.83675e-05	3.02787	0.014805	1.42477	ABL1,AGO3,AKT2,ATP6V1H,BCL2L1,GAB1,GRK2,HDAC5,IMPACT,LAMTOR3,LAMTOR5,NCBP1,NDEL1,NR4A1,PDE2A,PDK4,PIK3R1,PRKCD,RELA,SP1,SRRT,SSH1,TLR3,UCP2,XRN1,YWHAG
GO Biological Process	GO:0098609	cell-cell adhesion	7.03618e-05	2.94618	0.0158007	1.08275	ABL1,AMIGO2,ANXA2,BCL3,CDHR2,CTPS1,DLL4,DOCK2,EIF2AK4,FKBP1A,FOXP1,HSPB1,KIFC3,MYL12A,NCSTN,NHEJ1,PKNOX1,PLPP3,PPP3CA,SRF,VEZT,ZFP36L2
GO Biological Process	GO:0043603	cellular amide metabolic process	7.93489e-05	3.08054	0.0139922	1.16641	ASS1,CHAC1,DALRD3,EIF2AK4,EIF3A,EIF3L,ENSG00000262660,FDXACB1,FURIN,GALC,GSR,GSS,HLCS,MRPL12,MRPL42,MRPL43,MRPS16,MRPS28,MRRF,NCSTN,PCSK6,PELO,QARS,RNPEP,RPL7
GO Biological Process	GO:0060218	hematopoietic stem cell differentiation	7.95734e-05	28.5064	0.000302412	10.4666	CHD2,SP7,SRF,XRCC5
GO Biological Process	GO:1901698	response to nitrogen compound	7.98306e-05	2.53905	0.0230876	1.16804	ABL1,AGO3,AKT2,ATP6V1H,BCL2L1,FKBP1A,GAB1,GRK2,GSS,HDAC5,HLCS,IMPACT,LAMTOR3,LAMTOR5,NCBP1,NDEL1,NR4A1,PDE2A,PDK4,PIK3R1,PPP3CA,PPP5C,PRKCD,RELA,SP1,SRR,SRRT,SSH1,TICAM1,TLR3,TRDMT1,UCP2,XRN1,YWHAG
GO Biological Process	GO:0019693	ribose phosphate metabolic process	7.99975e-05	3.79899	0.00862298	1.34797	ACAT1,COASY,COX5A,CTPS1,GMPS,GTPBP1,IMPDH2,NDUFB1,NDUFV1,PDE2A,PFAS,PGLS,RBKS,TKT,TPI1,UMPS,UQCRHL
GO Biological Process	GO:0060491	regulation of cell projection assembly	8.0097e-05	5.50763	0.00406959	2.03894	ARAP1,BRK1,HDAC4,MIEN1,NDEL1,PRKCD,SRF,SSH1,SSH3,TBC1D7
GO Biological Process	GO:0022411	cellular component disassembly	8.063e-05	3.79556	0.00863077	1.34457	ACIN1,ATG4C,DVL1,FBXO7,FURIN,IST1,MRPL12,MRPL42,MRPL43,MRPS16,MRPS28,MRRF,NDEL1,NUP133,PELO,PINK1,SMARCC2
GO Biological Process	GO:0051098	regulation of binding	8.22668e-05	3.78893	0.00864589	1.75986	ABL1,ANXA2,BCL3,CTNNBIP1,DAB2IP,DTX3L,DVL1,FKBP1A,HDAC4,HDAC5,NCBP1,PARP9,PLK2,PPP3CA,PRKCD,SNAPIN,SORL1,TICAM1,TIRAP
GO Biological Process	GO:0055114	oxidation-reduction process	8.2937e-05	2.62107	0.0210496	1.05004	ACAT1,AKT2,COX5A,CYB561D2,CYP20A1,CYP51A1,DHRS3,FOXRED1,GPX7,GSR,HGD,HSD17B11,HSD3B7,IMPDH2,KDM3B,LDHD,NDUFB1,NDUFV1,PID1,PINK1,PPOX,RDH10,RRM1,SLC25A10,SQOR,SRXN1,TPI1,TYW5,UBC,UQCRHL,WDR93
GO Biological Process	GO:1901987	regulation of cell cycle phase transition	8.38211e-05	3.62468	0.00951332	1.34891	CEP250,CEP41,CTC1,FBXO7,GEN1,H2AFY,KANK2,NAE1,PCBP4,PID1,PLK2,PLRG1,PSMB6,PSME3,UBC,UBE2E2,YWHAG,ZFP36L2
GO Biological Process	GO:0016570	histone modification	8.63366e-05	3.77225	0.0086841	1.51646	ARID4B,ATXN7L3,DTX3L,ELK4,EZH1,GTF3C4,HDAC4,HDAC5,HLCS,KAT5,KDM3B,MRGBP,NAA60,PCGF5,PPP5C,PRKCD,SETD1A
GO Biological Process	GO:0033674	positive regulation of kinase activity	9.2337e-05	3.04774	0.0141428	1.34237	ABL1,CCNC,DAB2IP,DUSP6,LAMTOR3,LMO4,MAP2K5,MAP3K1,MAP3K6,MAP3K8,MAPKAP1,MAPKAPK3,MINK1,MLST8,PINK1,PRKCD,TAOK1,TIRAP,TLR3,UBC,VAPB,XRCC5,ZEB2
GO Biological Process	GO:0032386	regulation of intracellular transport	9.24056e-05	3.13484	0.0131998	1.35184	AKT2,ANXA2,ARIH2,BCL3,DAB2IP,DTWD2,FAM20B,FAM89B,FBXW11,FES,KEAP1,NDEL1,PDE2A,PIK3R1,PINK1,PPP3CA,PRKCD,RIMS3,SORL1,TBC1D20,TLR3,XPO1
GO Biological Process	GO:0042327	positive regulation of phosphorylation	9.36635e-05	2.47358	0.0243958	1.07155	ABL1,ACVR1B,ACVRL1,AKT2,ANXA2,CCNC,DAB2IP,DUSP22,DUSP6,DVL1,FNIP2,GDF5,HBEGF,LAMTOR3,LMO4,MAP2K5,MAP3K1,MAP3K6,MAP3K8,MAPKAP1,MAPKAPK3,MINK1,MLST8,PARP9,PINK1,PRKCD,TAOK1,TIRAP,TLR3,UBC,VAPB,XRCC5,ZEB2
GO Biological Process	GO:0051345	positive regulation of hydrolase activity	9.66253e-05	2.75586	0.0181432	1.08424	ABHD5,AKT2,ARAP1,ARHGAP12,ARL1,CHTOP,DAB2IP,DENND1A,DNAJB11,DNAJC9,DOCK2,FAM162A,FNTA,NDEL1,NPRL2,PINK1,PLEKHG6,PRKCD,PSME3,RIC8B,SIPA1,SLC39A10,TBC1D20,TBC1D7,VAPB
GO Biological Process	GO:0001934	positive regulation of protein phosphorylation	9.70683e-05	2.50904	0.0233638	1.08743	ABL1,ACVR1B,ACVRL1,AKT2,ANXA2,CCNC,DAB2IP,DUSP22,DUSP6,DVL1,FNIP2,GDF5,HBEGF,LAMTOR3,MAP2K5,MAP3K1,MAP3K6,MAP3K8,MAPKAP1,MAPKAPK3,MINK1,MLST8,PARP9,PINK1,PRKCD,TAOK1,TIRAP,TLR3,UBC,VAPB,XRCC5,ZEB2
GO Biological Process	GO:0045860	positive regulation of protein kinase activity	9.88661e-05	3.11783	0.0132718	1.36791	ABL1,CCNC,DAB2IP,DUSP6,LAMTOR3,MAP2K5,MAP3K1,MAP3K6,MAP3K8,MAPKAP1,MAPKAPK3,MINK1,MLST8,PINK1,PRKCD,TAOK1,TIRAP,TLR3,UBC,VAPB,XRCC5,ZEB2
GO Biological Process	GO:0010506	regulation of autophagy	9.92928e-05	4.10411	0.00714171	1.81563	ABL1,ATG101,ATP6V1H,DRAM2,EIF2AK4,FBXO7,HSPB1,LAMTOR3,LAMTOR5,MLST8,NPRL2,PINK1,PLK2,TICAM1,TPCN2,VDAC1,VPS35

## Sheet: Table S3C
Table S3C. GREAT-generated significantly enriched GO terms for RSEs ( BinomFdrQ <0.0001)
Ontology	ID	Terms	BinomFdrQ	RegionFoldEnrich	GenomeFrac	GeneFoldEnrich	Genes
GO Biological Process	GO:0043436	oxoacid metabolic process	3.95011e-53	3.34344	0.0227953	1.77124	ABHD5,ACACB,ACADS,ACSBG1,ACSL5,ADH7,AGXT2,AHCYL1,AKR1D1,ALDH1A2,ALDH3A2,ALDH8A1,AMACR,ASPA,ASS1,B4GALT3,B4GALT5,BPGM,CDO1,CES1,CHST15,CPS1,CPT1A,CPT2,CREM,CRYL1,CYB5A,CYP1A1,CYP1A2,CYP7A1,CYP7B1,CYP8B1,DAO,DDAH1,DDC,DHRS9,DPYD,DPYS,ECI2,EGLN3,ELOVL5,ELOVL6,ENO1,EXT1,FADS6,GAMT,GATM,GCH1,GCLC,GLCE,GLDC,GNE,GNMT,GNS,GOT2,GPAM,GPI,GPT2,GPX1,GSTM2,HAAO,HACD2,HAO2,HDC,HNF4A,HS6ST1,HSD17B4,IDH2,IDNK,IG…
GO Biological Process	GO:0008202	steroid metabolic process	2.17113e-27	4.72176	0.00571666	2.61874	AKR1D1,AMACR,APOA1,APOA2,APOB,CACNA1H,CAT,CEBPA,CES1,CYP1A1,CYP1A2,CYP3A7,CYP3A7-CYP3A51P,CYP7A1,CYP7B1,CYP8B1,DHCR24,DHRS4,DHRS9,ERG28,ERLIN1,FDXR,HMGCS1,HMGCS2,HSD11B2,HSD17B3,HSD17B4,LCAT,LGMN,NR1H4,NR1I2,NR5A2,OSBPL9,PON1,PPARD,PRKAA2,PRKAG2,PRLR,SCARB1,SCARF1,SLC27A2,SLC27A5,SULT1E1,TM7SF2,YWHAH
GO Biological Process	GO:0008610	lipid biosynthetic process	9.96287e-22	2.83759	0.0144367	1.63983	ABHD5,ACACB,AGPAT3,AKR1D1,ALDH1A2,ALDH3A2,ALDH8A1,AMACR,APOA1,APOA2,B4GALT3,CACNA1H,CERKL,CES1,CHKA,CSNK2A2,CYP1A1,CYP7A1,CYP7B1,CYP8B1,DHCR24,DHRS9,ELOVL5,ELOVL6,ERG28,ETNK1,FADS6,FDXR,GBGT1,GPAM,GRB2,HACD2,HMGCS1,HMGCS2,HSD11B2,HSD17B3,HSD17B4,INPP5D,INPP5K,IRS2,LCAT,LPIN1,MGLL,OSBPL9,PCYT1A,PDSS1,PECR,PGS1,PIK3C2G,PIP4K2B,PLA2G2E,PLPP1,PLPP3,PPARD,PRKAA2,PRKAB1,PRKAG2,PRLR,PTDSS1,SCD,SCD5,SGPL…
GO Biological Process	GO:0006520	cellular amino acid metabolic process	2.6365e-20	3.6343	0.0074272	1.79075	AGXT2,AHCYL1,ASPA,ASS1,CDO1,CPS1,DAO,DDAH1,DDC,DPYD,DPYS,EGLN3,GAMT,GATM,GCLC,GLDC,GNMT,GOT2,GPT2,HAAO,HDC,HNF4A,IYD,MTHFD1,MTHFR,MTHFS,MTR,MTRR,MUT,NIT2,NOS3,P4HA1,PAH,PCBD1,PEPD,PPA2,PSAT1,PSPH,SLC6A6,SLC7A2,THNSL2,TPH1,WARS
GO Biological Process	GO:0006694	steroid biosynthetic process	7.44732e-20	5.79309	0.00279568	2.68867	AKR1D1,AMACR,APOA1,CACNA1H,CES1,CYP7A1,CYP7B1,CYP8B1,DHCR24,ERG28,FDXR,HMGCS1,HMGCS2,HSD11B2,HSD17B3,HSD17B4,OSBPL9,PRKAA2,PRKAG2,PRLR,SLC27A2,SLC27A5,TM7SF2
GO Biological Process	GO:1901698	response to nitrogen compound	2.73026e-19	2.29702	0.0230876	1.38514	AGO2,AHCYL1,ALAD,AOC1,AQP9,AREG,ASCL1,ATP1A3,ATP6V0A1,ATP6V0D1,ATP6V0E1,BAIAP2,BAIAP2L1,BCAR1,BCL2L1,CARM1,CAT,CCL2,CCR7,CDH1,CDO1,CEBPB,CFLAR,CPEB4,CPS1,CSK,DAG1,DDC,DIAPH1,DMTN,DNM2,DUSP1,EGFR,EGR1,EPM2AIP1,FIS1,GCLC,GLDC,GNAO1,GNB1,GNG10,GPI,GRB2,GSTM1,GSTM2,HDAC5,HMGCS1,HSD11B2,IGF1,IGFBP1,IGFBP5,INHBB,INPP5K,INSR,IRF5,IRS2,JUND,JUP,KAT7,KHK,LAMTOR5,LPIN1,LRRK2,MAP1LC3A,MARC2,MTHFR,MTR,NDEL1,…
GO Biological Process	GO:0006631	fatty acid metabolic process	2.02573e-17	3.3429	0.00769465	1.98388	ABHD5,ACACB,ACADS,ACSBG1,ACSL5,ADH7,ALDH3A2,AMACR,CES1,CPT1A,CPT2,CREM,CRYL1,CYP1A1,CYP1A2,ECI2,ELOVL5,ELOVL6,FADS6,GPAM,GPX1,GSTM2,HACD2,HAO2,HSD17B4,LPIN1,MAPKAPK2,MGLL,MUT,PECR,PON1,PPARD,PRKAA2,PRKAB1,PRKAG2,SCD,SCD5,SGPL1,SLC27A2,SLC27A5,TBXAS1,THEM4,THEM5,THNSL2,TLR2,UCP3
GO Biological Process	GO:0006066	alcohol metabolic process	5.39558e-16	3.42491	0.00667591	2.16371	ADH1B,ADH1C,ADH4,ADH7,AKR1D1,ALDH1A2,ALDH1B1,ALDH3A2,APOA1,APOA2,APOB,CAT,CEBPA,CES1,CHKA,CYP7A1,CYP7B1,DHCR24,DHRS4,DHRS9,ERG28,ERLIN1,FDXR,GK5,HMGCS1,HMGCS2,IGF1,IMPA2,INPP5D,INPP5K,IP6K3,LCAT,NTSR1,NUDT10,PECR,PON1,PPARD,PRKAA2,SCARB1,SCARF1,SPTLC2,SULT1E1,TM7SF2,TTR
GO Biological Process	GO:0019216	regulation of lipid metabolic process	2.16151e-15	2.92074	0.00945919	1.79395	ABHD5,ABHD6,ACACB,APOA1,APOA2,APOB,CARM1,CCR7,CD81,CIDEA,CPT1A,CPT2,CREBL2,CYP1A1,CYP7A1,DAB2IP,EGR1,ELOVL5,ELOVL6,ERLIN1,FGR,GPAM,HMGCS1,HMGCS2,HNF4A,ID2,IRS2,LONP2,NCOA1,NCOA2,NCOR2,NFYB,NOD2,NR1D1,NR1H4,PDP2,PLPP1,PRKAA2,PRKAG2,PSAP,SCARB1,SCD,SLC45A3,SPTLC2,SRC,THRA,THRSP,TM7SF2,TYSND1
GO Biological Process	GO:0006091	generation of precursor metabolites and energy	3.45886e-14	3.02288	0.00798399	1.33989	AIFM2,BPGM,C15orf48,CAT,CEBPA,COX4I2,CYB5A,CYCS,CYP1A2,ENO1,FDXR,GBE1,GLDC,GLRX,GNAS,GNMT,GNPDA1,GPI,GYS2,HAAO,IDH2,IL6ST,MYBBP1A,NDUFB9,NDUFS4,NFATC4,NIPSNAP2,NNT,NR1D1,PINK1,PPARD,PPP1R1A,PPP1R3C,PRKAG2,SDHC,SLC25A4,UGP2
GO Biological Process	GO:0046395	carboxylic acid catabolic process	6.46586e-13	3.46362	0.00522603	1.96328	ACADS,AGXT2,AKR1D1,ALDH3A2,AMACR,ASPA,CDO1,CPT1A,CPT2,CRYL1,DAO,DDAH1,ECI2,GLDC,GOT2,GPT2,HAAO,HAO2,HDC,HSD17B4,IDNK,LPIN1,MTHFS,MTRR,MUT,NOS3,PAH,PCBD1,PECR,PON1,PPARD,SLC27A2,THNSL2
GO Biological Process	GO:0009749	response to glucose	4.24606e-12	4.21776	0.00316224	2.03458	APOA2,CCL2,CYP7A1,EGR1,FIS1,FKBP1B,GATA4,GCLC,GJD3,GPAM,GRIK5,GYS2,HNF4A,IRS2,KHK,PPARD,RAF1,TCF7L2,TRH,TXNIP
GO Biological Process	GO:0006082	organic acid metabolic process	2.45686e-55	3.37994	0.0232068	1.79528	ABHD5,ACACB,ACADS,ACSBG1,ACSL5,ADH7,AGXT2,AHCYL1,AKR1D1,ALDH1A2,ALDH3A2,ALDH8A1,AMACR,ASPA,ASS1,B4GALT3,B4GALT5,BPGM,CDO1,CES1,CHST15,CPS1,CPT1A,CPT2,CREM,CRYL1,CYB5A,CYP1A1,CYP1A2,CYP7A1,CYP7B1,CYP8B1,DAO,DDAH1,DDC,DHRS9,DPYD,DPYS,ECI2,EGLN3,ELOVL5,ELOVL6,ENO1,EXT1,FADS6,FMO1,FMO2,GAMT,GATM,GCH1,GCLC,GLCE,GLDC,GNE,GNMT,GNS,GOT2,GPAM,GPI,GPT2,GPX1,GSTM2,HAAO,HACD2,HAO2,HDC,HNF4A,HS6ST1,HSD17B4,ID…
GO Biological Process	GO:0019752	carboxylic acid metabolic process	3.26849e-46	3.3441	0.0199419	1.78323	ABHD5,ACACB,ACADS,ACSBG1,ACSL5,ADH7,AGXT2,AHCYL1,AKR1D1,ALDH1A2,ALDH3A2,ALDH8A1,AMACR,ASPA,ASS1,BPGM,CDO1,CES1,CPS1,CPT1A,CPT2,CREM,CRYL1,CYB5A,CYP1A1,CYP1A2,CYP7A1,CYP7B1,CYP8B1,DAO,DDAH1,DDC,DHRS9,DPYD,DPYS,ECI2,EGLN3,ELOVL5,ELOVL6,ENO1,FADS6,GAMT,GATM,GCH1,GCLC,GLDC,GNE,GNMT,GOT2,GPAM,GPI,GPT2,GPX1,GSTM2,HAAO,HACD2,HAO2,HDC,HNF4A,HSD17B4,IDH2,IDNK,IGF1,IYD,LPIN1,MAPKAPK2,MGLL,MPC1,MTHFD1,MTHFR…
GO Biological Process	GO:0055114	oxidation-reduction process	9.15764e-41	3.10779	0.0210496	1.72511	ACADS,ADH1B,ADH1C,ADH4,ADH7,AIFM2,AKR1D1,ALDH1A2,ALDH1B1,ALDH3A2,ALDH8A1,ALKBH2,AMACR,AOC1,APOA1,APOA2,BPGM,C15orf48,CAT,CDO1,COQ6,COX4I2,CPT1A,CPT2,CRYL1,CYB561A3,CYB5A,CYCS,CYP1A1,CYP1A2,CYP3A7,CYP3A7-CYP3A51P,CYP4X1,CYP7A1,CYP7B1,CYP8B1,DAO,DHCR24,DHRS4,DHRS7,DHRS9,DIO1,DPYD,DUS1L,DUS3L,ECI2,EGLN3,ENO1,ENSG00000267157,FADS6,FDXR,FMO1,FMO2,FMO3,FMO4,FTH1,FTO,GBE1,GFOD1,GFOD2,GLDC,GLRX,GNAS,GNMT…
GO Biological Process	GO:0044283	small molecule biosynthetic process	2.68426e-34	3.91321	0.0105496	2.26768	ACACB,AGXT2,AKR1D1,ALDH1A2,ALDH8A1,AMACR,APOA1,ASPA,ASS1,BPGM,CACNA1H,CDO1,CES1,CHST15,COQ6,CPS1,CYP1A1,CYP7A1,CYP7B1,CYP8B1,DHCR24,DHRS9,DPYD,ELOVL5,ELOVL6,ENO1,ERG28,FADS6,FBP1,FBP2,FDXR,G6PC3,GAMT,GATM,GCH1,GOT2,GPI,GPT2,HAAO,HACD2,HMGCS1,HMGCS2,HSD17B3,HSD17B4,IMPA2,IP6K3,MGLL,MMAB,MTHFD1,MTHFS,MTR,MTRR,OSBPL9,PAH,PDSS1,PECR,PRKAA2,PRKAB1,PRKAG2,PSAT1,PSPH,RFK,SCD,SCD5,SLC27A2,SLC27A5,SPTLC2,…
GO Biological Process	GO:1901615	organic hydroxy compound metabolic process	1.02648e-29	3.70629	0.0103675	2.39359	ADH1B,ADH1C,ADH4,ADH7,AKR1D1,ALDH1A2,ALDH1B1,ALDH3A2,AMACR,APOA1,APOA2,APOB,BTBD9,CACNA1H,CAT,CEBPA,CES1,CHKA,CYP1A1,CYP7A1,CYP7B1,CYP8B1,DAO,DDC,DHCR24,DHRS4,DHRS9,DIO1,EPAS1,ERG28,ERLIN1,FDXR,GCH1,GK5,HDC,HMGCS1,HMGCS2,HSD17B3,HSD17B4,IGF1,IMPA2,INPP5D,INPP5K,IP6K3,IYD,LCAT,LGMN,LRTOMT,NR1H4,NR5A2,NTSR1,NUDT10,OSBPL9,PAH,PDE1B,PDXK,PECR,PNMT,PON1,PPARD,PRKAA2,PRKAG2,PSAT1,SCARB1,SCARF1,SLC27A2,…
GO Biological Process	GO:0009725	response to hormone	8.63816e-29	2.77375	0.0201499	1.53767	ABHD2,ACSBG1,ADRA1A,AHCYL1,ALAD,ALPL,ANXA2,APOA2,APOB,AREG,ATP1A3,ATP6V0A1,ATP6V0D1,ATP6V0E1,BAIAP2,BAIAP2L1,BCAR1,CACNA1H,CARM1,CAT,CCL2,CCR7,CDO1,CFLAR,CPS1,CSK,DAG1,DDIT4,DHCR24,DUSP1,EGFR,EGR1,EPM2AIP1,GCLC,GNB1,GNG10,GPI,GRB2,HDAC5,HMGCS1,HNF4A,HSD11B2,IGFBP1,IGFBP2,IGFBP5,INHBB,INPP5K,INSR,IRS2,JUND,KHK,KLF9,LPIN1,NCOA1,NCOA2,NDEL1,NOTCH1,NR1D1,NR1H4,NR1I2,NR1I3,NR5A2,NR6A1,PAX8,PLPP1,PPARD…
GO Biological Process	GO:0046394	carboxylic acid biosynthetic process	1.56007e-28	4.41594	0.00683168	2.36915	ACACB,AGXT2,AKR1D1,ALDH1A2,ALDH8A1,AMACR,ASPA,ASS1,CDO1,CPS1,CYP1A1,CYP7A1,CYP7B1,CYP8B1,DHRS9,DPYD,ELOVL5,ELOVL6,FADS6,GAMT,GATM,GCH1,GOT2,GPT2,HAAO,HACD2,HSD17B4,MGLL,MTHFD1,MTHFS,MTR,MTRR,OSBPL9,PAH,PECR,PRKAA2,PRKAB1,PRKAG2,PSAT1,PSPH,SCD,SCD5,SLC27A2,SLC27A5,ST20-MTHFS,TBXAS1,THNSL2,UGP2
GO Biological Process	GO:0014070	response to organic cyclic compound	2.33841e-27	2.59472	0.0228864	1.60096	ABHD2,ACACB,ACSBG1,AGO2,ALAD,ALDH1A2,ALPL,AOC1,APOA2,APOB,AQP9,AREG,ARPC1B,ASCL1,ATP1A3,BCL2L1,CA9,CARM1,CAT,CCDC62,CCL2,CCR5,CDH1,CDO1,CEBPA,CEBPB,CFLAR,CHKA,CIDEA,CPS1,CPT1A,CYP1A1,CYP1A2,CYP7A1,DAG1,DDIT4,DIAPH1,DMTN,DNM2,DUSP1,DUSP6,EGFR,EGR1,FIS1,FKBP1B,FOXA1,GCLC,GLDC,GNAO1,GNB1,GPI,GSTM2,HDAC5,HMGCS1,HNF4A,HSD11B2,IGFBP2,IGFBP5,IHH,INPP5K,JUND,JUP,KLF9,LONP2,LRRK2,MAP1LC3A,MTHFR,NAMPT,NCOA…
GO Biological Process	GO:0033993	response to lipid	1.98406e-26	2.62512	0.0214117	1.61582	ABHD2,ACSBG1,AKIRIN2,ALAD,ALDH1A2,ALPL,APOA2,APOB,AREG,ARPC1B,ASCL1,ATP1A3,CA9,CARM1,CAT,CCDC62,CCL2,CCR5,CCR7,CDO1,CEBPB,CFLAR,CPS1,CPT1A,CYP1A1,CYP1A2,CYP7A1,DAB2IP,DAG1,DDIT4,DUSP1,EGFR,FIS1,FMO1,FOXA1,FOXP1,FZD4,GATA4,GCH1,GDAP2,GLDC,GNB1,GPI,HDAC5,HMGCS1,HNF4A,HSD11B2,HSD17B2,IGF2R,IGFBP2,IHH,IL10RA,JUND,KLF9,LBP,LITAF,MAPKAPK2,MAPKAPK3,NCOA1,NFATC4,NFKBIA,NOS3,NOTCH1,NR1D1,NR1H4,NR1I2,NR1I3…
GO Biological Process	GO:0006915	apoptotic process	6.26872e-26	2.55531	0.0226181	1.44188	ACVR1B,ADRA1A,AIFM2,ARF6,BAG3,BCL2A1,BCL2L1,BCL2L12,BIRC6,BNIP3L,C8orf4,CCAR2,CDIP1,CEBPB,CECR2,CFLAR,CIDEA,CSNK2A2,CSRNP1,CYCS,DAB2IP,DDIT4,DHCR24,DNASE1L3,DNASE2B,DRAM2,DYRK2,EGLN3,ELMO1,ETV6,FAF1,FAM3B,FIS1,FNIP2,FZD5,GADD45B,GCLC,GNB1,GPX1,HIP1R,HIPK2,IFI6,IL6R,INPP5D,IRF1,KREMEN1,KRT8,MADD,MAP2K6,MEF2D,MINDY3,MTCH1,MYBBP1A,NEK6,NFATC4,NFKBIA,NOTCH1,PAK4,PDCD4,PDCD6IP,PDE1B,PHLDA1,PIM1,PLAGL2…
GO Biological Process	GO:0044255	cellular lipid metabolic process	8.58047e-24	2.43697	0.0238467	1.52882	ABHD15,ABHD2,ABHD5,ABHD6,ACACB,ACADS,ACSBG1,ACSL5,ADH4,ADH7,AGPAT3,ALDH1A2,ALDH3A2,ALDH8A1,ALG9,AMACR,APOA1,APOA2,APOB,B4GALT3,CAT,CERKL,CES1,CHKA,CPS1,CPT1A,CPT2,CREM,CRYL1,CSNK2A2,CYP1A1,CYP1A2,CYP3A7,CYP3A7-CYP3A51P,DGKD,DHRS4,DHRS9,ECI2,EGFR,ELOVL5,ELOVL6,ENPP2,ERG28,ETNK1,FADS6,GBGT1,GK5,GPAM,GPX1,GRB2,GSTM2,HACD2,HAO2,HMGCS1,HMGCS2,HSD17B4,IMPA2,INPP5D,INPP5K,IP6K3,IRS2,KDELC2,LCAT,LPIN1,MA…
GO Biological Process	GO:0032870	cellular response to hormone stimulus	1.3855e-22	2.89364	0.0142668	1.62933	ABHD2,AHCYL1,APOB,ATP1A3,ATP6V0A1,ATP6V0D1,ATP6V0E1,BAIAP2,BAIAP2L1,BCAR1,CACNA1H,CARM1,CCL2,CFLAR,CPS1,CSK,DDIT4,DUSP1,EGFR,GCLC,GNB1,GNG10,GRB2,HDAC5,HMGCS1,HNF4A,IGFBP1,IGFBP2,INHBB,INPP5K,INSR,IRS2,JUND,KLF9,LPIN1,NCOA1,NCOA2,NDEL1,NOTCH1,NR1D1,NR1H4,NR1I2,NR1I3,NR5A2,NR6A1,PAX8,PLPP1,PPARD,PRKAA2,PRLR,PXN,RAB8A,RARA,RARB,RBFOX2,RNF14,RNF4,SAFB,SLC25A33,SOST,SRC,SRSF5,TCIRG1,THRA,TRH,UCP3,YWH…
GO Biological Process	GO:0043069	negative regulation of programmed cell death	2.98972e-22	2.48108	0.0212469	1.43346	ALB,AMIGO2,ANXA4,ASCL1,ATF5,BAG3,BCL2A1,BCL2L1,BCL2L12,BCL6,BIRC6,BNIP3L,C8orf4,CAT,CCAR2,CCL2,CCR7,CEBPB,CFLAR,CIDEA,CPEB4,CRYAA,CTTN,DCPS,DDB1,DHCR24,DLX1,DNAJC5,DUSP1,DYRK3,EGFR,ENO1,EVI2B,FCMR,FOXP1,GCLC,GPAM,GPI,GPX1,HERPUD1,HIP1R,HIPK2,HSPA1B,IFI6,IGF1,IHH,IL6ST,IRS2,ITSN1,LAMTOR5,LGMN,LIMS2,LRRK2,MAG,MET,NFKBIA,NOD2,NOS3,NOTCH1,NR1H4,NTSR1,PAX8,PDCD4,PIM1,PIN1,PINK1,PPARD,PPIF,PRKAA2,PRLR,…
GO Biological Process	GO:0043066	negative regulation of apoptotic process	2.5398e-21	2.45795	0.02093	1.40615	ALB,AMIGO2,ANXA4,ASCL1,ATF5,BAG3,BCL2A1,BCL2L1,BCL2L12,BCL6,BIRC6,BNIP3L,C8orf4,CAT,CCAR2,CCL2,CCR7,CEBPB,CFLAR,CIDEA,CPEB4,CRYAA,CTTN,DDB1,DHCR24,DLX1,DNAJC5,DUSP1,DYRK3,EGFR,ENO1,EVI2B,FCMR,FOXP1,GCLC,GPAM,GPI,GPX1,HERPUD1,HIP1R,HIPK2,HSPA1B,IFI6,IGF1,IHH,IL6ST,IRS2,ITSN1,LAMTOR5,LGMN,LIMS2,LRRK2,MAG,NFKBIA,NOD2,NOS3,NOTCH1,NR1H4,NTSR1,PAX8,PDCD4,PIM1,PIN1,PINK1,PPARD,PPIF,PRKAA2,PRLR,PSEN1,RAF…
GO Biological Process	GO:0010243	response to organonitrogen compound	9.94399e-21	2.44685	0.0206356	1.46226	AHCYL1,ALAD,AOC1,AQP9,AREG,ASCL1,ATP1A3,ATP6V0A1,ATP6V0D1,ATP6V0E1,BAIAP2,BAIAP2L1,BCAR1,BCL2L1,CARM1,CAT,CCL2,CDH1,CDO1,CEBPB,CFLAR,CPEB4,CPS1,CSK,DAG1,DDC,DIAPH1,DMTN,DNM2,DUSP1,EGFR,EGR1,EPM2AIP1,FIS1,GCLC,GLDC,GNAO1,GNB1,GNG10,GPI,GRB2,GSTM2,HDAC5,HMGCS1,HSD11B2,IGF1,IGFBP1,IGFBP5,INHBB,INPP5K,INSR,IRF5,IRS2,JUND,JUP,KAT7,KHK,LAMTOR5,LPIN1,LRRK2,MAP1LC3A,MTHFR,NDEL1,NDUFS4,NFKBIA,NOD2,NOTCH1,…
GO Biological Process	GO:0060548	negative regulation of cell death	2.1776e-20	2.3361	0.0232451	1.35572	ALB,AMIGO2,ANXA4,ASCL1,ATF5,BAG3,BCL2A1,BCL2L1,BCL2L12,BCL6,BIRC6,BNIP3L,C8orf4,CAT,CCAR2,CCL2,CCR7,CEBPB,CFLAR,CIDEA,CPEB4,CRYAA,CTTN,DCPS,DDB1,DHCR24,DLX1,DNAJC5,DUSP1,DYNLT1,DYRK3,EGFR,EIF4G1,ENO1,EVI2B,FCMR,FOXP1,GCLC,GPAM,GPI,GPX1,HERPUD1,HIP1R,HIPK2,HSPA1B,IFI6,IGF1,IHH,IL6ST,IRS2,ITSN1,LAMTOR5,LGMN,LIMS2,LRRK2,MAG,MET,NFKBIA,NOD2,NOS3,NOTCH1,NR1H4,NTSR1,PAX8,PDCD4,PIM1,PIN1,PINK1,PPARD,PPI…
GO Biological Process	GO:1902532	negative regulation of intracellular signal transduction	2.60858e-20	2.90923	0.0126622	1.75704	ADRA1A,AKT1S1,ARHGAP35,BCL2L1,BCL2L12,BCL6,C1QTNF3,CALM2,CASTOR2,CCAR2,CGNL1,CSK,CYLD,DAB2IP,DAG1,DDIT4,DLG5,DUSP1,DUSP14,DUSP16,DUSP2,DUSP3,DUSP5,DUSP6,DUSP7,DYRK3,ENO1,FAF1,FBP1,FKBP1B,G3BP2,GPS1,GPX1,GSTM2,HDAC7,HERPUD1,INPP5K,LEMD2,LITAF,LRRC3,LRRK2,MET,NFKBIA,NR1H4,OTUD3,PDCD4,PIN1,PINK1,PPIF,PREX1,PRKAA2,RAPGEF1,RASSF2,RFFL,SLC9A3R1,SPRED1,SRC,THEM4,TNFAIP3,TRIM67,USP10,WFS1,WNK2,WWC1,ZC3H1…
GO Biological Process	GO:0032787	monocarboxylic acid metabolic process	3.21383e-20	2.94754	0.0121744	1.80744	ABHD5,ACACB,ACADS,ACSBG1,ACSL5,ADH7,AGXT2,AKR1D1,ALDH1A2,ALDH3A2,ALDH8A1,AMACR,BPGM,CES1,CPT1A,CPT2,CREM,CRYL1,CYP1A1,CYP1A2,CYP7A1,CYP7B1,CYP8B1,DHRS9,ECI2,ELOVL5,ELOVL6,ENO1,FADS6,GOT2,GPAM,GPI,GPX1,GSTM2,HACD2,HAO2,HSD17B4,IDH2,IDNK,IGF1,LPIN1,MAPKAPK2,MGLL,MPC1,MTHFS,MUT,NIT2,NR1H4,NR5A2,OSBPL9,PECR,PON1,PPARD,PRKAA2,PRKAB1,PRKAG2,SCD,SCD5,SGPL1,SLC27A2,SLC27A5,TBXAS1,THEM4,THEM5,THNSL2,TLR2,…
GO Biological Process	GO:0044282	small molecule catabolic process	8.55812e-20	3.49484	0.00790532	1.96431	ACADS,ADH4,ADH7,AGXT2,AKR1D1,ALDH1B1,ALDH3A2,AMACR,ASPA,BPGM,CDO1,CPT1A,CPT2,CRYL1,CYP1A1,CYP7A1,DAO,DDAH1,ECI2,ENO1,GALM,GK5,GLDC,GOT2,GPI,GPT2,HAAO,HAO2,HDC,HSD17B4,IDNK,IMPA2,INPP5K,KHK,LPIN1,MTHFS,MTRR,MUT,NOS3,NTSR1,NUDT18,PAH,PCBD1,PECR,PON1,PPARD,SCARB1,SCARF1,SLC27A2,SULT1E1,THNSL2
GO Biological Process	GO:0071407	cellular response to organic cyclic compound	1.17998e-19	2.82932	0.013132	1.6825	ABHD2,AGO2,ALPL,AOC1,AQP9,ATP1A3,CARM1,CCDC62,CCL2,CDH1,CEBPA,CEBPB,CFLAR,CPS1,CYP1A1,CYP7A1,DAG1,DDIT4,DIAPH1,DMTN,DNM2,EGFR,EGR1,FIS1,GCLC,GNB1,GSTM2,HMGCS1,HNF4A,IGFBP5,INPP5K,JUP,KLF9,LRRK2,NCOA1,NFATC4,NFKBIA,NOD2,NR1D1,NR1H4,NR1I2,NR1I3,NR5A2,NR6A1,PAK4,PIM1,PLPP1,PPARD,RAPGEF1,RARA,RARB,RBFOX2,RNF14,RNF4,SAFB,SLC8A3,SMAD3,SRC,THRA,TIPARP,TMEM173,YWHAH,ZC3H12A
GO Biological Process	GO:0009755	hormone-mediated signaling pathway	3.06366e-19	4.56166	0.00431615	1.83538	ABHD2,CARM1,HNF4A,NCOA1,NR1D1,NR1H4,NR1I2,NR1I3,NR5A2,NR6A1,PLPP1,PPARD,PRLR,RARA,RARB,RBFOX2,RNF14,RNF4,SAFB,SRC,THRA,TRH,YWHAH
GO Biological Process	GO:0016477	cell migration	3.77934e-19	2.3443	0.0215383	1.62034	ACVRL1,ADGRG1,ANKS1A,ANO6,APCDD1,APOA1,APOB,ARHGAP35,ARTN,ASCL1,ATP1B1,ATP1B3,BCAR1,CCL2,CCL25,CCR5,CCR7,CDC42BPA,CORO1C,CSF3R,CTTN,CXCL14,CXCR5,CYP7B1,DAB2IP,DCDC2,DDIT4,DOCK4,EFNB2,EGFR,ELMO1,EMP2,ENPEP,FCAMR,FGR,FMNL3,FOXN1,GPX1,GRAP,GRB2,IL16,IL6R,INPP5D,ITGA9,JAM3,JAML,JUP,LBP,LGALS8,LRRK2,LYST,MAG,NCK2,NDE1,NDEL1,NEUROD4,NHSL1,NOS3,NOTCH1,PAK4,PARVA,PECAM1,PIK3C2G,PLAU,PLPP1,PLPP3,PLXND1,PP…
GO Biological Process	GO:0044712	single-organism catabolic process	6.87743e-19	2.46024	0.018458	1.41949	ABHD2,ABHD6,ACADS,ADA2,ADH4,ADH7,AGXT2,AKR1D1,ALDH1B1,ALDH3A2,AMACR,APOA1,APOA2,APOB,ASPA,BPGM,CDA,CDO1,CPS1,CPT1A,CPT2,CRYL1,CYP1A1,CYP1A2,CYP7A1,DAO,DCTPP1,DDAH1,DERL1,DPYD,DPYS,ECI2,ENO1,ENPEP,ENPP2,ERLIN1,GALM,GK5,GLDC,GNS,GOT2,GPI,GPT2,GPX1,HAAO,HAO2,HDC,HERPUD1,HSD17B4,IDNK,IMPA2,INPP5K,KHK,LPIN1,MGLL,MTHFS,MTRR,MUT,NEU1,NEU2,NOS3,NT5C2,NTSR1,NUDT10,NUDT18,PAH,PCBD1,PDE1B,PECR,PEPD,PLA2G2E,…
GO Biological Process	GO:0038161	prolactin signaling pathway	1.83577e-18	111.947	3.40405e-05	13.3265	PRLR
GO Biological Process	GO:0007167	enzyme linked receptor protein signaling pathway	2.12901e-18	2.4447	0.0183156	1.52896	ACTG1,ACVR1B,ACVRL1,AKT1S1,ANKS1A,AREG,ARPC1B,ARPC2,ATP6V0A1,ATP6V0D1,ATP6V0E1,BAIAP2,BAIAP2L1,BCAR1,CCL2,CD7,CGN,CSK,CSRNP1,DAB2IP,DDIT4,DGKD,EFNB2,EGFR,EGR1,ELMO1,EPS15,FAM83A,FERMT2,FGF12,FGR,GRAP,GRB2,HAP1,HIPK2,HNF4A,IGF1,IGF2R,IGFBP1,IL6ST,INHBB,INSR,IRS2,ITGB5,ITSN1,MAPK13,MAPKAPK2,MAPKAPK3,MET,MYO1C,NCK2,NDEL1,NGEF,PARD3,PDCD4,PDGFRL,PIGR,POLR2D,PRLR,PSEN1,PTPN18,PTPRK,PXN,RAC1,RAF1,RAPGE…
GO Biological Process	GO:0048732	gland development	2.19354e-18	2.92082	0.0113072	1.64898	ALDH1A2,APOA1,AREG,ARF6,ARHGAP35,ASCL1,CDH1,CDO1,CEBPA,CEBPB,CPS1,CSNK2A2,CYP1A1,CYP7B1,DAG1,EGFR,ELF5,FOXA1,FOXN1,HLX,HMGCS1,ID2,IGF2R,IGFBP5,IHH,INSR,IRS2,MAFB,NCOA1,NFKBIA,NOTCH1,PAX8,PHF2,PLXND1,PRLR,PSAP,PSEN1,PTPN3,RAF1,RARA,SALL1,SERPINC1,SLC9A3R1,SMAD3,SRC,SRSF5,THRA,TPH1,VEGFA
GO Biological Process	GO:1901605	alpha-amino acid metabolic process	2.21788e-18	4.06703	0.00523148	2.07844	AGXT2,AHCYL1,ASPA,ASS1,CDO1,CPS1,DAO,DDAH1,EGLN3,GAMT,GATM,GCLC,GLDC,GNMT,GOT2,GPT2,HAAO,HDC,HNF4A,IYD,MTHFD1,MTHFR,MTHFS,MTR,MTRR,MUT,NIT2,NOS3,P4HA1,PAH,PCBD1,PSAT1,PSPH,THNSL2
GO Biological Process	GO:0048545	response to steroid hormone	3.25812e-18	3.19913	0.00893385	1.78479	ABHD2,ACSBG1,ALAD,ALPL,APOA2,AREG,ATP1A3,CARM1,CCL2,CDO1,CFLAR,CPS1,DDIT4,DUSP1,EGFR,GPI,HNF4A,HSD11B2,IGFBP2,KLF9,NCOA1,NOTCH1,NR1D1,NR1H4,NR1I2,NR1I3,NR5A2,NR6A1,PLPP1,PPARD,RARA,RARB,RBFOX2,RNF14,RNF4,SAFB,SCGB1A1,SPARC,SRC,THRA,TLR2,TRH,TXNIP,UCP3,YWHAH
GO Biological Process	GO:1902533	positive regulation of intracellular signal transduction	4.23618e-18	2.21926	0.0240396	1.34809	ADGRG1,ADRA1A,APOA1,ARL2BP,BCL2L1,C1QTNF1,C8orf4,CALM2,CAT,CCL2,CCL25,CCR7,CD81,CFLAR,CSK,CXXC5,DAB2IP,DLG5,DUSP5,DUSP6,DUSP7,DYNLT1,EGFR,F2RL2,FGD2,FGR,FIS1,FZD4,FZD5,GADD45B,GPX1,GRB2,GSTM2,HAP1,HIPK2,HPX,HSPA1B,IGF1,IGFBP4,IGFBP5,IL23A,IL6R,IL6ST,INSR,IRS2,ITSN1,LAMTOR5,LITAF,LRRK2,MADD,MAP2K6,MAP3K1,MAP3K20,MAPKAPK2,MAPKAPK3,MET,NACC2,NCK2,NEK6,NOD2,NOTCH1,OSBPL8,PDCD4,PIK3AP1,PINK1,PLAGL2,PP…
GO Biological Process	GO:0006790	sulfur compound metabolic process	8.83936e-18	3.19569	0.00874471	1.65661	ACACB,ACSBG1,ACSL5,AHCYL1,B4GALT3,B4GALT5,CDO1,CHST15,CPS1,ELOVL5,ELOVL6,EXT1,GAMT,GCLC,GLCE,GNMT,GNS,GPAM,GPX1,GSTK1,GSTM1,GSTM2,GSTM4,HACD2,HS6ST1,HSD17B4,MPC1,MTHFD1,MTHFR,MTR,MTRR,MUT,PAPSS2,PAX8,SCD,SCD5,SLC25A19,SLC35D2,ST3GAL1,ST3GAL6,SULT1E1,THEM4,THEM5,TPST1,XYLT1
GO Biological Process	GO:1901617	organic hydroxy compound biosynthetic process	2.0438e-17	4.56424	0.00389625	2.93182	AKR1D1,AMACR,APOA1,CACNA1H,CES1,CYP7A1,CYP7B1,CYP8B1,DAO,DDC,DHCR24,ERG28,GCH1,HDC,HMGCS1,HMGCS2,HSD17B3,HSD17B4,IMPA2,IP6K3,OSBPL9,PAH,PDXK,PNMT,PRKAA2,PRKAG2,PSAT1,SLC27A2,SLC27A5,SLC45A2,SPTLC2,TM7SF2,TPH1
GO Biological Process	GO:1901652	response to peptide	6.3472e-17	2.84159	0.0111755	1.68496	AHCYL1,AREG,ATP1A3,ATP6V0A1,ATP6V0D1,ATP6V0E1,BAIAP2,BAIAP2L1,BCAR1,CAT,CCL2,CDO1,CFLAR,CPS1,CSK,DAG1,EGR1,EPM2AIP1,FIS1,GCLC,GNB1,GNG10,GRB2,HDAC5,HSD11B2,IGF1,IGFBP1,IGFBP5,INHBB,INPP5K,INSR,IRF5,IRS2,JUND,KAT7,KHK,LPIN1,NDEL1,NFKBIA,NOD2,NOTCH1,PRLR,PSEN1,PXN,RAB8A,SLC25A33,SPARC,SRC,SRSF5,TCIRG1,TIMELESS,TLR2,TNFAIP3,TNFSF10,UCP3
GO Biological Process	GO:0000122	negative regulation of transcription from RNA polymerase II promoter	9.70697e-17	2.26681	0.0208737	1.3226	AKIRIN2,ANKRD2,ARHGAP35,ASCL1,ATXN1L,BACH1,BAG3,BCL6,BHLHE40,CEBPA,CHD4,CIITA,CNOT7,CREM,CTNNBIP1,CXXC5,DAB2IP,DLX1,EGR1,ELK4,ENO1,ETV3,ETV6,FBP1,FNIP2,FOXA1,HCFC2,HDAC5,HDAC7,HELT,HEYL,HIPK2,JDP2,JUND,LRRFIP1,MITF,NACC2,NCK2,NCOA2,NCOR2,NFATC3,NFATC4,NFIC,NFIX,NOTCH1,NR1D1,NR1H4,NR6A1,PKIA,PPARD,PPID,PSEN1,RARA,RARB,RERE,RREB1,SALL1,SCGB1A1,SEMA4D,SMAD3,TAGLN3,TCF7,TCF7L2,TGIF1,THRA,TIMELESS,TXN…
GO Biological Process	GO:1901701	cellular response to oxygen-containing compound	1.17967e-16	2.19914	0.0228156	1.45081	AHCYL1,ALDH1A2,AOC1,APOB,AQP9,ATP1A3,ATP6V0A1,ATP6V0D1,ATP6V0E1,BAIAP2,BAIAP2L1,BCAR1,BCL2L1,CAMKK2,CCDC62,CCL2,CCR5,CDH1,CEBPB,CFLAR,CPEB4,CPS1,CPT1A,CSK,CYP7A1,DAB2IP,DAG1,DCPS,DDIT4,DMTN,DNM2,EGFR,EGR1,FIS1,FZD4,GATA4,GCLC,GNB1,GNG10,GRB2,GRIK5,HDAC5,HMGCS1,IGF1,IGFBP1,IGFBP5,INHBB,INPP5K,INSR,IRS2,JUP,KLF9,LAMTOR5,LBP,LITAF,LPIN1,LRRK2,MAP1LC3A,MAP2K6,MTR,NDEL1,NFATC4,NFKBIA,NOD2,NOS3,NR1D1,N…
GO Biological Process	GO:0044272	sulfur compound biosynthetic process	1.51266e-16	4.02742	0.00480984	2.05568	ACACB,ACSBG1,ACSL5,B4GALT3,B4GALT5,CDO1,CHST15,ELOVL5,ELOVL6,EXT1,GCLC,GLCE,GSTK1,GSTM1,GSTM2,GSTM4,HACD2,HS6ST1,MPC1,MTHFD1,MTR,MTRR,PAPSS2,SCD,SCD5,SLC35D2,ST3GAL1,ST3GAL6,XYLT1
GO Biological Process	GO:0071396	cellular response to lipid	2.24704e-16	2.67247	0.0127145	1.59368	ABHD2,ALDH1A2,APOB,ATP1A3,CARM1,CCDC62,CCL2,CCR5,CEBPB,CFLAR,CPS1,CPT1A,CYP7A1,DAB2IP,DAG1,DDIT4,EGFR,FIS1,FZD4,GNB1,HDAC5,HMGCS1,HNF4A,KLF9,LBP,LITAF,NCOA1,NFATC4,NFKBIA,NOS3,NR1D1,NR1H4,NR1I2,NR1I3,NR5A2,NR6A1,PDCD4,PIM1,PLPP1,PPARD,PRKAA2,RARA,RARB,RBFOX2,RHOA,RNF14,RNF4,SAFB,SCARB1,SERPINE1,SRC,TESC,THRA,TLR2,TNFAIP3,TNFRSF1B,YWHAH,ZC3H12A
GO Biological Process	GO:0048870	cell motility	3.52613e-16	2.14595	0.0239731	1.47254	ACVRL1,ADGRG1,ANKS1A,ANO6,APCDD1,APOA1,APOB,ARHGAP35,ARTN,ASCL1,ATP1B1,ATP1B3,BCAR1,CCL2,CCL25,CCNYL1,CCR5,CCR7,CDC42BPA,CORO1C,CSF3R,CTTN,CXCL14,CXCR5,CYP7B1,DAB2IP,DCDC2,DDIT4,DOCK4,EFNB2,EGFR,ELMO1,EMP2,ENPEP,ENPP2,FCAMR,FGR,FMNL3,FOXN1,GPX1,GRAP,GRB2,IL16,IL6R,INPP5D,ITGA9,JAM3,JAML,JUP,LBP,LGALS8,LRRK2,LYST,MAG,NCK2,NDE1,NDEL1,NEUROD4,NHSL1,NOS3,NOTCH1,PAK4,PARVA,PECAM1,PIK3C2G,PLAU,PLPP1,PL…
GO Biological Process	GO:0010035	response to inorganic substance	4.12508e-16	2.707	0.012083	1.64146	AHCYL1,ALAD,ANXA11,AOC1,APOB,AQP9,AREG,ASCL1,CACNA1H,CALM2,CAT,CCR7,CDH1,CEBPA,CFLAR,CPS1,CYB5A,CYP1A1,CYP1A2,DMTN,DNM2,DUSP1,EGFR,FBP1,FIS1,FKBP1B,GCLC,GNAO1,GPI,GPX1,HAAO,HMGCS1,IGFBP2,JUND,KCNMA1,KHK,KRT8,LRRK2,MAP1LC3A,MTR,NFATC4,NOS3,PINK1,PON1,PPIF,RHOB,SCGB1A1,SLC30A2,SLC40A1,SPARC,SRC,STIM1,TIMELESS,TNFAIP3,TXNIP,UCP3,VCAM1,ZC3H12A,ZNF277
GO Biological Process	GO:0007169	transmembrane receptor protein tyrosine kinase signaling pathway	6.39069e-16	2.60058	0.0133102	1.74049	ACTG1,AKT1S1,ANKS1A,AREG,ARPC1B,ARPC2,ATP6V0A1,ATP6V0D1,ATP6V0E1,BAIAP2,BAIAP2L1,BCAR1,CCL2,CD7,CSK,CSRNP1,DAB2IP,DDIT4,DGKD,EFNB2,EGFR,ELMO1,EPS15,FAM83A,FGF12,FGR,GRAP,GRB2,HAP1,IGF1,IGF2R,IGFBP1,INSR,IRS2,ITSN1,MAPK13,MAPKAPK2,MAPKAPK3,MET,MYO1C,NCK2,NDEL1,NGEF,PDGFRL,PIGR,POLR2D,PRLR,PSEN1,PTPN18,PXN,RAC1,RAF1,RAPGEF1,RASSF2,RBFOX2,RHOA,SDC2,SDCBP,SGPL1,SHB,SPRED1,SRC,TCIRG1,TIAL1,TIPARP,TXNI…
GO Biological Process	GO:0051701	interaction with host	7.97161e-16	4.38637	0.00383706	2.61303	ALB,BCL2L1,C9,CCR5,CD81,CDH1,CTNND1,DAG1,DYNLT1,EFNB2,EGFR,EPS15,GRB2,HIPK2,HSPA1B,INSR,ITGB5,MET,PPIA,PPID,SCARB1,SELPLG,SLC22A5,SMAD3,SRC,TFRC,VAPA,WWP1,ZC3H12A,ZNF639
GO Biological Process	GO:0042327	positive regulation of phosphorylation	1.4952e-15	2.10876	0.0243958	1.18519	ACVR1B,ACVRL1,ADRA1A,ANXA2,AREG,ARL2BP,C1QTNF1,C8orf4,CALM2,CAMKK2,CCL2,CCL25,CCR7,CD81,CDK2AP1,CEMIP,CFLAR,CREBL2,CSK,CSNK1D,DAB2IP,DAG1,DUSP5,DUSP6,DUSP7,DVL1,EGFR,EGR1,EIF4G1,EMP2,ENPP2,FAM20A,FGD2,FGR,FNIP2,FZD4,FZD5,GADD45B,HIPK2,HPX,IGF1,IGFBP4,IL23A,IL6R,IL6ST,INHBB,INSR,ITSN1,LRRK2,MADD,MAP2K6,MAP3K1,MAP3K20,MAPKAPK2,MAPKAPK3,NOD2,NOTCH1,OSBPL8,PAK4,PIN1,PINK1,PRKAA2,PRKAG2,PRLR,PROK1,PSA…
GO Biological Process	GO:0001934	positive regulation of protein phosphorylation	1.73958e-15	2.13395	0.0233638	1.19707	ACVR1B,ACVRL1,ADRA1A,ANXA2,AREG,ARL2BP,C1QTNF1,C8orf4,CALM2,CAMKK2,CCL2,CCL25,CCR7,CD81,CDK2AP1,CEMIP,CFLAR,CREBL2,CSK,CSNK1D,DAB2IP,DAG1,DUSP5,DUSP6,DUSP7,DVL1,EGFR,EGR1,EIF4G1,EMP2,ENPP2,FAM20A,FGD2,FNIP2,FZD4,FZD5,GADD45B,HIPK2,HPX,IGF1,IGFBP4,IL23A,IL6R,IL6ST,INHBB,INSR,LRRK2,MADD,MAP2K6,MAP3K1,MAP3K20,MAPKAPK2,MAPKAPK3,NOD2,NOTCH1,OSBPL8,PAK4,PIN1,PINK1,PRKAG2,PRLR,PROK1,PSAP,PSEN1,RAC1,RAF1…
GO Biological Process	GO:0009617	response to bacterium	3.09885e-15	2.68036	0.0117292	1.57542	ADH7,AKIRIN2,ALAD,ALPL,APOB,BAIAP2,BAIAP2L1,CCL2,CCR5,CCR7,CD160,CEBPB,CPS1,CRP,CYP1A1,CYP1A2,DAB2IP,DEFB123,DEFB124,DEFB136,FGR,FMO1,FOXP1,FZD5,GCH1,GPX1,HDAC5,IL10RA,IL22RA1,IL23A,IL6R,IRF5,JUND,LBP,LITAF,LYST,MAPKAPK2,MAPKAPK3,NFKBIA,NOD2,NOS3,NOTCH1,NR1D1,NR1H4,PDCD4,PPARD,RARA,RHOA,RNASE7,RNASE8,SCARB1,SCGB1A1,SERPINE1,SPARC,SRC,TIRAP,TLR2,TNFAIP3,TNFRSF1B,VCAM1,ZC3H12A
GO Biological Process	GO:0002237	response to molecule of bacterial origin	3.07022e-15	3.14766	0.00776836	1.89177	AKIRIN2,ALAD,ALPL,APOB,CCL2,CCR5,CCR7,CEBPB,CPS1,CYP1A1,CYP1A2,DAB2IP,FMO1,FOXP1,FZD5,GCH1,HDAC5,IL10RA,IRF5,JUND,LBP,LITAF,MAPKAPK2,MAPKAPK3,NFKBIA,NOD2,NOS3,NOTCH1,NR1D1,NR1H4,PDCD4,PPARD,RARA,RHOA,SCARB1,SCGB1A1,SERPINE1,SPARC,SRC,TIRAP,TLR2,TNFAIP3,TNFRSF1B,VCAM1,ZC3H12A
GO Biological Process	GO:0043401	steroid hormone mediated signaling pathway	3.99329e-15	4.52253	0.00344066	2.15274	ABHD2,CARM1,HNF4A,NCOA1,NR1D1,NR1H4,NR1I2,NR1I3,NR5A2,NR6A1,PLPP1,PPARD,RARA,RARB,RBFOX2,RNF14,RNF4,SAFB,SRC,THRA,YWHAH
GO Biological Process	GO:0048646	anatomical structure formation involved in morphogenesis	4.43721e-15	2.14512	0.0223539	1.24986	ACTG1,ACVRL1,ADGRG1,AGFG1,ANXA2,ARHGAP35,BCL6,CACNA1H,CCL2,CFLAR,CSF3R,DAB2IP,DAG1,DUSP1,DUSP2,DUSP5,DVL1,EFNB2,EGFL7,ELF5,ENPEP,ENSG00000259753,EPAS1,FAM20A,FMNL3,FOXA1,FZD5,GNAS,GPI,GPX1,GRB2,HEYL,HIPK2,HOPX,HS6ST1,IFT122,IHH,ITGA7,ITGB5,JAM3,KRT8,LEMD2,MAFB,MCAM,MTHFD1,MYLK3,MYOM2,MYOM3,NCMAP,NFATC4,NOS3,NOTCH1,PARVA,PAX8,PLXND1,POFUT1,PROK1,PSEN1,RARA,RHOB,S1PR1,SALL1,SERPINE1,SF3B6,SHB,SLC40…
GO Biological Process	GO:0045859	regulation of protein kinase activity	4.59221e-15	2.23438	0.0196132	1.38098	AKT1S1,C8orf4,CALM2,CAMKK2,CCNYL1,CCR7,CD81,CEBPA,CEMIP,CHMP6,CORO1C,CSK,DAB2IP,DAG1,DUSP1,DUSP14,DUSP16,DUSP2,DUSP3,DUSP5,DUSP6,DUSP7,DVL1,EGFR,EGR1,EMP2,FAF1,FAM20A,FAM212A,FGD2,FGR,FZD4,FZD5,GADD45B,GPS1,IGF1,IL23A,INPP5K,INSR,LRRC3,LRRK2,MADD,MAP2K6,MAP3K1,MAP3K20,MAPKAPK2,MAPKAPK3,NCK2,NOD2,OSBPL8,PAK4,PDCD4,PINK1,PKIA,PPP1R1A,PREX1,PRKAG2,PRLR,PROK1,PSEN1,RAF1,RAPGEF1,RASSF2,RHOA,SASH1,SFN,…
GO Biological Process	GO:0072359	circulatory system development	5.41339e-15	2.15842	0.0217747	1.39659	ACVRL1,ADAP2,ADGRG1,ADRA1A,ALDH1A2,ALPK3,ANXA2,APOB,ARMC4,C3orf58,CCL2,DAB2IP,DAG1,DNM2,DSP,DVL1,ECE1,EFNB2,EGFL7,EGR1,ENPEP,ENSG00000259753,EPAS1,FGF12,FMNL3,FOXN1,FZD4,FZD5,GALNT11,GATA4,GPI,GPX1,HDAC7,HEYL,HS6ST1,HSPB11,IFT122,IFT20,IHH,INSR,JAM3,LEMD2,LGALS8,MCAM,MEF2D,MTHFD1,MYLK3,NFATC4,NOS3,NOTCH1,NXN,PARVA,PAX8,PDCD4,PDLIM5,PECAM1,PLXND1,POFUT1,PPARD,PROK1,PSEN1,RAF1,RAPGEF1,RARA,RARB,RHO…
GO Biological Process	GO:0043434	response to peptide hormone	6.48193e-15	2.90214	0.00930095	1.59772	AHCYL1,AREG,ATP6V0A1,ATP6V0D1,ATP6V0E1,BAIAP2,BAIAP2L1,BCAR1,CAT,CCL2,CDO1,CFLAR,CPS1,CSK,DAG1,EGR1,EPM2AIP1,GCLC,GNB1,GNG10,GRB2,HDAC5,HSD11B2,IGFBP1,IGFBP5,INHBB,INPP5K,INSR,IRS2,JUND,KHK,LPIN1,NDEL1,PRLR,PXN,RAB8A,SLC25A33,SPARC,SRC,SRSF5,TCIRG1,TLR2,TNFSF10,UCP3
GO Biological Process	GO:0022603	regulation of anatomical structure morphogenesis	1.46138e-14	2.02917	0.0259786	1.2937	ACVRL1,APOA1,ARAP1,ARHGAP35,ARPC2,BAIAP2,BCL6,BCL9L,CARM1,CCL2,CFLAR,CORO1C,CPNE5,CSNK1D,CTTN,DAAM1,DAB2IP,DAG1,DDAH1,DIAPH1,DMTN,DNM2,DUSP6,DVL1,EFNB2,EMP2,ENPP2,FERMT2,FGD2,FGR,FIS1,FMNL3,FOXP1,FZD4,FZD5,GATA4,GORASP1,HDAC5,HDAC7,HIPK2,HNF4A,ITGA7,LIMS2,LRRK2,MAG,MYH10,MYH14,MYLK3,NDEL1,NFATC4,NGEF,NOS3,NOTCH1,PALM2,PALMD,PARVA,PAX8,PDLIM5,PIM1,PINK1,PLXND1,PREX1,PROK1,PSEN1,PSMA1,PSMA6,PSMD7,R…
GO Biological Process	GO:0051186	cofactor metabolic process	1.51238e-14	3.021	0.00819919	1.83943	ACACB,ACSBG1,ACSL5,ADH4,AHCYL1,ALAD,BPGM,COQ6,CYP1A1,CYP1A2,ELOVL5,ELOVL6,ENO1,FDXR,FMO1,FMO2,GAMT,GCH1,GNMT,GPAM,GPI,H6PD,HAAO,HACD2,HPX,HSD17B4,IDH2,MPC1,MTHFD1,MTHFR,MTHFS,MTRR,NADK2,NAMPT,NNT,PANK1,PANK3,PCBD1,PDSS1,PDXK,RFK,RSAD1,SCD,SCD5,ST20-MTHFS,THEM4,THEM5,TKT,VKORC1L1
GO Biological Process	GO:0009743	response to carbohydrate	1.78581e-14	4.10928	0.00401851	2.05655	APOA2,APOB,CAT,CCL2,CYP7A1,EGR1,FIS1,FKBP1B,GATA4,GCLC,GJD3,GPAM,GRIK5,GYS2,HNF4A,IRS2,KAT7,KHK,MAP2K6,PPARD,RAF1,SPARC,TCF7L2,TRH,TXNIP
GO Biological Process	GO:0009887	animal organ morphogenesis	2.17817e-14	2.08335	0.023474	1.19596	ACVRL1,ALDH1A2,ALPL,ANKRD11,AREG,BMP1,CARM1,CCL2,CEBPB,CHRNA9,COL27A1,CSF3R,CSRNP1,CTNNBIP1,CYP7B1,DAG1,DLG5,DLX1,DSP,DVL1,EFNB2,EGFR,FAM20A,FOXA1,FOXN1,FZD5,GAMT,GATA4,GNAS,GNAT2,HEYL,HIPK2,HLX,ID2,IFT122,IGFBP5,IHH,INSR,LEMD2,LRIG1,LRRK2,MAFB,MATN1,MEF2D,MFRP,MTHFD1,NAGLU,NFIC,NOTCH1,NR5A2,PARVA,PAX8,PDCD4,PDE6C,PLXND1,POC1A,PSEN1,RARA,RARB,RTN4,S1PR1,SALL1,SGPL1,SLC40A1,SLC9A3R1,SMAD3,SRC,STIM…
GO Biological Process	GO:0071383	cellular response to steroid hormone stimulus	4.84588e-14	3.55881	0.00535394	1.80811	ABHD2,ATP1A3,CARM1,CCL2,CFLAR,DDIT4,EGFR,HNF4A,KLF9,NCOA1,NR1D1,NR1H4,NR1I2,NR1I3,NR5A2,NR6A1,PLPP1,PPARD,RARA,RARB,RBFOX2,RNF14,RNF4,SAFB,SRC,THRA,YWHAH
GO Biological Process	GO:0034284	response to monosaccharide	7.12981e-14	4.33376	0.00344398	2.07931	APOA2,CAT,CCL2,CYP7A1,EGR1,FIS1,FKBP1B,GATA4,GCLC,GJD3,GPAM,GRIK5,GYS2,HNF4A,IRS2,KHK,PPARD,RAF1,SPARC,TCF7L2,TRH,TXNIP
GO Biological Process	GO:0051338	regulation of transferase activity	8.16824e-14	2.0322	0.0245336	1.2188	AKT1S1,C8orf4,CALM2,CAMKK2,CCNYL1,CCR7,CD81,CEBPA,CEMIP,CHMP6,CORO1C,CSK,DAB2IP,DAG1,DCUN1D4,DUSP1,DUSP14,DUSP16,DUSP2,DUSP3,DUSP5,DUSP6,DUSP7,DVL1,EGFR,EGR1,EMP2,EPM2AIP1,FAF1,FAM20A,FAM212A,FGD2,FGR,FZD4,FZD5,GADD45B,GORASP1,GPS1,IGF1,IL23A,INPP5K,INSR,IRS2,LRRC3,LRRK2,MADD,MAP2K6,MAP3K1,MAP3K20,MAPKAPK2,MAPKAPK3,NCK2,NIPSNAP2,NOD2,OSBPL8,PAK4,PDCD4,PIN1,PINK1,PKIA,PPP1R1A,PREX1,PRKAG2,PRLR,PRO…
GO Biological Process	GO:0008285	negative regulation of cell proliferation	1.25307e-13	2.25167	0.0173471	1.17826	ACVRL1,ADGRG1,ADRA1A,ALDH1A2,ATF5,BCL6,CEBPA,CEBPB,CGREF1,CLMN,CNN1,CNOT7,CSK,CTNNBIP1,DAB2IP,DDAH1,DHCR24,DLG5,EFNB2,ETV3,FTH1,FZD5,HMGA1,HNF4A,HSPA1B,ID2,IDH2,IFT122,IGFBP5,IHH,INPP5D,IRF1,KLF13,KLF9,LIMS2,MED31,NACC2,NCK2,NOS3,NOTCH1,PLPP1,PPARD,PTPRK,RAF1,RAPGEF1,RARA,RARB,SCGB1A1,SFN,SLC9A3R1,SMAD3,SPARC,TESC,TLR2,TNFAIP3,WARS,WNK2,ZBTB16
GO Biological Process	GO:0034097	response to cytokine	1.35302e-13	2.11301	0.0211907	1.2438	ACKR2,ADAMTS7,ALAD,ALDH1A2,ANXA2,APOB,BCL2L1,BSPRY,CCL2,CCL25,CCR5,CCR7,CCRL2,CDIP1,CEBPA,CEBPB,CIITA,CSF3R,CXCR5,DAB2IP,DDOST,EGR1,ETV3,FZD4,GCH1,GCLC,GLDC,GNAO1,GRB2,IFI6,IL10RA,IL1R1,IL1R2,IL22RA1,IL23A,IL6R,IL6ST,IL9,INPP5K,IRF1,IRF5,IRS2,ITIH4,JUND,KRT8,LAPTM5,LRCH1,LRRC3,MAPKAPK2,MAPKAPK3,MPC1,MTHFR,MYLK3,NFKBIA,NFYB,NR5A2,OCLN,PDCD4,PDE1B,PITPNA,PPIA,PRLR,PSMA1,PSMA6,PSMD7,PTP4A3,RARA,RHOA…
GO Biological Process	GO:0006720	isoprenoid metabolic process	1.38789e-13	4.61741	0.00295731	2.32684	ADH4,ADH7,ALDH1A2,ALDH3A2,ALDH8A1,APOA1,APOA2,APOB,CYP1A1,CYP1A2,DHRS4,DHRS9,EGFR,HMGCS1,HMGCS2,PDSS1,PECR,PPARD,RHO,RLBP1,SDC2,TTR
GO Biological Process	GO:0009611	response to wounding	1.66365e-13	2.40103	0.0141519	1.35403	ABHD2,ACTG1,ACVRL1,AK3,ANO6,APOA1,ARHGAP35,BLOC1S4,C6orf89,CCL2,CFLAR,CYP1A1,DAG1,DGKD,DSP,EGFR,ENSG00000243696,ENSG00000259753,EPB41L4B,F11,F2RL2,GATA4,GNAS,GNB1,GPX1,HNF4A,IGF1,IGFBP1,IRF1,ITGA9,JAM3,JAML,KLKB1,LMAN1,MCAM,MTR,NINJ1,NINJ2,NOTCH1,PABPC4,PAPSS2,PLAU,PPARD,RAC1,RAF1,RHOA,RHOB,SCARB1,SERPINC1,SMAD3,SPARC,SRC,SYT7,TM4SF4,TMEM110-MUSTN1,VCL,ZFPM1
GO Biological Process	GO:0044265	cellular macromolecule catabolic process	1.95954e-13	2.17889	0.0189468	1.24838	ABTB2,ADAMTS7,ARIH1,ASB2,BNIP3L,BTBD9,CECR2,CNOT7,CRBN,CYLD,DAB2IP,DCPS,DDB1,DENND3,DERL1,DNASE1L3,DNASE2B,EDC4,EIF4G1,ENSG00000256206,ERLIN1,ETF1,EXOSC10,FAF1,FBXL14,FBXO21,HBS1L,HERPUD1,HSPA1B,KLHL31,LGMN,LONP2,LSM4,MYLIP,NR1D1,PABPC4,PAN2,PDCD6IP,PINK1,POLR2D,PPP2R2A,PSMA1,PSMA6,PSMD7,PYM1,RANBP3,RFFL,RNF14,RNF144A,RNF145,RNF19B,RNF4,RNF43,RPL21,RPLP0,RPS11,SEC61B,SKP1,TCIRG1,TNFAIP3,TRIP12,UB…
GO Biological Process	GO:0045321	leukocyte activation	2.14602e-13	2.10523	0.0211182	1.28818	ADA2,ALAD,ANO6,ANXA2,AOC1,APEH,ATP6V0A1,BCL6,C16orf62,CAT,CCR7,CD3G,CD7,CDA,CSTB,CXCR5,CYLD,CYSTM1,DDOST,DIAPH1,DNAJC5,DSP,DYNLT1,EGR1,FGR,FKBP1B,FOXN1,FOXP1,FTH1,FZD5,GNS,GPI,HDAC5,HSPA1B,IGF2R,IL23A,IQGAP2,IRF1,JAML,JUP,KLF6,LBP,LRRC8A,MAFB,MGAM,NCK2,NEU1,NIT2,ORM1,PDXK,PECAM1,PIGR,PLAU,PPIA,PREX1,PRLR,PSAP,PSEN1,PSMD7,RAB3A,RAC1,RHOA,SDCBP,SELPLG,SHB,SIRPA,SLC27A2,SLC7A2,SMAD3,STK10,SVIP,TCF7,…
GO Biological Process	GO:0001101	response to acid chemical	2.40423e-13	2.90227	0.00831579	1.79075	ALAD,ALDH1A2,APOB,ASCL1,ATP1A3,BAIAP2,BCL2L1,CAT,CCL2,CCR7,CDO1,CEBPB,CPEB4,CPS1,CPT1A,DUSP1,EGFR,EGR1,FIS1,FZD4,GCLC,GDAP2,GLDC,GNB1,HSD17B2,IGF2R,IGFBP2,KRT8,LAMTOR5,MTHFR,NCOA1,NFATC4,NR1H4,PINK1,PON1,PRKAA2,RARA,SCGB1A1,SPARC,SRC,TESC,TLR2,ZC3H12A
GO Biological Process	GO:0015711	organic anion transport	2.43644e-13	2.67058	0.0103452	1.84913	ABCC11,ACACB,ALB,APOA1,APOA2,AQP9,ATP9A,CA4,CA7,CA9,CPT1A,CPT2,GOT2,MPC1,NCOA1,NCOA2,NR1H4,NTSR1,OSBPL8,PITPNA,PLA2G2E,PPARD,PPFIA4,PRKAA2,PRKAG2,PSAP,PSEN1,RAB3A,SCARB1,SERINC2,SLC13A2,SLC13A5,SLC16A10,SLC16A12,SLC16A6,SLC17A1,SLC22A1,SLC22A15,SLC22A5,SLC22A7,SLC25A19,SLC25A4,SLC27A2,SLC27A5,SLC2A2,SLC38A7,SLC43A2,SLC51A,SLC6A11,SLC6A6,SLC7A10,SLC7A2,SLC9A3R1,SLCO1B1,SLCO2B1,SLCO4A1,SPX,THRSP
GO Biological Process	GO:0072330	monocarboxylic acid biosynthetic process	2.60235e-13	3.75928	0.00447712	2.09195	ACACB,AKR1D1,ALDH1A2,ALDH8A1,AMACR,CYP1A1,CYP7A1,CYP7B1,CYP8B1,DHRS9,ELOVL5,ELOVL6,FADS6,HACD2,HSD17B4,MGLL,OSBPL9,PECR,PRKAA2,PRKAB1,PRKAG2,SCD,SCD5,SLC27A2,SLC27A5,TBXAS1,THNSL2
GO Biological Process	GO:0019637	organophosphate metabolic process	3.87718e-13	2.05056	0.0226104	1.3231	ABHD5,ABHD6,ADK,AGPAT3,AK2,AK3,AK7,AMPD2,APOA1,APOA2,ATP1B1,ATP6V0A1,BPGM,CHKA,COX4I2,CPS1,CRYL1,CSNK2A2,CYCS,DCTPP1,EGFR,ENO1,ENPP2,ETNK1,FBP1,FBP2,FMO1,FMO2,G6PC3,GCH1,GK5,GNAI3,GPAM,GPI,GPX1,GRB2,H6PD,HAAO,HSPA1B,IDH2,IMPA2,INPP5D,INPP5K,IP6K3,IRS2,KHK,LCAT,LPIN1,LRRK2,MET,MFN1,MPC1,MTHFD1,NADK2,NAMPT,NDUFB9,NDUFS4,NIPSNAP2,NNT,NT5C2,NTSR1,NUDT10,NUDT18,OSBPL8,PANK1,PANK3,PAPSS2,PCYT1A,PDE1B,P…
GO Biological Process	GO:0043549	regulation of kinase activity	4.29827e-13	2.09055	0.0211146	1.29897	AKT1S1,C8orf4,CALM2,CAMKK2,CCNYL1,CCR7,CD81,CEBPA,CEMIP,CHMP6,CORO1C,CSK,DAB2IP,DAG1,DUSP1,DUSP14,DUSP16,DUSP2,DUSP3,DUSP5,DUSP6,DUSP7,DVL1,EGFR,EGR1,EMP2,FAF1,FAM20A,FAM212A,FGD2,FGR,FZD4,FZD5,GADD45B,GPS1,IGF1,IL23A,INPP5K,INSR,IRS2,LRRC3,LRRK2,MADD,MAP2K6,MAP3K1,MAP3K20,MAPKAPK2,MAPKAPK3,NCK2,NOD2,OSBPL8,PAK4,PDCD4,PINK1,PKIA,PPP1R1A,PREX1,PRKAG2,PRLR,PROK1,PSEN1,RAF1,RAPGEF1,RASSF2,RHOA,SASH1…
GO Biological Process	GO:0009410	response to xenobiotic stimulus	4.69217e-13	4.75862	0.00266935	2.27803	AOC1,CES1,CES3,CMBL,CYP1A1,CYP1A2,CYP3A7,CYP3A7-CYP3A51P,FMO1,FMO2,FMO3,GCLC,GPX1,GSTM1,GSTM2,GSTM4,HNF4A,MARC2,NR1I2,SCGB1A1
GO Biological Process	GO:0010817	regulation of hormone levels	5.75404e-13	2.42054	0.0132506	1.47465	ADH4,ADH7,AKR1D1,ALDH1A2,ALDH8A1,ARL2BP,C1QTNF1,C1QTNF3,CACNA1H,CPT1A,CYP1A1,DHRS4,DHRS9,DIO1,ECE1,EGFR,EGR1,ENPEP,FAM3B,FDXR,FKBP1B,FOXA1,FZD4,GNAS,HNF4A,HSD17B2,HSD17B3,HSD17B4,INHBB,IRS2,IYD,NR1D1,NR1H4,PAX8,PCSK6,PPARD,RAF1,SAFB,SCARB1,SGPL1,SLC16A10,SLC22A1,SLC25A4,SLC2A2,SLCO1B1,SLCO4A1,SULT1E1,SYBU,SYT7,TCF7L2,TIPARP,TRH,TTR,UBE2Q1
GO Biological Process	GO:0097193	intrinsic apoptotic signaling pathway	5.88808e-13	4.06503	0.00367165	1.46161	BCL2A1,BCL2L1,CDIP1,CEBPB,CYCS,DAB2IP,DDIT4,DYRK2,FNIP2,GPX1,HIPK2,MYBBP1A,NFATC4,SFN,TNFRSF1B,TP53BP2,UBE2K
GO Biological Process	GO:0030522	intracellular receptor signaling pathway	7.97116e-13	3.64516	0.00461728	2.18343	ALDH1A2,CARM1,CREM,CYLD,HNF4A,MAP2K6,NCOA1,NCOA2,NFKBIA,NOD2,NR1D1,NR1H4,NR1I2,NR1I3,NR5A2,NR6A1,PIM1,PLPP1,PPARD,RARA,RARB,RBFOX2,RNF14,RNF4,SAFB,SRC,THRA,TNFAIP3,YWHAH
GO Biological Process	GO:0098602	single organism cell adhesion	1.23036e-12	2.62219	0.010294	1.5035	ACTG1,BLOC1S4,CCR7,CD3G,CD7,CYLD,DDOST,DSP,EGR1,ENSG00000259753,FERMT2,FKBP1B,FOXN1,FOXP1,FZD4,FZD5,GNAS,IHH,IL23A,IRF1,ITGA7,ITGB5,JAM3,JAML,JUP,MAFB,NCK2,NINJ2,PARVA,PECAM1,PLPP3,PREX1,PRLR,PSEN1,RAC1,SELPLG,SEMA4D,SMAD3,SRC,STK10,TCF7,VCAM1,VCL,ZFPM1
GO Biological Process	GO:0044419	interspecies interaction between organisms	1.58374e-12	2.25014	0.0159476	1.36929	ALB,ANXA2,APOA2,BCL2L1,BNIP3L,C9,CARM1,CCL2,CCR5,CD81,CDH1,CEBPA,CFLAR,CHMP6,CTNND1,DAG1,DDB1,DERL1,DYNLT1,EEA1,EFNB2,EGFR,EIF4G1,EPS15,GPX1,GRB2,HCFC2,HIPK2,HMGA1,HPX,HSPA1B,IL16,IL6ST,INPP5K,INSR,ITGB5,ITSN1,KRT8,LAMTOR5,MET,NFKBIA,NMT2,PCBP1,PDCD6IP,PIK3C2G,PPIA,PPID,RHOA,RPL21,RPLP0,RPS11,SCARB1,SELPLG,SLC22A5,SLC25A4,SMAD3,SRC,SRCAP,TFRC,TMEM173,TMEM181,TMEM250,TOP1,UCKL1,VAPA,VCAM1,VDAC1,VP…
GO Biological Process	GO:0044723	single-organism carbohydrate metabolic process	1.72067e-12	2.80492	0.00849117	1.67045	BPGM,CHST15,CPT1A,CREM,CRYL1,CYB5A,ENO1,EXT1,FBP1,FBP2,FGGY,G6PC3,GALM,GBE1,GCLC,GDPGP1,GK5,GNMT,GOT2,GPI,GYS2,H6PD,IDH2,IDNK,IGFBP5,IL6ST,IMPA2,INPP5K,IRS2,KHK,MAN1C1,MGAM,NEU1,NEU2,NR1D1,PMM2,POFUT1,PPARD,PPP1R1A,PPP1R3C,PRKAG2,ST3GAL1,ST3GAL6,TKT,UGP2
GO Biological Process	GO:0032496	response to lipopolysaccharide	1.87132e-12	2.95111	0.00742491	1.87195	AKIRIN2,ALAD,ALPL,APOB,CCL2,CCR5,CCR7,CEBPB,CPS1,CYP1A1,CYP1A2,DAB2IP,FMO1,FOXP1,GCH1,HDAC5,IL10RA,JUND,LBP,LITAF,MAPKAPK2,MAPKAPK3,NFKBIA,NOS3,NOTCH1,NR1D1,NR1H4,PDCD4,PPARD,RARA,RHOA,SCARB1,SCGB1A1,SERPINE1,SPARC,SRC,TIRAP,TLR2,TNFAIP3,TNFRSF1B,VCAM1,ZC3H12A
GO Biological Process	GO:0048878	chemical homeostasis	1.86537e-12	2.00542	0.0231194	1.19578	ADRA1A,APOA1,APOA2,APOB,AQP9,ATP1A3,ATP1B1,ATP1B3,ATP6V0A1,ATP6V0D1,ATP6V0E1,BHLHA15,BTBD9,C1QTNF1,C1QTNF3,CA7,CACNB3,CCL2,CCR5,CCR7,CEBPA,CHRNA9,CPS1,CYP7A1,DDB1,DYNLT1,EGFR,EPAS1,F2RL2,FAM20A,FIS1,FKBP1B,FOXA1,FTH1,GATA4,GCLC,GNAT2,GNB1,GPAM,GPI,GRIK5,HERPUD1,HNF4A,HPX,IGFBP5,INPP5K,INSR,IREB2,IRS2,KCNMA1,LCAT,LRRK2,MET,MYLIP,NR1H4,NR5A2,PRKAA2,PSEN1,RAF1,RXFP3,S1PR1,SCARB1,SFN,SKP1,SLC24A3,SLC…
GO Biological Process	GO:0009057	macromolecule catabolic process	1.89375e-12	2.02171	0.0224618	1.20179	ABTB2,ADAMTS7,ANXA2,APOB,ARIH1,ASB2,BACE1,BNIP3L,BTBD9,CECR2,CEMIP,CNOT7,CRBN,CYLD,DAB2IP,DCPS,DDB1,DENND3,DERL1,DNASE1L3,DNASE2B,EDC4,EIF4G1,ENPEP,ENSG00000256206,ERLIN1,ETF1,EXOSC10,FAF1,FBXL14,FBXO21,GNS,HBS1L,HERPUD1,HSPA1B,KLHL31,LGMN,LONP2,LSM4,MGAM,MYLIP,NAGLU,NR1D1,PABPC4,PAN2,PDCD6IP,PGA5,PINK1,POLR2D,PPP2R2A,PSMA1,PSMA6,PSMD7,PYM1,RANBP3,RFFL,RNF14,RNF144A,RNF145,RNF19B,RNF4,RNF43,RPL21…
GO Biological Process	GO:0015718	monocarboxylic acid transport	2.04454e-12	4.06306	0.00351712	2.6457	ACACB,ALB,AQP9,CPT1A,CPT2,GOT2,MPC1,NCOA1,NCOA2,NR1H4,PLA2G2E,PPARD,PRKAA2,PRKAG2,SLC16A10,SLC16A12,SLC16A6,SLC27A2,SLC27A5,SLC38A7,SLC51A,SLC6A11,SLC9A3R1,SLCO1B1,SLCO2B1,SPX,THRSP
GO Biological Process	GO:0016101	diterpenoid metabolic process	2.12908e-12	5.01292	0.00228055	2.49871	ADH4,ADH7,ALDH1A2,ALDH3A2,ALDH8A1,APOA1,APOA2,APOB,CYP1A1,DHRS4,DHRS9,EGFR,PECR,PPARD,RHO,RLBP1,SDC2,TTR
GO Biological Process	GO:0009069	serine family amino acid metabolic process	2.66308e-12	8.09455	0.000941555	3.4091	AGXT2,AHCYL1,CDO1,DAO,GCLC,GLDC,MTHFD1,MTRR,PSAT1,PSPH,THNSL2
GO Biological Process	GO:0008652	cellular amino acid biosynthetic process	3.15645e-12	5.24459	0.00205871	2.47934	AGXT2,ASPA,ASS1,CDO1,CPS1,DPYD,GAMT,GATM,GOT2,GPT2,MTHFD1,MTR,MTRR,PAH,PSAT1,PSPH
GO Biological Process	GO:0005975	carbohydrate metabolic process	3.90318e-12	2.51216	0.011124	1.51821	ALDH1B1,B4GALT3,B4GALT5,BPGM,CHST15,CNOT7,CPT1A,CREM,CRYL1,CYB5A,ENO1,EXT1,FBP1,FBP2,FGGY,G6PC3,GALM,GBE1,GBGT1,GCLC,GDPGP1,GK5,GNE,GNMT,GNPDA1,GOT2,GPI,GYS2,H6PD,IDH2,IDNK,IGFBP5,IL6ST,IMPA2,INPP5K,INSR,IRS2,KHK,MAN1C1,MGAM,NEU1,NEU2,NR1D1,PMM2,POFUT1,PPARD,PPP1R1A,PPP1R3C,PRKAG2,SLC2A2,ST3GAL1,ST3GAL6,TKT,UGP2
GO Biological Process	GO:0040012	regulation of locomotion	4.219e-12	2.00395	0.0225024	1.42954	ABHD2,ABHD6,ACVR1B,ACVRL1,ADGRG1,ANO6,ARTN,BCAR1,CCL2,CCL25,CCR7,CD81,CEMIP,CFAP20,CORO1C,CXCL14,DAB2IP,DAG1,DDB1,DIAPH1,DLG5,DMTN,DOCK4,EFNB2,EGFR,EMP2,ENPP2,ENSG00000259753,EPB41L4B,FGR,FOXP1,HDAC5,HDAC7,IDH2,IGF1,IGFBP5,IGSF10,IL16,IL1R1,IL23A,IL6R,INSR,IRS2,JAM3,LBP,LRCH1,LRIG2,LRRK2,MCAM,MET,MYO1C,NOTCH1,OSBPL8,PIN1,PLAU,PLPP3,PLXND1,PPARD,PREX1,PTPRK,RAC1,RAF1,RFFL,RHOA,RHOB,RRAS,RREB1,RTN4…
GO Biological Process	GO:0006820	anion transport	4.29069e-12	2.35667	0.0133403	1.68439	ABCC10,ABCC11,ABCC6,ACACB,ALB,ANO6,APOA1,APOA2,AQP9,ATP9A,CA4,CA7,CA9,CLCN6,CPT1A,CPT2,GOT2,LRRC8A,LRRC8D,MPC1,NCOA1,NCOA2,NR1H4,NTSR1,OSBPL8,PITPNA,PLA2G2E,PPARD,PPFIA4,PRKAA2,PRKAG2,PSAP,PSEN1,RAB3A,SCARB1,SERINC2,SLC12A3,SLC12A4,SLC13A2,SLC13A5,SLC16A10,SLC16A12,SLC16A6,SLC17A1,SLC17A4,SLC22A1,SLC22A15,SLC22A5,SLC22A7,SLC25A19,SLC25A4,SLC27A2,SLC27A5,SLC2A2,SLC38A7,SLC43A2,SLC51A,SLC6A11,SLC6A…
GO Biological Process	GO:0006732	coenzyme metabolic process	4.37366e-12	3.00407	0.00687118	1.9639	ACACB,ACSBG1,ACSL5,AHCYL1,BPGM,COQ6,ELOVL5,ELOVL6,ENO1,FDXR,FMO1,FMO2,GAMT,GCH1,GNMT,GPAM,GPI,H6PD,HAAO,HACD2,HSD17B4,IDH2,MPC1,MTHFD1,MTHFR,MTHFS,MTRR,NADK2,NAMPT,NNT,PANK1,PANK3,PCBD1,PDSS1,PDXK,RFK,SCD,SCD5,ST20-MTHFS,THEM4,THEM5,TKT
GO Biological Process	GO:0006721	terpenoid metabolic process	5.37423e-12	4.71125	0.00249398	2.38871	ADH4,ADH7,ALDH1A2,ALDH3A2,ALDH8A1,APOA1,APOA2,APOB,CYP1A1,CYP1A2,DHRS4,DHRS9,EGFR,PECR,PPARD,RHO,RLBP1,SDC2,TTR
GO Biological Process	GO:0001666	response to hypoxia	6.12975e-12	2.76906	0.00837178	1.51166	ACVRL1,ALAD,ATP1B1,BACH1,BNIP3L,CA9,CAT,CCL2,CFLAR,COX4I2,CYP1A1,DDIT4,EGLN3,EGR1,EPAS1,FIS1,GNB1,HIPK2,HSD11B2,KCNMA1,MTHFR,NOTCH1,PDLIM1,PINK1,PLAU,PPARD,PSMA1,PSMA6,PSMD7,RAF1,SLC8A3,SMAD3,SRC,TLR2,TRH,UCP3,VCAM1,VEGFA
GO Biological Process	GO:0044003	modification by symbiont of host morphology or physiology	6.4269e-12	6.95139	0.00118776	2.55188	ALB,BCL2L1,C9,DAG1,HIPK2,INSR,SMAD3,VAPA,ZC3H12A
GO Biological Process	GO:0051270	regulation of cellular component movement	6.88498e-12	1.98869	0.0226751	1.40695	ABHD2,ABHD6,ACVR1B,ACVRL1,ADGRG1,ANO6,ARAP1,ARMC4,BCAR1,BCL6,CCL2,CCL25,CCR7,CD81,CEMIP,CFAP20,CORO1C,CXCL14,DAB2IP,DAG1,DIAPH1,DLG5,DMTN,DOCK4,DSP,EGFR,EMP2,ENPP2,ENSG00000259753,EPB41L4B,FGR,FOXP1,GATA4,HAP1,HDAC5,HDAC7,IDH2,IGF1,IGFBP5,IGSF10,IL1R1,IL23A,IL6R,INSR,IRS2,JAM3,JUP,LBP,LRCH1,LRIG2,MCAM,MET,MYO1C,NOTCH1,OSBPL8,PIN1,PLAU,PLPP3,PLXND1,PPARD,PREX1,PTPRK,RAC1,RAF1,RFFL,RHOA,RHOB,RRAS,R…
GO Biological Process	GO:0036293	response to decreased oxygen levels	6.82839e-12	2.73848	0.00858121	1.51526	ACVRL1,ALAD,ATP1B1,BACH1,BNIP3L,CA9,CAT,CCL2,CFLAR,COX4I2,CPEB4,CYP1A1,DDIT4,EGLN3,EGR1,EPAS1,FIS1,GNB1,HIPK2,HSD11B2,KCNMA1,MTHFR,NOTCH1,PDLIM1,PINK1,PLAU,PPARD,PSMA1,PSMA6,PSMD7,RAF1,SLC8A3,SMAD3,SRC,TLR2,TRH,UCP3,VCAM1,VEGFA
GO Biological Process	GO:0044764	multi-organism cellular process	7.36843e-12	2.27657	0.0145071	1.36413	ALB,APOA2,BCL2L1,BNIP3L,C9,CARM1,CCL2,CCR5,CD81,CEBPA,CFLAR,CHMP6,DAG1,DDB1,DERL1,DYNLT1,EEA1,EFNB2,EGFR,EIF4G1,EPS15,GRB2,HCFC2,HIPK2,HMGA1,HPX,HSPA1B,IL16,IL6ST,INHBB,INSR,ITGB5,ITSN1,KRT8,LAMTOR5,NFKBIA,NMT2,PCBP1,PDCD6IP,PIK3C2G,PPIA,PPID,RHOA,RPL21,RPLP0,RPS11,SCARB1,SELPLG,SLC22A5,SLC25A4,SMAD3,SRC,SRCAP,TFRC,TMEM173,TMEM250,TOP1,UCKL1,VAPA,VCAM1,VDAC1,VPS37B,WWP1,ZC3H12A,ZNF639
GO Biological Process	GO:2000145	regulation of cell motility	7.96486e-12	2.03724	0.0207318	1.41551	ABHD2,ABHD6,ACVR1B,ACVRL1,ADGRG1,ANO6,BCAR1,CCL2,CCL25,CCR7,CD81,CEMIP,CFAP20,CORO1C,CXCL14,DAB2IP,DAG1,DIAPH1,DLG5,DMTN,DOCK4,EGFR,EMP2,ENPP2,ENSG00000259753,EPB41L4B,FGR,FOXP1,HDAC5,HDAC7,IDH2,IGF1,IGFBP5,IGSF10,IL1R1,IL23A,IL6R,INSR,IRS2,JAM3,LBP,LRCH1,LRIG2,MCAM,MET,MYO1C,NOTCH1,OSBPL8,PIN1,PLAU,PLPP3,PLXND1,PPARD,PREX1,PTPRK,RAC1,RAF1,RFFL,RHOA,RHOB,RRAS,RREB1,RTN4,S1PR1,SASH1,SCARB1,SDCBP,S…
GO Biological Process	GO:0071417	cellular response to organonitrogen compound	8.56472e-12	2.37381	0.0127088	1.53556	AHCYL1,AOC1,AQP9,ATP1A3,ATP6V0A1,ATP6V0D1,ATP6V0E1,BAIAP2,BAIAP2L1,BCAR1,BCL2L1,CCL2,CDH1,CEBPB,CFLAR,CPEB4,CPS1,CSK,DDC,DIAPH1,DMTN,DNM2,EGFR,EGR1,FIS1,GCLC,GNB1,GNG10,GRB2,GSTM2,HDAC5,IGF1,IGFBP1,IGFBP5,INHBB,INPP5K,INSR,IRS2,JUP,LAMTOR5,LPIN1,LRRK2,NDEL1,NOD2,NR1H4,PRLR,PSEN1,PXN,RAB8A,RAPGEF1,SLC25A33,SLC8A3,SRC,SRSF5,TCIRG1,TIMELESS
GO Biological Process	GO:0009607	response to biotic stimulus	8.52151e-12	2.11801	0.018142	1.28703	ADH7,AKIRIN2,ALAD,ALPL,APOB,BAIAP2,BAIAP2L1,BCL2L1,BNIP3L,CCL2,CCR5,CCR7,CCT5,CD160,CEBPB,CNOT7,CPS1,CRP,CYP1A1,CYP1A2,DAB2IP,DDIT4,DEFB123,DEFB124,DEFB136,ENO1,FGR,FMO1,FOXP1,FZD5,GCH1,GPAM,GPX1,HDAC5,HMGA1,IGFBPL1,IL10RA,IL22RA1,IL23A,IL6R,IRF1,IRF5,JUND,KRT8,LAMTOR5,LBP,LGALS8,LITAF,LYST,MAPKAPK2,MAPKAPK3,NFKBIA,NOD2,NOS3,NOTCH1,NR1D1,NR1H4,PDCD4,POLR3D,PPARD,RARA,RHOA,RNASE7,RNASE8,SCARB1,SCG…
GO Biological Process	GO:0006869	lipid transport	8.54728e-12	2.98209	0.00681532	1.89683	ACACB,ALB,ANO6,APOA1,APOA2,APOB,AQP9,ATP9A,CES1,CHKA,CPT1A,CPT2,FZD4,GOT2,LBP,LCAT,NCOA1,NCOA2,NR1H4,OSBPL8,OSBPL9,PITPNA,PLA2G2E,PPARD,PRKAA2,PRKAG2,PSAP,SCARB1,SLC27A2,SLC27A5,SLC51A,SLC9A3R1,SLCO1B1,SLCO2B1,SPNS2,SPNS3,SPX,SYT7,THRSP
GO Biological Process	GO:0042976	activation of Janus kinase activity	8.48021e-12	27.3041	0.000139566	2.66529	PRLR
GO Biological Process	GO:0043086	negative regulation of catalytic activity	9.12091e-12	2.05123	0.020126	1.2508	ACACB,AKT1S1,ANXA2,ANXA4,APOA1,APOA2,BCL2L12,BIRC6,CCAR2,CEBPA,CHMP6,CORO1C,CSK,CSTB,DAB2IP,DHCR24,DUSP1,DUSP14,DUSP16,DUSP2,DUSP3,DUSP5,DUSP6,DUSP7,DVL1,FAM212A,FARP1,FKBP1B,FNIP2,GADD45B,GNAI3,GPI,GPS1,GPX1,HERPUD1,IFI6,INPP5K,IQGAP2,IRS2,ITIH3,ITIH4,LAMTOR5,LRCH1,LRRC3,LRRK2,MARF1,MTRR,NIPSNAP2,NOS3,NOTCH1,PDCD4,PI16,PKIA,PPIF,PPP1R1A,PREX1,PRKAG2,PSEN1,PSMA1,PSMA6,PSMD7,RAF1,RFFL,SCGB1A1,SEMA…
GO Biological Process	GO:0016337	single organismal cell-cell adhesion	1.01134e-11	2.61068	0.00960949	1.46043	ACTG1,BLOC1S4,CCR7,CD3G,CD7,CYLD,DDOST,DSP,EGR1,ENSG00000259753,FKBP1B,FOXN1,FOXP1,FZD5,GNAS,IHH,IL23A,IRF1,ITGA7,ITGB5,JAM3,JAML,JUP,MAFB,NCK2,NINJ2,PARVA,PECAM1,PLPP3,PREX1,PRLR,PSEN1,SELPLG,SEMA4D,SMAD3,STK10,TCF7,VCAM1,VCL,ZFPM1
GO Biological Process	GO:0045596	negative regulation of cell differentiation	1.01903e-11	2.15035	0.0171308	1.30166	ACVRL1,ADAMTS7,ADGRG1,ANKRD2,AREG,ARF6,ASCL1,BCL6,BHLHA15,CARM1,CFLAR,CORO1C,CRP,CXCL14,CYLD,DAB2IP,DLX1,DMTN,DYNLT1,EFNB2,EGFR,ELF5,FOXA1,GORASP1,H1FOO,HDAC5,HDAC7,HIST2H4B,HLX,HOPX,ID2,IDH2,IGF1,IGFBP5,IHH,INPP5D,IRF1,JDP2,KLF13,LRIG2,MAFB,MAG,MED28,NFATC4,NFKBIA,NGEF,NOTCH1,PDCD4,PPARD,PSEN1,RARA,RARB,RHOA,RTN4,SEMA4D,SHB,SMAD3,TMEM176B,TRAK2,YWHAH,ZBTB16,ZFPM1,ZHX2
GO Biological Process	GO:0097190	apoptotic signaling pathway	1.03269e-11	2.85302	0.00756888	1.30563	ACVR1B,BAG3,BCL2A1,BCL2L1,BNIP3L,CDIP1,CEBPB,CYCS,DAB2IP,DDIT4,DYRK2,FIS1,FNIP2,GPX1,HIPK2,IFI6,IL6R,KRT8,MYBBP1A,NFATC4,PPARD,RAF1,SFN,SGPL1,SMAD3,TNFRSF1B,TP53BP2,UACA,UBE2K
GO Biological Process	GO:0044403	symbiosis, encompassing mutualism through parasitism	1.09939e-11	2.19939	0.0158825	1.35392	ALB,ANXA2,APOA2,BCL2L1,BNIP3L,C9,CARM1,CCL2,CCR5,CD81,CDH1,CEBPA,CFLAR,CHMP6,CTNND1,DAG1,DDB1,DERL1,DYNLT1,EEA1,EFNB2,EGFR,EIF4G1,EPS15,GPX1,GRB2,HCFC2,HIPK2,HMGA1,HPX,HSPA1B,IL16,IL6ST,INPP5K,INSR,ITGB5,ITSN1,KRT8,LAMTOR5,MET,NFKBIA,NMT2,PCBP1,PDCD6IP,PIK3C2G,PPIA,PPID,RHOA,RPL21,RPLP0,RPS11,SCARB1,SELPLG,SLC22A5,SLC25A4,SMAD3,SRC,SRCAP,TFRC,TMEM173,TMEM250,TOP1,UCKL1,VAPA,VCAM1,VDAC1,VPS37B,WWP…
GO Biological Process	GO:0009746	response to hexose	1.20373e-11	4.06066	0.00328458	1.95978	APOA2,CCL2,CYP7A1,EGR1,FIS1,FKBP1B,GATA4,GCLC,GJD3,GPAM,GRIK5,GYS2,HNF4A,IRS2,KHK,PPARD,RAF1,TCF7L2,TRH,TXNIP
GO Biological Process	GO:0030163	protein catabolic process	1.48603e-11	2.26661	0.0142906	1.3305	ABTB2,ADAMTS7,ANXA2,ARIH1,ASB2,BACE1,BNIP3L,BTBD9,CRBN,CYLD,DAB2IP,DDB1,DENND3,DERL1,ENPEP,ENSG00000256206,ERLIN1,FAF1,FBXL14,FBXO21,HERPUD1,KLHL31,LGMN,LONP2,MYLIP,NR1D1,PDCD6IP,PGA5,PINK1,PSMA1,PSMA6,PSMD7,RANBP3,RFFL,RNF14,RNF144A,RNF145,RNF19B,RNF4,RNF43,SEC61B,SKP1,TCIRG1,TNFAIP3,TRIP12,UBA7,UBE2G1,UBE2K,UBE4A,UBXN2B,USP10,USP2,USP30,USP4,USP50,WFS1,WWP1,ZNRF1,ZNRF2,ZNRF3,ZNRF4,ZRANB1
GO Biological Process	GO:0042326	negative regulation of phosphorylation	1.62511e-11	2.43622	0.0114708	1.63972	AKT1S1,CALM2,CEBPA,CHMP6,CORO1C,CSK,CTDSPL,DAB2IP,DAG1,DDIT4,DMTN,DUSP1,DUSP14,DUSP16,DUSP2,DUSP3,DUSP5,DUSP6,DUSP7,DVL1,EIF4G1,FAM212A,FBP1,GADD45B,GPS1,INPP5K,IRS2,LEMD2,LRRC3,LRRK2,NCK2,PARD3,PDCD4,PIN1,PINK1,PKIA,PLPP3,PPIF,PPP1R1A,PREX1,PRKAG2,PSEN1,RAPGEF1,RASSF2,SEMA4D,SFN,SHB,SLC9A3R1,SPRED1,TESC,TNFAIP3,WARS,WNK2,ZC3H12A,ZGPAT
GO Biological Process	GO:0051707	response to other organism	1.76481e-11	2.13013	0.0172934	1.30349	ADH7,AKIRIN2,ALAD,ALPL,APOB,BAIAP2,BAIAP2L1,BCL2L1,BNIP3L,CCL2,CCR5,CCR7,CCT5,CD160,CEBPB,CNOT7,CPS1,CRP,CYP1A1,CYP1A2,DAB2IP,DDIT4,DEFB123,DEFB124,DEFB136,ENO1,FGR,FMO1,FOXP1,FZD5,GCH1,GPAM,GPX1,HDAC5,HMGA1,IL10RA,IL22RA1,IL23A,IL6R,IRF1,IRF5,JUND,KRT8,LAMTOR5,LBP,LGALS8,LITAF,LYST,MAPKAPK2,MAPKAPK3,NFKBIA,NOD2,NOS3,NOTCH1,NR1D1,NR1H4,PDCD4,POLR3D,PPARD,RARA,RHOA,RNASE7,RNASE8,SCARB1,SCGB1A1,SER…
GO Biological Process	GO:0048514	blood vessel morphogenesis	1.8088e-11	2.49124	0.0107076	1.41771	ACVRL1,ADGRG1,ANXA2,APOB,CCL2,DAB2IP,DAG1,EFNB2,EGFL7,ENPEP,ENSG00000259753,EPAS1,FMNL3,FOXN1,FZD4,FZD5,GPI,GPX1,HDAC7,HS6ST1,IHH,JAM3,MCAM,NFATC4,NOS3,NOTCH1,PARVA,PLXND1,POFUT1,PROK1,RHOB,S1PR1,SERPINE1,SGPL1,SHB,SPRED1,TIPARP,VEGFA,WARS,ZC3H12A
GO Biological Process	GO:0044257	cellular protein catabolic process	2.04886e-11	2.3081	0.0133458	1.33265	ABTB2,ADAMTS7,ARIH1,ASB2,BNIP3L,BTBD9,CRBN,CYLD,DAB2IP,DDB1,DENND3,DERL1,ENSG00000256206,ERLIN1,FAF1,FBXL14,FBXO21,HERPUD1,KLHL31,LGMN,LONP2,MYLIP,NR1D1,PDCD6IP,PINK1,PSMA1,PSMA6,PSMD7,RANBP3,RFFL,RNF14,RNF144A,RNF145,RNF19B,RNF4,RNF43,SEC61B,SKP1,TCIRG1,TNFAIP3,TRIP12,UBA7,UBE2G1,UBE2K,UBE4A,UBXN2B,USP10,USP2,USP30,USP4,USP50,WFS1,WWP1,ZNRF1,ZNRF2,ZNRF3,ZNRF4,ZRANB1
GO Biological Process	GO:0043207	response to external biotic stimulus	2.49788e-11	2.11762	0.0173955	1.29848	ADH7,AKIRIN2,ALAD,ALPL,APOB,BAIAP2,BAIAP2L1,BCL2L1,BNIP3L,CCL2,CCR5,CCR7,CCT5,CD160,CEBPB,CNOT7,CPS1,CRP,CYP1A1,CYP1A2,DAB2IP,DDIT4,DEFB123,DEFB124,DEFB136,ENO1,FGR,FMO1,FOXP1,FZD5,GCH1,GPAM,GPX1,HDAC5,HMGA1,IL10RA,IL22RA1,IL23A,IL6R,IRF1,IRF5,JUND,KRT8,LAMTOR5,LBP,LGALS8,LITAF,LYST,MAPKAPK2,MAPKAPK3,NFKBIA,NOD2,NOS3,NOTCH1,NR1D1,NR1H4,PDCD4,POLR3D,PPARD,RARA,RHOA,RNASE7,RNASE8,SCARB1,SCGB1A1,SER…
GO Biological Process	GO:0006366	transcription from RNA polymerase II promoter	2.50574e-11	2.02441	0.0202357	1.1321	ATF5,BACH1,BHLHA15,CAMTA1,CEBPA,CEBPB,CEBPD,CREBRF,CSRNP1,DVL1,EGR1,ELF5,ELK4,ELOF1,EPAS1,ETV4,ETV6,FOXA1,FOXN1,GATA4,HEYL,HIVEP2,HMGA1,HNF4A,IRF1,IRF5,JUND,KLF13,KLF6,LITAF,LSM10,MAFB,MED31,MEF2D,MITF,MLXIP,NFATC3,NFATC4,NFIC,NFIX,NOTCH1,NR1D1,NR1H4,NR1I2,NR1I3,NR5A2,NR6A1,PAX8,PCF11,PLAGL2,POLR2D,PPARD,PRDM4,RARA,RARB,RPRD1B,RREB1,SCAF1,SRRM1,SRSF5,TAF8,TBPL1,TCF12,THRA,TOX2,WDR33,ZFHX3,ZNF148,…
GO Biological Process	GO:0048534	hematopoietic or lymphoid organ development	3.06974e-11	2.23629	0.0144843	1.23967	ANXA2,ARTN,BCL6,CCR7,CEBPA,CEBPD,CXCR5,CYLD,DMTN,DYRK3,EGR1,EML1,EPAS1,ETV6,EVI2B,FOXN1,FOXP1,FZD5,HDAC5,HIPK2,IRF1,JAM3,KLF6,L3MBTL3,LRRC8A,MAFB,PDE1B,PREX1,PSEN1,RAF1,RBM47,RRAS,SGPL1,SHB,SIPA1L3,SLC40A1,SLC8A3,SNRK,SPNS2,SRC,TCF7,TESC,TFRC,THRA,TIPARP,TIRAP,TLR2,TOP2A,VCAM1,VEGFA,ZBTB16,ZFPM1
GO Biological Process	GO:0034308	primary alcohol metabolic process	3.48597e-11	6.10173	0.0014052	3.21673	ADH1B,ADH1C,ADH4,ADH7,ALDH1A2,ALDH1B1,ALDH3A2,CHKA,DHRS4,DHRS9,IGF1,PECR,SULT1E1,TTR
GO Biological Process	GO:0070848	response to growth factor	3.46118e-11	2.30827	0.0130696	1.48072	ACVRL1,ADAMTS7,AKT1S1,ASCL1,BAIAP2,BCAR1,CAT,CCL2,CFLAR,CGN,CPS1,CSNK1D,DAB2IP,DDC,DDIT4,DLX1,DUSP6,DYNC1LI2,EGFR,EGR1,FERMT2,FGF12,GAS1,GCLC,GRB2,HAP1,HEYL,HIPK2,INPP5K,INSR,ITGB5,MAPKAPK2,MICALL1,MYO1C,NOTCH1,PARD3,PDCD4,POLR2D,PTPRK,PXN,RAF1,RAPGEF1,RBFOX2,RHOA,SCGB1A1,SMAD3,SPARC,SPRED1,SRC,TGIF1,TIAL1,TNFRSF1B,VCAM1,VEGFA,ZFHX3
GO Biological Process	GO:0098609	cell-cell adhesion	3.6876e-11	2.17057	0.0158007	1.19061	ACTG1,AMIGO2,AMIGO3,ANXA2,BAIAP2,BAIAP2L1,BLOC1S4,CCR7,CD3G,CD7,CDH1,CTNND1,CYLD,DDOST,DLG5,DSP,EGFR,EGR1,ENSG00000259753,FKBP1B,FOXN1,FOXP1,FZD5,GNAS,IHH,IL23A,IRF1,ITGA7,ITGB5,JAM3,JAML,JUP,LIMS2,MAFB,MAG,NCK2,NINJ2,PAK4,PARVA,PDLIM1,PDLIM5,PECAM1,PLPP3,PREX1,PRLR,PSEN1,RAPGEF1,SELPLG,SEMA4D,SMAD3,SRC,STK10,TCF7,VCAM1,VCL,VEZT,ZFPM1
GO Biological Process	GO:0002520	immune system development	3.80964e-11	2.19706	0.0151766	1.22804	ANXA2,ARTN,BCL6,CCR7,CEBPA,CEBPD,CXCR5,CYLD,DMTN,DYRK3,EGR1,EML1,EPAS1,ETV6,EVI2B,FOXN1,FOXP1,FZD5,HDAC5,HIPK2,IRF1,JAM3,KLF6,L3MBTL3,LRRC8A,MAFB,PDE1B,PREX1,PSEN1,RAF1,RBM47,RRAS,SGPL1,SHB,SIPA1L3,SLC40A1,SLC8A3,SMAD3,SNRK,SPNS2,SRC,TCF7,TESC,TFRC,THRA,TIPARP,TIRAP,TLR2,TNFAIP3,TOP2A,VCAM1,VEGFA,ZBTB16,ZFPM1
GO Biological Process	GO:0051603	proteolysis involved in cellular protein catabolic process	3.78075e-11	2.3278	0.0126871	1.30368	ABTB2,ADAMTS7,ARIH1,ASB2,BTBD9,CRBN,CYLD,DDB1,DERL1,ENSG00000256206,ERLIN1,FAF1,FBXL14,FBXO21,HERPUD1,KLHL31,LGMN,LONP2,MYLIP,NR1D1,PDCD6IP,PINK1,PSMA1,PSMA6,PSMD7,RANBP3,RFFL,RNF14,RNF144A,RNF145,RNF19B,RNF4,RNF43,SEC61B,SKP1,TNFAIP3,TRIP12,UBA7,UBE2G1,UBE2K,UBE4A,UBXN2B,USP10,USP2,USP30,USP4,USP50,WFS1,WWP1,ZNRF1,ZNRF2,ZNRF3,ZNRF4,ZRANB1
GO Biological Process	GO:0010876	lipid localization	4.17203e-11	2.83422	0.00728295	1.80698	ACACB,ALB,ANO6,APOA1,APOA2,APOB,AQP9,ATP9A,CES1,CHKA,CIDEA,CPT1A,CPT2,FZD4,GOT2,LBP,LCAT,NCOA1,NCOA2,NR1H4,OSBPL8,OSBPL9,PITPNA,PLA2G2E,PPARD,PRKAA2,PRKAG2,PSAP,SCARB1,SLC27A2,SLC27A5,SLC51A,SLC9A3R1,SLCO1B1,SLCO2B1,SPNS2,SPNS3,SPX,SYT7,THRSP
GO Biological Process	GO:0009108	coenzyme biosynthetic process	4.16911e-11	3.9707	0.00327902	2.54322	ACACB,ACSBG1,ACSL5,COQ6,ELOVL5,ELOVL6,FDXR,GCH1,HAAO,HACD2,IDH2,MPC1,MTHFD1,MTHFS,NADK2,NAMPT,PANK1,PANK3,PCBD1,PDSS1,PDXK,RFK,SCD,SCD5,ST20-MTHFS
GO Biological Process	GO:0001568	blood vessel development	4.18499e-11	2.31028	0.0129208	1.39666	ACVRL1,ADGRG1,ALDH1A2,ANXA2,APOB,CCL2,DAB2IP,DAG1,DNM2,EFNB2,EGFL7,EGR1,ENPEP,ENSG00000259753,EPAS1,FMNL3,FOXN1,FZD4,FZD5,GPI,GPX1,HDAC7,HS6ST1,IHH,JAM3,MCAM,NFATC4,NOS3,NOTCH1,PARVA,PECAM1,PLXND1,POFUT1,PROK1,PSEN1,RAPGEF1,RHOB,S1PR1,SERPINE1,SGPL1,SHB,SPRED1,TCF7L2,TIPARP,VEGFA,WARS,ZBTB14,ZC3H12A
GO Biological Process	GO:0016125	sterol metabolic process	4.44361e-11	4.0459	0.00313959	2.46027	AKR1D1,APOA1,APOA2,APOB,CAT,CEBPA,CES1,CYP7A1,CYP7B1,CYP8B1,DHCR24,ERG28,ERLIN1,FDXR,HMGCS1,HMGCS2,LCAT,PON1,PPARD,PRKAA2,PRKAG2,SCARB1,SCARF1,TM7SF2
GO Biological Process	GO:0043408	regulation of MAPK cascade	4.7917e-11	2.08494	0.0178205	1.21853	ADRA1A,C1QTNF1,CCL2,CCL25,CCR7,CD81,CFLAR,CSK,DAB2IP,DAG1,DUSP1,DUSP14,DUSP16,DUSP2,DUSP3,DUSP5,DUSP6,DUSP7,EGFR,FGD2,FZD4,FZD5,GADD45B,GPS1,GRB2,HIPK2,IGF1,IGFBP4,INHBB,INPP5K,INSR,LEMD2,LRRK2,MADD,MAP2K6,MAP3K1,MAP3K20,MAPKAPK2,MAPKAPK3,NOD2,NOTCH1,PAK4,PDCD4,PIN1,PINK1,PROK1,PSAP,PSEN1,RAF1,RAPGEF1,RASSF2,RRAS,SASH1,SDCBP,SLC9A3R1,SPRED1,SRC,TIRAP,TRAF4,VEGFA,WNK2,WWC1,ZC3H12A
GO Biological Process	GO:0001933	negative regulation of protein phosphorylation	4.8254e-11	2.46938	0.0105452	1.69019	AKT1S1,CALM2,CEBPA,CHMP6,CORO1C,CSK,CTDSPL,DAB2IP,DAG1,DDIT4,DMTN,DUSP1,DUSP14,DUSP16,DUSP2,DUSP3,DUSP5,DUSP6,DUSP7,DVL1,EIF4G1,FAM212A,GADD45B,GPS1,INPP5K,LEMD2,LRRC3,LRRK2,NCK2,PARD3,PDCD4,PIN1,PINK1,PKIA,PLPP3,PPP1R1A,PREX1,PRKAG2,PSEN1,RAPGEF1,RASSF2,SEMA4D,SFN,SHB,SLC9A3R1,SPRED1,TESC,TNFAIP3,WARS,WNK2,ZC3H12A,ZGPAT
GO Biological Process	GO:0044057	regulation of system process	4.99346e-11	2.27821	0.0133815	1.53056	ADRA1A,AHCYL1,APOA1,APOA2,ATP1A3,ATP1B1,ATP1B3,C1QTNF1,C1QTNF3,CACNA1H,CACNB3,CACNG1,CALM2,CNN1,CTTN,DAG1,DOCK4,DSP,ECE1,EGFR,EMP2,ENO1,EPAS1,FGF12,FKBP1B,FTO,GATA4,GCH1,GNAO1,GNAS,GSTM2,HIP1R,IGF1,IGFBP5,IL6ST,INHBB,INPP5K,JUP,KCNN2,MAG,MGLL,NCMAP,NOS3,NTSR1,PARD3,PIN1,SCN2B,SLC22A5,SLC8A3,SLC9A3R1,SMAD3,SNTA1,SPX,STIM1,TAC4,THRA,UTRN,ZC3H12A
GO Biological Process	GO:0030036	actin cytoskeleton organization	6.46138e-11	2.4086	0.0112068	1.78965	ABLIM3,ACTG1,ARAP1,ARF6,ARHGAP35,ARPC1B,ARPC2,BAIAP2,BAIAP2L1,BCAR1,BCL6,CDC42BPA,CFLAR,CGNL1,CNN1,COBLL1,CORO1C,CORO6,CTTN,DAAM1,DIAPH1,DMTN,ELMO1,EMP2,EPB41L4B,FGD2,FLNB,FMNL3,INPP5K,IQGAP2,ITGB5,KRT8,MYH10,MYH14,MYLK3,MYOM2,MYOM3,NCK2,NEDD9,PACSIN2,PAK4,PARVA,PDCD6IP,PREX1,RAC1,RHOA,S1PR1,SDCBP,SHTN1,SLC9A3R1,SRC,STRIP1,TCAP,TMOD2,TPM2,TPM4
GO Biological Process	GO:0070482	response to oxygen levels	6.71162e-11	2.59321	0.00906193	1.45248	ACVRL1,ALAD,ATP1B1,ATP6V0D1,BACH1,BNIP3L,CA9,CAT,CCL2,CFLAR,COX4I2,CPEB4,CYP1A1,DDIT4,EGLN3,EGR1,EPAS1,FIS1,GNB1,HIPK2,HSD11B2,KCNMA1,MTHFR,NOTCH1,PDLIM1,PINK1,PLAU,PPARD,PSMA1,PSMA6,PSMD7,RAF1,SLC8A3,SMAD3,SRC,TLR2,TRH,UCP3,VCAM1,VEGFA
GO Biological Process	GO:0007566	embryo implantation	6.70024e-11	6.80422	0.00112011	1.58648	EMP2,PPARD,PRLR,SCGB1A1,UBE2Q1
GO Biological Process	GO:0042060	wound healing	6.92839e-11	2.34879	0.012033	1.43994	ACTG1,ACVRL1,AK3,ANO6,ARHGAP35,BLOC1S4,C6orf89,CFLAR,DAG1,DGKD,DSP,EGFR,ENSG00000243696,ENSG00000259753,EPB41L4B,F11,F2RL2,GATA4,GNAS,GNB1,GPX1,HNF4A,IGF1,IGFBP1,IRF1,ITGA9,JAML,KLKB1,LMAN1,MCAM,NINJ1,NINJ2,NOTCH1,PABPC4,PAPSS2,PLAU,PPARD,RAC1,RAF1,RHOA,RHOB,SCARB1,SERPINC1,SMAD3,SPARC,SRC,SYT7,TM4SF4,TMEM110-MUSTN1,VCL,ZFPM1
GO Biological Process	GO:0043068	positive regulation of programmed cell death	7.76548e-11	2.17624	0.0151759	1.51792	AIFM2,ALDH1A2,ANO6,ARHGEF26,ASCL1,BCL2A1,BCL2L1,BCL6,BNIP3L,CCAR2,CYCS,CYLD,DAB2IP,DNM2,DUSP1,DUSP6,EGLN3,FAF1,FGD2,FIS1,FOXA1,GADD45B,GRIK5,HIP1R,IGF2R,INHBB,INPP5D,IRF5,ITSN1,KCNMA1,LRRK2,MAP2K6,MAP3K20,MTCH1,MYBBP1A,NACC2,NCK2,NCOA1,NFATC4,NGEF,NOTCH1,NTSR1,PDCD4,PIN1,PINK1,PLAGL2,PPID,PPIF,PPP2R1B,PPP3CC,PREX1,PSEN1,RAC1,RARB,RASSF2,RHOB,SFN,SLC9A3R1,SMAD3,SRC,STK17A,TNFSF10,TOP2A,TP53BP2,TXN…
GO Biological Process	GO:0015980	energy derivation by oxidation of organic compounds	8.66659e-11	3.26477	0.00496073	1.30987	AIFM2,CAT,COX4I2,CYCS,CYP1A2,GBE1,GNAS,GNMT,GYS2,IDH2,IL6ST,MYBBP1A,NDUFB9,NDUFS4,NFATC4,NNT,NR1D1,PINK1,PPP1R1A,PPP1R3C,PRKAG2,SDHC,UGP2
GO Biological Process	GO:0070201	regulation of establishment of protein localization	9.02992e-11	1.98144	0.0206746	1.44384	ABLIM3,ANXA4,APOA1,APOA2,ARL2BP,BAG3,BNIP3L,C1QTNF3,C8orf4,CCL2,CCR7,CCT5,CDH1,CEMIP,CIDEA,CPT1A,CRP,CSK,CSNK2A2,CYLD,DAB2IP,DMTN,DPH3,DYRK2,EGFR,EXPH5,FAF1,FGR,FIS1,FKBP1B,FOXP1,FZD5,G3BP2,GPAM,GPI,HNF4A,IDH2,IGF1,IL1R2,IL23A,INHBB,INPP5K,IRS2,JUP,LITAF,LRRK2,MYO1C,NDEL1,NFKBIA,NOD2,NR1D1,NR1H4,ORM1,OSCP1,PDZK1,PINK1,PKIA,PLAGL2,PPARD,PPIA,PPID,PPP3CC,PSEN1,PTP4A3,RAB8A,RBM22,RHOA,SFN,SH3TC2,SLC…
GO Biological Process	GO:0030334	regulation of cell migration	9.18554e-11	2.01887	0.0193475	1.43115	ABHD2,ABHD6,ACVR1B,ACVRL1,ADGRG1,ANO6,BCAR1,CCL2,CCL25,CCR7,CEMIP,CORO1C,CXCL14,DAB2IP,DAG1,DIAPH1,DLG5,DMTN,DOCK4,EGFR,EMP2,ENPP2,ENSG00000259753,EPB41L4B,FGR,FOXP1,HDAC5,HDAC7,IDH2,IGF1,IGFBP5,IGSF10,IL1R1,IL23A,IL6R,INSR,IRS2,JAM3,LBP,LRCH1,LRIG2,MCAM,MET,MYO1C,NOTCH1,OSBPL8,PLAU,PLPP3,PLXND1,PPARD,PREX1,PTPRK,RAC1,RFFL,RHOA,RHOB,RRAS,RREB1,RTN4,S1PR1,SASH1,SCARB1,SDCBP,SEMA4D,SERPINE1,SHTN1,S…
GO Biological Process	GO:0045597	positive regulation of cell differentiation	9.46134e-11	1.9031	0.0238617	1.31733	ACVR1B,ACVRL1,APOA1,APOB,ARHGAP35,ARPC2,ASCL1,ASPA,BAIAP2,BCL6,BCL9L,CARM1,CD101,CEBPA,CEBPB,CEBPD,CFLAR,CPNE5,CREBL2,CSNK1D,CTNNBIP1,CYLD,DAB2IP,DAG1,DLG5,DLX1,DMTN,DNM2,DVL1,DYNLT1,EFNB2,EIF4G1,EVI2B,FKBP1B,FOXA1,FOXN1,GATA4,GNAS,HAP1,HEYL,HLX,IGF1,IHH,IL23A,IL6R,IL6ST,INPP5D,JUND,MAG,MYLK3,NCOA1,NDEL1,NEUROD4,NOTCH1,PAX8,PIN1,PLXND1,PPARD,PREX1,PSEN1,RAC1,RAPGEF1,RARA,RARB,RHOA,RREB1,SCARF1,SD…
GO Biological Process	GO:0031099	regeneration	9.41796e-11	3.63828	0.00384047	2.19185	APOA1,APOA2,CCL2,CEBPB,CFLAR,CSNK2A2,DAG1,EGFR,ENSG00000243696,GPX1,IGF1,IGF2R,IGFBP1,IHH,JAM3,LPIN1,MTR,NFKBIA,NINJ1,NINJ2,NOTCH1,PTPN3,SRSF5,TM4SF4,TMEM110-MUSTN1
GO Biological Process	GO:0070542	response to fatty acid	1.02232e-10	4.81896	0.00210875	2.63239	ALAD,APOB,CAT,CCL2,CCR7,CPS1,CPT1A,GLDC,GNB1,NFATC4,NR1H4,PON1,PRKAA2,SRC,TLR2,ZC3H12A
GO Biological Process	GO:0008630	intrinsic apoptotic signaling pathway in response to DNA damage	1.02061e-10	5.77555	0.00148456	1.93137	BCL2A1,BCL2L1,CDIP1,DDIT4,DYRK2,FNIP2,HIPK2,NFATC4,SFN,TNFRSF1B
GO Biological Process	GO:0006511	ubiquitin-dependent protein catabolic process	1.30234e-10	2.35758	0.011584	1.30079	ABTB2,ARIH1,ASB2,BTBD9,CRBN,CYLD,DDB1,DERL1,ENSG00000256206,ERLIN1,FAF1,FBXL14,FBXO21,HERPUD1,KLHL31,MYLIP,PINK1,PSMA1,PSMA6,PSMD7,RANBP3,RFFL,RNF14,RNF144A,RNF145,RNF19B,RNF4,RNF43,SEC61B,SKP1,TNFAIP3,TRIP12,UBA7,UBE2G1,UBE2K,UBE4A,UBXN2B,USP10,USP2,USP30,USP4,USP50,WFS1,WWP1,ZNRF1,ZNRF2,ZNRF3,ZNRF4,ZRANB1
GO Biological Process	GO:1902652	secondary alcohol metabolic process	1.56503e-10	4.13427	0.00284204	2.50583	AKR1D1,APOA1,APOA2,APOB,CAT,CEBPA,CES1,CYP7A1,CYP7B1,DHCR24,ERG28,ERLIN1,FDXR,HMGCS1,HMGCS2,LCAT,PON1,PPARD,PRKAA2,SCARB1,SCARF1,TM7SF2
GO Biological Process	GO:0050900	leukocyte migration	1.5644e-10	2.76332	0.00735488	1.54959	ANO6,APOB,ARTN,ATP1B1,ATP1B3,CCL2,CCL25,CCR5,CCR7,CSF3R,CXCR5,CYP7B1,FCAMR,GRB2,IL16,IL6R,INPP5D,ITGA9,JAM3,JAML,LBP,LYST,MAG,PECAM1,PPIA,PREX1,RAC1,S1PR1,SDC2,SELPLG,SIRPA,SLC7A10,SPNS2,SRC,VCAM1
GO Biological Process	GO:0055086	nucleobase-containing small molecule metabolic process	1.63546e-10	2.28196	0.0126637	1.33734	ADA2,ADK,AHCYL1,AK2,AK3,AK7,AMPD2,ATP1B1,ATP6V0A1,BPGM,CDA,COX4I2,CPS1,CYCS,DCTPP1,DPYD,DPYS,ENO1,FMO1,FMO2,GAMT,GLRX,GNAI3,GPI,GPX1,H6PD,HAAO,HSPA1B,IDH2,LRRK2,MFN1,MPC1,MTHFD1,MTRR,NADK2,NAMPT,NDUFB9,NDUFS4,NIPSNAP2,NNT,NT5C2,NUDT10,NUDT18,PANK1,PANK3,PAPSS2,PDE1B,PRKAG2,RFK,RRM1,SDHC,SULT1E1,TBPL1,TCIRG1,TKT,TPST1,UCKL1
GO Biological Process	GO:0001944	vasculature development	1.67666e-10	2.23448	0.0135013	1.35758	ACVRL1,ADGRG1,ALDH1A2,ANXA2,APOB,CCL2,DAB2IP,DAG1,DNM2,EFNB2,EGFL7,EGR1,ENPEP,ENSG00000259753,EPAS1,FMNL3,FOXN1,FZD4,FZD5,GPI,GPX1,HDAC7,HS6ST1,IHH,JAM3,LGALS8,MCAM,NFATC4,NOS3,NOTCH1,PARVA,PECAM1,PLXND1,POFUT1,PROK1,PSEN1,RAPGEF1,RHOB,S1PR1,SERPINE1,SGPL1,SHB,SPRED1,TCF7L2,TIPARP,VEGFA,WARS,ZBTB14,ZC3H12A
GO Biological Process	GO:0072358	cardiovascular system development	1.67164e-10	2.22343	0.0137112	1.35984	ACVRL1,ADGRG1,ALDH1A2,ANXA2,APOB,CCL2,DAB2IP,DAG1,DNM2,EFNB2,EGFL7,EGR1,ENPEP,ENSG00000259753,EPAS1,FMNL3,FOXN1,FZD4,FZD5,GPI,GPX1,HDAC7,HS6ST1,IHH,JAM3,LGALS8,MCAM,NFATC4,NOS3,NOTCH1,NXN,PARVA,PECAM1,PLXND1,POFUT1,PROK1,PSEN1,RAPGEF1,RHOB,S1PR1,SERPINE1,SGPL1,SHB,SPRED1,TCF7L2,TIPARP,VEGFA,WARS,ZBTB14,ZC3H12A
GO Biological Process	GO:0001525	angiogenesis	1.7287e-10	2.63561	0.00831371	1.50607	ACVRL1,ADGRG1,ANXA2,CCL2,DAB2IP,DAG1,EFNB2,EGFL7,ENPEP,ENSG00000259753,EPAS1,FMNL3,FZD5,GPI,GPX1,HS6ST1,IHH,JAM3,MCAM,NFATC4,NOS3,NOTCH1,PARVA,PLXND1,POFUT1,PROK1,RHOB,S1PR1,SERPINE1,SHB,VEGFA,WARS,ZC3H12A
GO Biological Process	GO:0019941	modification-dependent protein catabolic process	1.74761e-10	2.34179	0.0116621	1.28543	ABTB2,ARIH1,ASB2,BTBD9,CRBN,CYLD,DDB1,DERL1,ENSG00000256206,ERLIN1,FAF1,FBXL14,FBXO21,HERPUD1,KLHL31,MYLIP,PINK1,PSMA1,PSMA6,PSMD7,RANBP3,RFFL,RNF14,RNF144A,RNF145,RNF19B,RNF4,RNF43,SEC61B,SKP1,TNFAIP3,TRIP12,UBA7,UBE2G1,UBE2K,UBE4A,UBXN2B,USP10,USP2,USP30,USP4,USP50,WFS1,WWP1,ZNRF1,ZNRF2,ZNRF3,ZNRF4,ZRANB1
GO Biological Process	GO:0043632	modification-dependent macromolecule catabolic process	1.7594e-10	2.32779	0.0118687	1.28883	ABTB2,ARIH1,ASB2,BTBD9,CRBN,CYLD,DDB1,DERL1,ENSG00000256206,ERLIN1,EXOSC10,FAF1,FBXL14,FBXO21,HERPUD1,KLHL31,MYLIP,PINK1,PSMA1,PSMA6,PSMD7,RANBP3,RFFL,RNF14,RNF144A,RNF145,RNF19B,RNF4,RNF43,SEC61B,SKP1,TNFAIP3,TRIP12,UBA7,UBE2G1,UBE2K,UBE4A,UBXN2B,USP10,USP2,USP30,USP4,USP50,WFS1,WWP1,ZNRF1,ZNRF2,ZNRF3,ZNRF4,ZRANB1
GO Biological Process	GO:0042493	response to drug	1.79702e-10	2.41206	0.0106641	1.47707	ABCC6,ACACB,ADRA1A,ALAD,AOC1,APOA1,APOA2,ATP1A3,CA9,CAT,CCL2,CDH1,CPS1,CPT1A,CYP1A1,CYP1A2,DDC,DUSP6,EGFR,FBP1,GATA4,GNAO1,GNAS,HDAC5,HMGCS1,HSD11B2,IGFBP2,JUND,MAP2K6,MTHFR,NR1I2,PAPD7,PDZK1,PRKAA2,RBM22,SCGB1A1,SLC22A1,SLC22A5,SLC47A2,SLC6A11,SRC,TFRC,TGIF1,TOP1,TXNIP
GO Biological Process	GO:0046942	carboxylic acid transport	1.81819e-10	2.83189	0.00684038	1.92494	ACACB,ALB,AQP9,CPT1A,CPT2,GOT2,MPC1,NCOA1,NCOA2,NR1H4,NTSR1,PLA2G2E,PPARD,PPFIA4,PRKAA2,PRKAG2,PSAP,PSEN1,RAB3A,SERINC2,SLC13A2,SLC13A5,SLC16A10,SLC16A12,SLC16A6,SLC27A2,SLC27A5,SLC38A7,SLC43A2,SLC51A,SLC6A11,SLC6A6,SLC7A10,SLC7A2,SLC9A3R1,SLCO1B1,SLCO2B1,SPX,THRSP
GO Biological Process	GO:0010942	positive regulation of cell death	1.86976e-10	2.10354	0.0163042	1.49223	AIFM2,ALDH1A2,ANO6,ARHGEF26,ASCL1,BCL2A1,BCL2L1,BCL6,BNIP3L,CCAR2,CYCS,CYLD,DAB2IP,DDIT4,DNM2,DUSP1,DUSP6,EFNB2,EGLN3,EGR1,EIF4G1,FAF1,FGD2,FIS1,FOXA1,GADD45B,GRIK5,HIP1R,IGF2R,INHBB,INPP5D,IRF5,ITSN1,KCNMA1,LRRK2,MAP2K6,MAP3K20,MTCH1,MYBBP1A,NACC2,NCK2,NCOA1,NFATC4,NGEF,NOTCH1,NTSR1,PDCD4,PIN1,PINK1,PLAGL2,PPID,PPIF,PPP2R1B,PPP3CC,PREX1,PSEN1,RAC1,RARB,RASSF2,RHOB,SFN,SLC9A3R1,SMAD3,SRC,STK17A,T…
GO Biological Process	GO:0043065	positive regulation of apoptotic process	2.02811e-10	2.1536	0.0150405	1.51079	AIFM2,ALDH1A2,ANO6,ARHGEF26,ASCL1,BCL2A1,BCL2L1,BCL6,BNIP3L,CCAR2,CYCS,CYLD,DAB2IP,DNM2,DUSP1,DUSP6,EGLN3,FAF1,FGD2,FIS1,FOXA1,GADD45B,GRIK5,HIP1R,IGF2R,INHBB,INPP5D,IRF5,ITSN1,KCNMA1,MAP2K6,MAP3K20,MTCH1,MYBBP1A,NACC2,NCK2,NCOA1,NFATC4,NGEF,NOTCH1,NTSR1,PDCD4,PIN1,PINK1,PLAGL2,PPID,PPIF,PPP2R1B,PPP3CC,PREX1,PSEN1,RAC1,RARB,RASSF2,RHOB,SFN,SLC9A3R1,SMAD3,SRC,STK17A,TNFSF10,TOP2A,TP53BP2,TXNIP,YWH…
GO Biological Process	GO:0031667	response to nutrient levels	2.02597e-10	2.42035	0.0104964	1.47007	ACACB,ALAD,ALB,ALDH1A2,ALPL,AOC1,APOA1,ASCL1,BHLHA15,CAT,CCL2,CPEB4,CPS1,CYP1A1,EGFR,FIS1,FKBP1B,GATA4,GCLC,HMGCS1,HSD11B2,IGFBP2,INHBB,LRRK2,MAP1LC3A,MAP1LC3B,MAP1LC3B2,MTHFR,MYBBP1A,NCOA1,NOD2,NR1H4,PIM1,PON1,PPARD,PRKAA2,PSPH,RARA,SERPINC1,SPARC,SPX,SRC,TMEM135,UCP3,VCAM1,ZC3H12A
GO Biological Process	GO:0051651	maintenance of location in cell	2.06824e-10	4.40626	0.00245039	1.86571	ALB,ARL2BP,DAG1,FAF1,FLNB,FTH1,G3BP2,GRIK5,JUP,NFKBIA,PINK1,SKP1,TAF8,THRA
GO Biological Process	GO:0055088	lipid homeostasis	2.1084e-10	4.40206	0.00245274	2.05023	APOA1,APOA2,APOB,C1QTNF3,CEBPA,CYP7A1,GPAM,HNF4A,IRS2,LCAT,MYLIP,NR1H4,NR5A2,PRKAA2,SCARB1,TMEM97
GO Biological Process	GO:0006766	vitamin metabolic process	2.19798e-10	4.07118	0.00288608	2.39193	ACACB,ALDH1A2,CTRB1,CYB5A,CYP1A1,GCLC,LGMN,MMAB,MTHFD1,MTHFR,MTHFS,MTR,MTRR,MUT,PDXK,PPARD,PSAT1,RFK,RLBP1,SLC25A19,VKORC1L1
GO Biological Process	GO:0034754	cellular hormone metabolic process	2.23575e-10	3.97496	0.00303584	2.32296	ADH4,ADH7,AKR1D1,ALDH1A2,ALDH8A1,CACNA1H,CYP1A1,DHRS4,DHRS9,ECE1,FDXR,HSD17B2,HSD17B3,HSD17B4,SCARB1,SGPL1,SULT1E1,TIPARP,TTR
GO Biological Process	GO:1901796	regulation of signal transduction by p53 class mediator	2.77916e-10	3.50305	0.00398872	1.59918	ANKRD2,BANP,BCL2L12,CHD4,CSNK2A2,DYRK2,DYRK3,HIPK2,MEAF6,PHF20,PIN1,PRKAA2,PRKAB1,PRKAG2,RAD9B,RFFL,RPF2,SPRED1,TOPBP1,TP53BP2,TPX2
GO Biological Process	GO:0030029	actin filament-based process	3.42726e-10	2.23399	0.0130778	1.63181	ABLIM3,ACTG1,ARAP1,ARF6,ARHGAP35,ARPC1B,ARPC2,BAIAP2,BAIAP2L1,BCAR1,BCL6,CDC42BPA,CFLAR,CGNL1,CNN1,COBLL1,CORO1C,CORO6,CTTN,DAAM1,DIAPH1,DMTN,ELMO1,EMP2,EPB41L4B,FGD2,FGF12,FLNB,FMNL3,INPP5K,IQGAP2,ITGB5,KCNN2,KRT8,MYH10,MYH14,MYLK3,MYOM2,MYOM3,NCK2,NEDD9,PACSIN2,PAK4,PARVA,PDCD6IP,PREX1,RAC1,RHOA,S1PR1,SCN2B,SDCBP,SHTN1,SLC9A3R1,SNTA1,SRC,STRIP1,TCAP,TMOD2,TPM2,TPM4
GO Biological Process	GO:0051188	cofactor biosynthetic process	3.41595e-10	3.47915	0.00401612	2.07985	ACACB,ACSBG1,ACSL5,ALAD,COQ6,ELOVL5,ELOVL6,FDXR,GCH1,HAAO,HACD2,IDH2,MPC1,MTHFD1,MTHFS,NADK2,NAMPT,PANK1,PANK3,PCBD1,PDSS1,PDXK,RFK,RSAD1,SCD,SCD5,ST20-MTHFS
GO Biological Process	GO:1901699	cellular response to nitrogen compound	3.91551e-10	2.14496	0.014805	1.39544	AGO2,AHCYL1,AOC1,AQP9,ATP1A3,ATP6V0A1,ATP6V0D1,ATP6V0E1,BAIAP2,BAIAP2L1,BCAR1,BCL2L1,CCL2,CDH1,CEBPB,CFLAR,CPEB4,CPS1,CSK,DDC,DIAPH1,DMTN,DNM2,EGFR,EGR1,FIS1,GCLC,GNB1,GNG10,GRB2,GSTM2,HDAC5,IGF1,IGFBP1,IGFBP5,INHBB,INPP5K,INSR,IRS2,JUP,LAMTOR5,LPIN1,LRRK2,MTR,NDEL1,NOD2,NR1H4,PRLR,PSEN1,PXN,RAB8A,RAPGEF1,SLC25A33,SLC8A3,SMAD3,SRC,SRSF5,TCIRG1,TIMELESS,TMEM173
GO Biological Process	GO:0006897	endocytosis	4.26568e-10	2.20188	0.0135569	1.62646	AAK1,ACKR2,ACTG1,ALB,ANKFY1,ANXA11,APOA1,APOB,ARHGAP27,ARPC1B,ARPC2,ATP9A,BAIAP2,BCL2L1,CD163,CD3G,CD81,CLEC10A,CORO1C,CRP,CSNK1D,CTTN,DGKD,DNM2,EEA1,ELMO1,ENPP2,EPS15,FGR,FNBP1,GPR107,GRB2,HIP1R,HPX,IGF2R,ITSN1,LBP,LDLRAD3,LRP3,LRRK2,MAPKAPK2,MAPKAPK3,MICALL1,MYO1C,NOSTRIN,PACSIN2,PECAM1,PSTPIP1,RAC1,RARA,RIN3,SCARB1,SCARF1,SNX1,SNX2,SPARC,SRC,SYT7,TFRC,TINAGL1,TOM1,UNC119
GO Biological Process	GO:0016042	lipid catabolic process	4.351e-10	2.9167	0.00609709	1.62147	ABHD2,ABHD6,ACADS,AKR1D1,ALDH3A2,AMACR,APOA1,APOA2,APOB,CPS1,CPT1A,CPT2,CYP1A2,CYP7A1,ECI2,ENPP2,HAO2,HSD17B4,LPIN1,MGLL,MUT,NEU1,NEU2,PECR,PLA2G2E,PLCXD2,PPARD,SCARB1,SCARF1,SGPL1,SLC27A2,YWHAH
GO Biological Process	GO:0015849	organic acid transport	4.89196e-10	2.75672	0.00702691	1.87629	ACACB,ALB,AQP9,CPT1A,CPT2,GOT2,MPC1,NCOA1,NCOA2,NR1H4,NTSR1,PLA2G2E,PPARD,PPFIA4,PRKAA2,PRKAG2,PSAP,PSEN1,RAB3A,SERINC2,SLC13A2,SLC13A5,SLC16A10,SLC16A12,SLC16A6,SLC27A2,SLC27A5,SLC38A7,SLC43A2,SLC51A,SLC6A11,SLC6A6,SLC7A10,SLC7A2,SLC9A3R1,SLCO1B1,SLCO2B1,SPX,THRSP
GO Biological Process	GO:0051093	negative regulation of developmental process	5.14176e-10	1.89125	0.022668	1.21575	ACVRL1,ADAMTS7,ADGRG1,ANKRD2,ANXA2,AREG,ARF6,ASCL1,BCL2L12,BCL6,BHLHA15,CARM1,CCL2,CFLAR,CORO1C,CRP,CXCL14,CYLD,DAB2IP,DLX1,DMTN,DYNLT1,EFNB2,EGFR,ELF5,FOXA1,GORASP1,H1FOO,HDAC5,HDAC7,HIST2H4B,HLX,HOPX,ID2,IDH2,IFT122,IGF1,IGFBP5,IHH,INPP5D,IRF1,JDP2,KLF13,LGMN,LIMS2,LRIG2,MAFB,MAG,MED28,NFATC4,NFKBIA,NGEF,NOTCH1,PAX8,PDCD4,PINK1,PPARD,PSEN1,RAI1,RARA,RARB,RHOA,RTN4,SEMA4D,SERPINE1,SHB,SMAD3,SOST…
GO Biological Process	GO:0015721	bile acid and bile salt transport	5.58761e-10	7.15766	0.000931699	3.80756	ALB,AQP9,NCOA1,NCOA2,NR1H4,SLC27A5,SLC51A,SLC9A3R1,SLCO1B1,SLCO2B1
GO Biological Process	GO:1901653	cellular response to peptide	6.78237e-10	2.65673	0.00764996	1.61533	AHCYL1,ATP1A3,ATP6V0A1,ATP6V0D1,ATP6V0E1,BAIAP2,BAIAP2L1,BCAR1,CCL2,CFLAR,CPS1,CSK,FIS1,GCLC,GNB1,GNG10,GRB2,HDAC5,IGF1,IGFBP1,INHBB,INPP5K,INSR,IRS2,LPIN1,NDEL1,NOD2,PRLR,PSEN1,PXN,RAB8A,SLC25A33,SRC,SRSF5,TCIRG1,TIMELESS
GO Biological Process	GO:0008203	cholesterol metabolic process	7.21311e-10	4.08332	0.00272196	2.49871	AKR1D1,APOA1,APOA2,APOB,CAT,CEBPA,CES1,CYP7A1,CYP7B1,DHCR24,ERLIN1,FDXR,HMGCS1,HMGCS2,LCAT,PON1,PPARD,PRKAA2,SCARB1,SCARF1,TM7SF2
GO Biological Process	GO:0009991	response to extracellular stimulus	7.707e-10	2.32012	0.0112236	1.42784	ACACB,ALAD,ALB,ALDH1A2,ALPL,AOC1,APOA1,ARHGAP35,ASCL1,BHLHA15,CAT,CCL2,CPEB4,CPS1,CYP1A1,DCTPP1,EGFR,FIS1,FKBP1B,GATA4,GCLC,HMGCS1,HSD11B2,IGFBP2,INHBB,LRRK2,MAP1LC3A,MAP1LC3B,MAP1LC3B2,MTHFR,MYBBP1A,NCOA1,NOD2,NR1H4,PIM1,PON1,PPARD,PRKAA2,PSPH,RARA,SERPINC1,SPARC,SPX,SRC,TMEM135,UCP3,VCAM1,ZC3H12A
GO Biological Process	GO:0070486	leukocyte aggregation	8.09203e-10	2.89844	0.00602595	1.34434	CCR7,CD3G,CD7,CYLD,DDOST,EGR1,FKBP1B,FOXN1,FOXP1,FZD5,IL23A,IRF1,JAML,MAFB,NCK2,PREX1,PRLR,PSEN1,SEMA4D,SMAD3,STK10,TCF7,ZFPM1
GO Biological Process	GO:2001233	regulation of apoptotic signaling pathway	9.59424e-10	2.46709	0.00926777	1.59069	ANKRD2,BCL2L1,BCL2L12,BIRC6,CCAR2,CFLAR,CTTN,CYLD,DAB2IP,ENO1,FAF1,FIS1,GCLC,GPX1,HERPUD1,HIP1R,HSPA1B,IFI6,IGF1,INHBB,LRRK2,MADD,NACC2,NCK2,NFATC4,NOS3,PINK1,PLAGL2,PPIF,PPP2R1B,PPP3CC,PSEN1,RAF1,RFFL,SERPINE1,SFN,SLC9A3R1,SMAD3,SRC,TCF7L2,TNFAIP3,TNFSF10,TP53BP2,WFS1,YWHAH
GO Biological Process	GO:0044242	cellular lipid catabolic process	1.15496e-09	3.39761	0.00401904	1.87038	ABHD2,ABHD6,ACADS,ALDH3A2,AMACR,APOA1,APOA2,APOB,CPS1,CPT1A,CPT2,ECI2,ENPP2,HAO2,HSD17B4,LPIN1,MGLL,MUT,NEU1,NEU2,PECR,PPARD,SGPL1,SLC27A2
GO Biological Process	GO:1902041	regulation of extrinsic apoptotic signaling pathway via death domain receptors	1.58225e-09	5.4916	0.00144567	2.57178	BCL2L1,CFLAR,FAF1,GPX1,MADD,NOS3,RAF1,RFFL,SERPINE1,TNFAIP3,TNFSF10
GO Biological Process	GO:0071216	cellular response to biotic stimulus	1.88469e-09	3.28719	0.00425065	2.12012	CCL2,CCR5,CEBPB,DAB2IP,FZD5,HDAC5,IGFBPL1,LBP,LITAF,NFKBIA,NOD2,NOS3,NR1D1,NR1H4,PDCD4,PPARD,RARA,RHOA,SCARB1,SERPINE1,SRC,TIRAP,TLR2,TNFAIP3,TNFRSF1B,TXNIP,WFS1,ZC3H12A
GO Biological Process	GO:0045936	negative regulation of phosphate metabolic process	2.12803e-09	2.10311	0.0146466	1.43445	AKT1S1,CALM2,CDA,CEBPA,CHMP6,CORO1C,CSK,CTDSPL,DAB2IP,DAG1,DDIT4,DMTN,DUSP1,DUSP14,DUSP16,DUSP2,DUSP3,DUSP5,DUSP6,DUSP7,DVL1,EIF4G1,FAM212A,FARP1,FBP1,FKBP1B,GADD45B,GNAI3,GPS1,INPP5K,IRS2,LEMD2,LRRC3,LRRK2,MARF1,NCK2,PARD3,PDCD4,PIN1,PINK1,PKIA,PLPP3,PPIF,PPP1R1A,PREX1,PRKAG2,PSEN1,RAPGEF1,RASSF2,SEMA4D,SFN,SH3RF2,SHB,SLC9A3R1,SPOCD1,SPRED1,TESC,TNFAIP3,WARS,WNK2,ZC3H12A,ZGPAT
GO Biological Process	GO:0046578	regulation of Ras protein signal transduction	2.13034e-09	2.88617	0.00583152	1.75184	ADGRG1,ADRA1A,APOA1,ARF6,ARHGAP35,ARHGEF26,BCL6,DAB2IP,DNM2,DNMBP,DYNLT1,ECT2L,F2RL2,FARP1,FBP1,FGD2,IGF1,ITSN1,MADD,MET,NGEF,NOTCH1,PREX1,PSD3,RAC1,RAF1,RAPGEF1,TRIM67
GO Biological Process	GO:0007005	mitochondrion organization	2.12056e-09	2.29621	0.0110638	1.23393	AIFM2,ATG2B,ATG9B,ATPAF1,BCL2A1,BCL2L1,BHLHA15,BNIP3L,C19orf70,CCAR2,CEBPA,COA4,CYCS,DNAJC11,DNM2,DYNLT1,EIF4G1,EPAS1,FIS1,GCLC,HIP1R,IDH2,IFI6,LRRK2,MAP1LC3A,MAP1LC3B,MAP1LC3B2,MFN1,MRPL28,MRPL33,MRPS10,MYH14,NDUFAF6,NDUFB9,NDUFS4,NOS3,PINK1,PPIF,PPP3CC,RAB3A,SFN,SLC25A33,SLC25A4,THEM4,TOMM40L,TOMM70,TP53BP2,TRNT1,USP30,YWHAH
GO Biological Process	GO:1902042	negative regulation of extrinsic apoptotic signaling pathway via death domain receptors	2.14377e-09	7.04501	0.000901521	3.33162	BCL2L1,CFLAR,GPX1,NOS3,RAF1,RFFL,SERPINE1,TNFAIP3,TNFSF10
GO Biological Process	GO:0010563	negative regulation of phosphorus metabolic process	2.15722e-09	2.10169	0.0146565	1.43196	AKT1S1,CALM2,CDA,CEBPA,CHMP6,CORO1C,CSK,CTDSPL,DAB2IP,DAG1,DDIT4,DMTN,DUSP1,DUSP14,DUSP16,DUSP2,DUSP3,DUSP5,DUSP6,DUSP7,DVL1,EIF4G1,FAM212A,FARP1,FBP1,FKBP1B,GADD45B,GNAI3,GPS1,INPP5K,IRS2,LEMD2,LRRC3,LRRK2,MARF1,NCK2,PARD3,PDCD4,PIN1,PINK1,PKIA,PLPP3,PPIF,PPP1R1A,PREX1,PRKAG2,PSEN1,RAPGEF1,RASSF2,SEMA4D,SFN,SH3RF2,SHB,SLC9A3R1,SPOCD1,SPRED1,TESC,TNFAIP3,WARS,WNK2,ZC3H12A,ZGPAT
GO Biological Process	GO:0060416	response to growth hormone	2.21454e-09	7.52031	0.000802316	1.61533	CPS1,IGFBP5,PRLR,PXN
GO Biological Process	GO:0030155	regulation of cell adhesion	2.25062e-09	1.98622	0.0177469	1.30612	ACVRL1,ADAM22,ADGRG1,APOA1,ARPC2,ASS1,BCL6,C1QTNF1,CCL2,CCL25,CCR7,CD3G,CDH1,CEBPB,CORO1C,CSK,CYLD,DAG1,DLG5,DMTN,DNM2,DUSP3,EFNB2,EMP2,EPB41L4B,FAF1,FOXA1,FOXN1,FXYD5,FZD4,GPAM,GRB2,HLX,IGF1,IGFBP2,IHH,IL23A,IL6ST,IRF1,NCK2,NINJ1,NOD2,NOTCH1,PLAU,PLPP3,PLXND1,PREX1,RAC1,RARA,RHOA,RREB1,S1PR1,SCGB1A1,SEMA4D,SERPINE1,SHB,SMAD3,SRC,TESC,TFRC,UTRN,VCAM1,VEGFA,ZBTB16
GO Biological Process	GO:0051223	regulation of protein transport	2.25128e-09	1.93327	0.019547	1.43786	ABLIM3,ANXA4,APOA1,APOA2,ARL2BP,BAG3,BNIP3L,C1QTNF3,C8orf4,CCL2,CCR7,CDH1,CEMIP,CIDEA,CPT1A,CRP,CSK,CSNK2A2,CYLD,DAB2IP,DMTN,DPH3,DYRK2,EGFR,EXPH5,FAF1,FGR,FIS1,FKBP1B,FOXP1,FZD5,G3BP2,GPAM,GPI,HNF4A,IDH2,IGF1,IL1R2,IL23A,INHBB,INPP5K,IRS2,JUP,LITAF,LRRK2,MYO1C,NDEL1,NFKBIA,NOD2,NR1D1,NR1H4,ORM1,OSCP1,PDZK1,PINK1,PKIA,PLAGL2,PPARD,PPIA,PPID,PSEN1,RAB8A,RBM22,RHOA,SFN,SH3TC2,SLC25A4,SLC2A2,SLC9A3R…
GO Biological Process	GO:0019836	hemolysis by symbiont of host erythrocytes	2.36437e-09	42.1827	6.02258e-05	13.3265	ALB,C9
GO Biological Process	GO:0003006	developmental process involved in reproduction	2.37844e-09	2.02844	0.0164382	1.10171	ABHD2,ACVR1B,ADGRG1,AGFG1,ALPL,AREG,BCL2L1,BIRC6,CABYR,CCDC42,CEBPA,CEBPB,CYP7B1,DHCR24,EGFR,EPAS1,FOXA1,FZD4,FZD5,GATA4,GRB2,HMGCS1,HNF4A,HOOK1,HS6ST1,HSD17B2,HSD17B3,HSD17B4,IHH,INHBB,INSR,JAM3,KRT8,MARF1,MEA1,NCOA1,NOS3,NOTCH1,PPARD,PSAP,RARA,SALL1,SGPL1,SRC,TBPL1,TCF7,TESC,TIAL1,TIPARP,TNFSF10,VEGFA,ZBTB16
GO Biological Process	GO:0008206	bile acid metabolic process	2.44807e-09	6.55911	0.00101672	3.96192	AKR1D1,AMACR,CYP7A1,CYP7B1,CYP8B1,HSD17B4,NR1H4,NR5A2,OSBPL9,SLC27A2,SLC27A5
GO Biological Process	GO:0007159	leukocyte cell-cell adhesion	2.47464e-09	2.71567	0.00678233	1.33779	CCR7,CD3G,CD7,CYLD,DDOST,EGR1,FKBP1B,FOXN1,FOXP1,FZD5,IL23A,IRF1,JAML,MAFB,NCK2,PECAM1,PREX1,PRLR,PSEN1,SELPLG,SEMA4D,SMAD3,STK10,TCF7,VCAM1,ZFPM1
GO Biological Process	GO:0022604	regulation of cell morphogenesis	2.52371e-09	2.24529	0.0117391	1.58058	APOA1,ARAP1,ARHGAP35,ARPC2,BAIAP2,BCL9L,CCL2,CORO1C,CPNE5,CSNK1D,CTTN,DAG1,DIAPH1,DMTN,DNM2,ENPP2,FERMT2,FGD2,FGR,FMNL3,GORASP1,ITGA7,LRRK2,MAG,MYH10,MYH14,NDEL1,NFATC4,NGEF,PALM2,PALMD,PARVA,PDLIM5,PLXND1,PREX1,PSEN1,RAC1,RHOA,RREB1,RTN4,SDC2,SEMA4D,SHTN1,SLC9A3R1,SPARC,SRC,STRIP1,TRAK2,VEGFA,YWHAH,ZRANB1
GO Biological Process	GO:0031065	positive regulation of histone deacetylation	2.57034e-09	10.5465	0.000451658	5.48737	AKAP8L,BCL6,C6orf89,JDP2,LRRK2,PINK1,VEGFA
GO Biological Process	GO:0045860	positive regulation of protein kinase activity	3.14093e-09	2.15347	0.0132718	1.29306	C8orf4,CALM2,CAMKK2,CCR7,CD81,CEMIP,CSK,DAB2IP,DAG1,DUSP5,DUSP6,DUSP7,EGFR,EGR1,EMP2,FAM20A,FGD2,FZD4,FZD5,GADD45B,IGF1,INSR,LRRK2,MADD,MAP2K6,MAP3K1,MAP3K20,MAPKAPK2,MAPKAPK3,NOD2,OSBPL8,PAK4,PINK1,PRKAG2,PRLR,PROK1,PSEN1,RAF1,RAPGEF1,RASSF2,RHOA,SASH1,SRC,STK10,TIRAP,TPX2,TRAF4,UNC119,VEGFA
GO Biological Process	GO:0021700	developmental maturation	3.13338e-09	2.95661	0.00537036	1.54959	ABHD2,ACVRL1,ALDH1A2,ANKS1A,ANO6,ASCL1,BHLHA15,CABYR,CEBPA,DAG1,EPAS1,FOXA1,FZD5,IGF1,IHH,L3MBTL3,MTCH1,RAB3A,RERE,RHOA,S1PR1,SCARF1,SEMA4D,SYBU,VEGFA
GO Biological Process	GO:0008360	regulation of cell shape	3.24465e-09	3.39039	0.00384027	2.06467	ARAP1,ARHGAP35,BAIAP2,CCL2,CSNK1D,DAG1,DIAPH1,DMTN,FERMT2,FGD2,FGR,FMNL3,ITGA7,MYH10,MYH14,PALM2,PALMD,PARVA,PLXND1,SEMA4D,SLC9A3R1,VEGFA
GO Biological Process	GO:0032868	response to insulin	3.49506e-09	2.98525	0.00521245	1.98616	ATP6V0A1,ATP6V0D1,ATP6V0E1,BAIAP2,BAIAP2L1,BCAR1,CAT,CCL2,CFLAR,EGR1,EPM2AIP1,GCLC,GRB2,HDAC5,HSD11B2,IGFBP1,INHBB,INPP5K,INSR,IRS2,KHK,LPIN1,NDEL1,RAB8A,SLC25A33,SRC,SRSF5,TCIRG1,TLR2,TNFSF10,UCP3
GO Biological Process	GO:0006979	response to oxidative stress	3.49763e-09	2.4413	0.00897542	1.44853	ALAD,ANGPTL7,ANKRD2,AREG,CAMKK2,CAT,CCR7,CFLAR,CYCS,DHCR24,DNM2,DUSP1,EGFR,EPAS1,FKBP1B,GCLC,GNAO1,GPX1,HSPA1B,LRRK2,MAP1LC3A,MTR,NOS3,PDLIM1,PINK1,PPIF,PSEN1,PTPRK,PXN,RHOB,SCGB1A1,SRC,TNFAIP3,TXNDC2,TXNIP,TXNL1,UCP3,VKORC1L1,ZC3H12A,ZNF277
GO Biological Process	GO:1901137	carbohydrate derivative biosynthetic process	3.5741e-09	2.08752	0.0146038	1.2438	ADA2,ADAMTS7,ADK,AK2,ALG9,AMPD2,ATP6V0A1,B3GALT5,B4GALT3,B4GALT5,CDA,CEMIP,CHST15,CRYL1,DAG1,DDOST,DPY19L1,EXT1,EXTL1,GALNT11,GBGT1,GK5,GLCE,GNE,GORASP1,HS6ST1,IGF1,KRTCAP2,LMAN1,MAN1C1,MCFD2,MUC13,NIPSNAP2,PANK1,PANK3,PAPSS2,PHLDA1,PMM2,POFUT1,PRKAG2,PSEN1,RFK,RRM1,SDC2,SLC35D2,ST3GAL1,ST3GAL6,TBPL1,TCIRG1,TIPARP,TKT,TRAK2,UAP1,UCKL1,UGP2,XYLT1
GO Biological Process	GO:0071375	cellular response to peptide hormone stimulus	3.70268e-09	2.73957	0.00649132	1.57399	AHCYL1,ATP6V0A1,ATP6V0D1,ATP6V0E1,BAIAP2,BAIAP2L1,BCAR1,CCL2,CFLAR,CPS1,CSK,GCLC,GNB1,GNG10,GRB2,HDAC5,IGFBP1,INHBB,INPP5K,INSR,IRS2,LPIN1,NDEL1,PRLR,PXN,RAB8A,SLC25A33,SRC,SRSF5,TCIRG1
GO Biological Process	GO:0006639	acylglycerol metabolic process	3.70126e-09	4.37051	0.0021798	2.42299	ABHD2,ABHD6,APOA1,APOA2,APOB,CAT,CPS1,CPT1A,DGKD,GK5,GPAM,GPX1,LPIN1,MGLL,PGS1,SLC27A5
GO Biological Process	GO:0010038	response to metal ion	3.82788e-09	2.49287	0.0084076	1.45822	AHCYL1,ALAD,ANXA11,AOC1,AQP9,ASCL1,CACNA1H,CALM2,CAT,CDH1,CEBPA,CPS1,CYB5A,CYP1A1,CYP1A2,DMTN,DUSP1,EGFR,FBP1,GCLC,GPI,HAAO,IGFBP2,JUND,KCNMA1,KHK,LRRK2,MAP1LC3A,NFATC4,PPIF,SLC30A2,SLC40A1,SPARC,STIM1,TXNIP,VCAM1
GO Biological Process	GO:0055081	anion homeostasis	3.95659e-09	6.3626	0.00104812	2.27525	APOA1,CPS1,GPAM,HNF4A,NR1H4,PRKAA2,SLC9A3R1
GO Biological Process	GO:0071363	cellular response to growth factor stimulus	4.18674e-09	2.19433	0.0123011	1.45535	ACVRL1,ADAMTS7,AKT1S1,BAIAP2,BCAR1,CAT,CCL2,CFLAR,CGN,CPS1,CSNK1D,DAB2IP,DDC,DDIT4,DLX1,DYNC1LI2,EGFR,EGR1,FERMT2,FGF12,GAS1,GCLC,GRB2,HAP1,HEYL,HIPK2,INPP5K,INSR,ITGB5,MAPKAPK2,MICALL1,MYO1C,NOTCH1,PARD3,PDCD4,POLR2D,PTPRK,PXN,RAF1,RAPGEF1,RBFOX2,RHOA,SMAD3,SPARC,SPRED1,SRC,TGIF1,TIAL1,TNFRSF1B,VCAM1,VEGFA
GO Biological Process	GO:0030182	neuron differentiation	4.20123e-09	1.78638	0.0255985	1.1865	ALDH1A2,ANKS1A,APOA1,AREG,ARHGAP35,ARTN,ASCL1,ATF5,BAIAP2,BLOC1S4,CDH1,CEBPB,CLMN,CTTN,DAB2IP,DAG1,DDIT4,DLX1,DNM2,DVL1,DYNLT1,EFNB2,EGFR,EXT1,FARP1,FOXA1,FZD4,FZD5,GNAO1,GNAT2,GRB2,HDAC5,HELT,HIPK2,HS6ST1,ID2,IFT20,IHH,IRS2,JAM3,LRRK2,LRTOMT,MFRP,MICALL1,MTCH1,MTR,NAGLU,NCK2,NDEL1,NEUROD4,NOTCH1,PAK4,PARD3,PDE6C,PIN1,PITPNA,PSEN1,PTPRK,RAB3A,RAB8A,RAP1GAP,RBFOX2,RERE,RTN4,S1PR1,SALL1,SCARF1,SDC2…
GO Biological Process	GO:0016032	viral process	4.48013e-09	2.09566	0.0142441	1.30484	APOA2,BCL2L1,BNIP3L,CARM1,CCL2,CCR5,CD81,CEBPA,CFLAR,CHMP6,DAG1,DDB1,DERL1,DYNLT1,EEA1,EFNB2,EGFR,EIF4G1,EPS15,GRB2,HCFC2,HIPK2,HMGA1,HPX,HSPA1B,IL16,IL6ST,INSR,ITGB5,ITSN1,KRT8,LAMTOR5,NFKBIA,NMT2,PCBP1,PDCD6IP,PIK3C2G,PPIA,PPID,RHOA,RPL21,RPLP0,RPS11,SCARB1,SELPLG,SLC25A4,SMAD3,SRC,SRCAP,TFRC,TMEM173,TMEM250,TOP1,UCKL1,VAPA,VCAM1,VDAC1,VPS37B,WWP1,ZC3H12A,ZNF639
GO Biological Process	GO:0032844	regulation of homeostatic process	4.89297e-09	2.22283	0.0117148	1.34988	ACVR1B,CA7,CALM2,CCR5,CCR7,CCT5,CEMIP,CSK,DIAPH1,EGFR,EIF4G1,EXOSC10,FGF12,FKBP1B,GCLC,GPAM,GSTM2,HAP1,HNF4A,IFI6,INPP5D,INPP5K,KLF13,LRRK2,MAFB,NAT10,NR1D1,NR1H4,NTSR1,PINK1,PLEKHM1,PRKAA2,PTPN3,RBFOX2,S1PR1,SCN2B,SLC22A5,SLC30A2,SPX,SRC,SYBU,TFRC,TNFAIP3,TPCN1,UBE2K,WNK2,ZFPM1
GO Biological Process	GO:0006638	neutral lipid metabolic process	4.89384e-09	4.31245	0.00220915	2.39577	ABHD2,ABHD6,APOA1,APOA2,APOB,CAT,CPS1,CPT1A,DGKD,GK5,GPAM,GPX1,LPIN1,MGLL,PGS1,SLC27A5
GO Biological Process	GO:0043623	cellular protein complex assembly	5.53047e-09	2.3937	0.00928657	1.20853	ARMC4,ARPC2,ATP6V0A1,ATPAF1,CENPT,COA4,COBLL1,CSNK1D,CTTN,DIAPH1,DNM2,EPS15,HIP1R,HOPX,MYOM2,MYOM3,NCK2,NDE1,NDEL1,NDUFAF6,NDUFB9,NDUFS4,PREX1,PRLR,PXN,RAC1,RTN4,SKP1,SLC25A33,SMAD3,SRC,TBCA,TCAP,TCIRG1,TUBG1,TUBG2,UBE2K
GO Biological Process	GO:0042339	keratan sulfate metabolic process	5.65933e-09	7.05218	0.000855574	2.35173	B4GALT3,B4GALT5,GNS,SLC35D2,ST3GAL1,ST3GAL6
GO Biological Process	GO:0001523	retinoid metabolic process	5.71406e-09	4.41756	0.00208469	2.24604	ADH4,ADH7,ALDH1A2,ALDH8A1,APOA1,APOA2,APOB,CYP1A1,DHRS4,DHRS9,PPARD,RHO,RLBP1,SDC2,TTR
GO Biological Process	GO:0009894	regulation of catabolic process	6.03213e-09	2.11127	0.0136875	1.46497	ABHD5,ACACB,AGO2,ALAD,ANXA2,APOA1,APOA2,ARIH1,BANP,BPGM,CCAR2,CD81,CEBPA,CIDEA,CNOT7,CPT1A,CSNK1D,DAB2IP,DDB1,DDIT4,DVL1,EGFR,FAF1,FBP1,GCLC,GPX1,HERPUD1,IGF1,INSR,IRS2,LONP2,LONRF1,LRIG2,LRRK2,MYLIP,PIN1,PINK1,PRKAA2,PRKAG2,PSEN1,PSMA1,PSMA6,PSMD7,PTPN3,RNF14,RNF144A,RNF19B,SCARB1,SDCBP,SKP1,SMAD3,SNX1,SPTLC2,SVIP,THRA,TIPARP,TNFAIP3,TNFRSF1B,TRIM67,TYSND1,UBE2K,ZC3H12A
GO Biological Process	GO:0042593	glucose homeostasis	6.15367e-09	3.14598	0.00444144	1.55865	BHLHA15,CCL2,CEBPA,CYP7A1,FIS1,FOXA1,GATA4,GCLC,GPI,GRIK5,HNF4A,IGFBP5,INPP5K,INSR,IRS2,NR1H4,PRKAA2,RAF1,TCF7L2,WFS1
GO Biological Process	GO:0071593	lymphocyte aggregation	6.76853e-09	2.81182	0.00587277	1.32064	CCR7,CD3G,CD7,CYLD,DDOST,EGR1,FKBP1B,FOXN1,FOXP1,FZD5,IL23A,IRF1,JAML,MAFB,NCK2,PREX1,PRLR,PSEN1,SMAD3,STK10,TCF7,ZFPM1
GO Biological Process	GO:0018146	keratan sulfate biosynthetic process	6.94569e-09	7.46768	0.000765446	2.29767	B4GALT3,B4GALT5,SLC35D2,ST3GAL1,ST3GAL6
GO Biological Process	GO:0055091	phospholipid homeostasis	7.5747e-09	14.1706	0.000268919	4.44216	APOA1,GPAM,HNF4A
GO Biological Process	GO:0000302	response to reactive oxygen species	7.95663e-09	3.11772	0.0044817	1.74773	AREG,CAMKK2,CAT,CCR7,CFLAR,DNM2,DUSP1,EGFR,FKBP1B,GNAO1,GPX1,MAP1LC3A,MTR,NOS3,PPIF,PTPRK,PXN,RHOB,SCGB1A1,SRC,TNFAIP3,TXNIP,UCP3,ZNF277
GO Biological Process	GO:0030097	hemopoiesis	8.6204e-09	2.12536	0.0131486	1.22572	ANXA2,BCL6,CCR7,CEBPA,CEBPD,CYLD,DMTN,DYRK3,EGR1,EML1,EPAS1,ETV6,EVI2B,FOXN1,FOXP1,FZD5,HDAC5,HIPK2,IRF1,JAM3,KLF6,L3MBTL3,LRRC8A,MAFB,PDE1B,PREX1,PSEN1,RBM47,RRAS,SGPL1,SHB,SIPA1L3,SLC8A3,SNRK,SRC,TCF7,TESC,TFRC,THRA,TIPARP,TIRAP,TLR2,TOP2A,VCAM1,VEGFA,ZBTB16,ZFPM1
GO Biological Process	GO:0071827	plasma lipoprotein particle organization	1.0315e-08	6.78186	0.000889676	2.72587	ALB,APOA1,APOA2,APOB,BMP1,LCAT,PLA2G2E,PLAGL2,SCARB1
GO Biological Process	GO:0046649	lymphocyte activation	1.1379e-08	2.38416	0.00905733	1.07224	BCL6,CCR7,CD3G,CD7,CXCR5,CYLD,DDOST,EGR1,FKBP1B,FOXN1,FOXP1,FZD5,HDAC5,IL23A,IRF1,JAML,KLF6,LRRC8A,MAFB,NCK2,PREX1,PRLR,PSEN1,SHB,SMAD3,TCF7,VCAM1,ZFPM1
GO Biological Process	GO:0042445	hormone metabolic process	1.19208e-08	3.02859	0.00471845	1.93699	ADH4,ADH7,AKR1D1,ALDH1A2,ALDH8A1,CACNA1H,CYP1A1,DHRS4,DHRS9,DIO1,ECE1,ENPEP,FDXR,FOXA1,HSD17B2,HSD17B3,HSD17B4,IYD,PCSK6,SAFB,SCARB1,SGPL1,SULT1E1,TIPARP,TTR
GO Biological Process	GO:0043393	regulation of protein binding	1.31708e-08	2.9749	0.00491035	1.64864	ANXA2,CARM1,CRBN,CTNNBIP1,CYLD,DAB2IP,DERL1,DVL1,HDAC5,HERPUD1,HIP1R,HIPK2,LRRK2,NFATC4,PCBD1,PIN1,PLXND1,PSEN1,SRC,TCF7L2,TIRAP,TMEM173,TRAF4,ZFPM1
GO Biological Process	GO:0051347	positive regulation of transferase activity	1.37853e-08	1.95772	0.017032	1.16311	C8orf4,CALM2,CAMKK2,CCR7,CD81,CEMIP,CSK,DAB2IP,DAG1,DCUN1D4,DUSP5,DUSP6,DUSP7,EGFR,EGR1,EMP2,EPM2AIP1,FAM20A,FGD2,FGR,FZD4,FZD5,GADD45B,GORASP1,IGF1,INSR,LRRK2,MADD,MAP2K6,MAP3K1,MAP3K20,MAPKAPK2,MAPKAPK3,NOD2,OSBPL8,PAK4,PIN1,PINK1,PRKAG2,PRLR,PROK1,PSEN1,PSMA1,PSMA6,PSMD7,RAF1,RAPGEF1,RASSF2,RHOA,SASH1,SERINC2,SKP1,SRC,STK10,TIRAP,TPX2,TRAF4,UNC119,VEGFA
GO Biological Process	GO:0042110	T cell activation	1.48578e-08	2.77626	0.0058336	1.27207	CCR7,CD3G,CD7,CYLD,DDOST,EGR1,FKBP1B,FOXN1,FOXP1,FZD5,IL23A,IRF1,JAML,MAFB,NCK2,PREX1,PRLR,PSEN1,SMAD3,TCF7,ZFPM1
GO Biological Process	GO:0007568	aging	1.48869e-08	2.68272	0.00639214	1.41341	ADRA1A,BCL2A1,CARM1,CAT,CCL2,CYP1A1,DAG1,DDC,GCLC,GNAO1,GRB2,HELT,HMGA1,ID2,IGFBP1,IGFBP2,IGFBP5,INPP5D,JUND,LITAF,LRRK2,PDCD4,PSEN1,SERPINE1,SMC6,TNFRSF1B,UCP3,VCAM1
GO Biological Process	GO:0072332	intrinsic apoptotic signaling pathway by p53 class mediator	1.49891e-08	5.30285	0.00137735	1.40279	CDIP1,DDIT4,DYRK2,HIPK2,MYBBP1A,TP53BP2
GO Biological Process	GO:0050801	ion homeostasis	1.64598e-08	1.98015	0.0161976	1.14168	ADRA1A,APOA1,ATP1A3,ATP1B1,ATP1B3,ATP6V0A1,ATP6V0D1,ATP6V0E1,BTBD9,C1QTNF1,CA7,CACNB3,CCL2,CCR5,CCR7,CHRNA9,CPS1,EGFR,EPAS1,F2RL2,FAM20A,FIS1,FKBP1B,FTH1,GNAT2,GNB1,GPAM,HERPUD1,HNF4A,HPX,IREB2,KCNMA1,LRRK2,NR1H4,PRKAA2,PSEN1,RXFP3,S1PR1,SKP1,SLC24A3,SLC25A28,SLC39A14,SLC39A8,SLC40A1,SLC8A3,SLC9A3R1,SLC9A8,SMAD3,STEAP3,STIM1,TAC4,TCIRG1,TFRC,TPCN1,WFS1
GO Biological Process	GO:0010193	response to ozone	1.64407e-08	18.8776	0.000168221	5.33059	CAT,SCGB1A1
GO Biological Process	GO:0034375	high-density lipoprotein particle remodeling	1.67718e-08	13.1311	0.000290206	3.91955	ALB,APOA1,APOA2,LCAT,SCARB1
GO Biological Process	GO:0071219	cellular response to molecule of bacterial origin	1.94745e-08	3.28457	0.00377062	2.14943	CCL2,CCR5,CEBPB,DAB2IP,FZD5,HDAC5,LBP,LITAF,NFKBIA,NOD2,NOS3,NR1D1,NR1H4,PDCD4,PPARD,RARA,RHOA,SCARB1,SERPINE1,SRC,TIRAP,TLR2,TNFAIP3,TNFRSF1B,ZC3H12A
GO Biological Process	GO:0006024	glycosaminoglycan biosynthetic process	1.97994e-08	3.7303	0.00280929	1.5526	B4GALT3,B4GALT5,CEMIP,CHST15,EXT1,GLCE,HS6ST1,SDC2,SLC35D2,ST3GAL1,ST3GAL6,XYLT1
GO Biological Process	GO:1901361	organic cyclic compound catabolic process	1.99982e-08	2.29867	0.00980862	1.38067	ADA2,AKR1D1,CDA,CECR2,CNOT7,CYP1A1,CYP1A2,CYP7A1,DAO,DCPS,DCTPP1,DNASE1L3,DNASE2B,DPYD,DPYS,EDC4,EIF4G1,ETF1,EXOSC10,GPX1,HAAO,HBS1L,HDC,HSPA1B,LRTOMT,LSM4,MTHFS,NT5C2,NUDT10,NUDT18,PABPC4,PAH,PAN2,PCBD1,PDE1B,POLR2D,PPP2R2A,PYM1,RPL21,RPLP0,RPS11,SCARB1,SCARF1,YWHAH,ZC3H12A,ZHX2
GO Biological Process	GO:0031128	developmental induction	2.09666e-08	7.4636	0.000723316	1.53767	FZD5,HIPK2,SALL1
GO Biological Process	GO:0006699	bile acid biosynthetic process	2.09256e-08	7.46245	0.000723427	4.44216	AKR1D1,AMACR,CYP7A1,CYP7B1,CYP8B1,HSD17B4,OSBPL9,SLC27A2,SLC27A5
GO Biological Process	GO:0050821	protein stabilization	2.09443e-08	3.40231	0.00345347	2.16339	A1CF,AAK1,APOA1,ATP1B1,ATP1B3,BAG3,CCT5,CDC37L1,CREBL2,CRYAA,DVL1,HIP1R,HSPA1B,IGF1,NAPG,OTUD3,PIN1,PINK1,PLPP3,RASSF2,RTN4,SMAD3,TESC,USP2,WFS1
GO Biological Process	GO:0048872	homeostasis of number of cells	2.11158e-08	2.9662	0.0048177	1.55948	BCL6,CCR7,CD7,CYLD,DMTN,DYRK3,EPAS1,FOXN1,GPI,HIPK2,JAM3,L3MBTL3,MTHFD1,RASSF2,SLC22A5,SLC40A1,SPNS2,THRA,TNFAIP3,VEGFA,VPS54,ZFPM1
GO Biological Process	GO:0001817	regulation of cytokine production	2.10797e-08	2.0174	0.014954	1.28895	AKIRIN2,ANKRD2,ANXA4,APOA1,APOA2,BCL6,C1QTNF3,CCL2,CCR7,CEBPB,CIDEA,CRP,CSK,CYLD,EGR1,FGR,FOXP1,FZD5,GATA4,GPAM,HDAC7,HSPA1B,IL1R2,IL23A,IL6R,IL6ST,IL9,INHBB,INPP5D,IRF1,IRF5,LBP,LITAF,LRRFIP1,MAPK13,MAPKAPK2,NFATC4,NOD2,NR1H4,ORM1,PDCD4,PIN1,POLR3D,POLR3GL,RAC1,RARA,RNF135,SCGB1A1,SERPINE1,SMAD3,SRC,TIRAP,TLR2,TMEM173,TNFAIP3,UBA7,ZBP1,ZC3H12A,ZFPM1
GO Biological Process	GO:0006023	aminoglycan biosynthetic process	2.13929e-08	3.71407	0.00282157	1.53767	B4GALT3,B4GALT5,CEMIP,CHST15,EXT1,GLCE,HS6ST1,SDC2,SLC35D2,ST3GAL1,ST3GAL6,XYLT1
GO Biological Process	GO:0009116	nucleoside metabolic process	2.16722e-08	2.47606	0.00782341	1.28966	ADA2,ADK,AHCYL1,AK2,AK3,ATP1B1,ATP6V0A1,BPGM,CDA,COX4I2,CYCS,DPYD,DPYS,ENO1,GAMT,GNAI3,GPI,HSPA1B,LRRK2,MFN1,MTRR,NDUFB9,NDUFS4,NIPSNAP2,NT5C2,NUDT10,NUDT18,PANK1,PANK3,PAPSS2,PRKAG2,SDHC,SULT1E1,TCIRG1,TPST1,UCKL1
GO Biological Process	GO:0051235	maintenance of location	2.20184e-08	3.39325	0.00346269	1.48072	ALB,APOA1,ARL2BP,CIDEA,DAG1,FAF1,FLNB,FTH1,G3BP2,GRIK5,JUP,NFKBIA,PINK1,SKP1,TAF8,THRA
GO Biological Process	GO:0009071	serine family amino acid catabolic process	2.44361e-08	14.8564	0.000235129	4.10045	CDO1,DAO,GLDC,THNSL2
GO Biological Process	GO:0040008	regulation of growth	2.44929e-08	1.97011	0.0161189	1.29034	ACACB,ACVR1B,ACVRL1,ARMC10,BCAR1,BCL6,CARM1,CCAR2,CDA,CDKN2AIP,CPNE5,CTTN,DAB2IP,DNM2,DUSP6,EGFR,EIF4G1,ENO1,FBP1,FTO,GAMT,GPAM,HLX,HNF4A,HSPA1B,IGF1,IGFBP1,IGFBP2,IGFBP4,IGFBP5,IGFBPL1,IGSF11,IHH,IL9,INSR,LBP,LGMN,MAG,NDEL1,NEDD9,NOTCH1,PIM1,PIN1,PPARD,RAI1,RTN4,SDCBP,SEMA4D,SERTAD2,SFN,SGPL1,SHTN1,SLC25A33,SMAD3,TIRAP,TKT,TMEM97,VEGFA,WFS1,WWC1,ZNF639
GO Biological Process	GO:0051659	maintenance of mitochondrion location	2.54043e-08	43.4573	5.1152e-05	6.66324	ALB
GO Biological Process	GO:0033674	positive regulation of kinase activity	2.58352e-08	2.04331	0.0141428	1.23852	C8orf4,CALM2,CAMKK2,CCR7,CD81,CEMIP,CSK,DAB2IP,DAG1,DUSP5,DUSP6,DUSP7,EGFR,EGR1,EMP2,FAM20A,FGD2,FGR,FZD4,FZD5,GADD45B,IGF1,INSR,LRRK2,MADD,MAP2K6,MAP3K1,MAP3K20,MAPKAPK2,MAPKAPK3,NOD2,OSBPL8,PAK4,PINK1,PRKAG2,PRLR,PROK1,PSEN1,RAF1,RAPGEF1,RASSF2,RHOA,SASH1,SRC,STK10,TIRAP,TPX2,TRAF4,UNC119,VEGFA
GO Biological Process	GO:0045333	cellular respiration	2.69513e-08	3.50892	0.00316754	1.04364	AIFM2,CAT,COX4I2,CYCS,CYP1A2,IDH2,MYBBP1A,NDUFB9,NDUFS4,NFATC4,NNT,PINK1,SDHC
GO Biological Process	GO:1901214	regulation of neuron death	2.9206e-08	2.57074	0.00691764	1.48072	AKT1S1,ASCL1,BCL2L1,CCL2,CEBPB,CPEB4,DDIT4,DHCR24,DLX1,DNAJC5,EFNB2,EGLN3,EGR1,EIF4G1,FIS1,GCLC,GPI,GPX1,GRIK5,HIPK2,ITSN1,LGMN,LRRK2,MAG,PIN1,PINK1,PSEN1,TP53BP2,TRIM2,VSTM2L,WFS1
GO Biological Process	GO:0031400	negative regulation of protein modification process	2.95571e-08	2.01047	0.0148477	1.35007	AKT1S1,CALM2,CEBPA,CHMP6,CORO1C,CSK,CTDSPL,DAB2IP,DAG1,DDIT4,DMTN,DUSP1,DUSP14,DUSP16,DUSP2,DUSP3,DUSP5,DUSP6,DUSP7,DVL1,EIF4G1,FAM212A,FKBP1B,GADD45B,GCLC,GPS1,HSPA1B,INPP5K,LEMD2,LRRC3,LRRK2,NCK2,NXN,PARD3,PDCD4,PIN1,PINK1,PKIA,PLPP3,PPP1R1A,PREX1,PRKAG2,PSEN1,PSMA1,PSMA6,PSMD7,RAPGEF1,RASSF2,SEMA4D,SFN,SHB,SLC9A3R1,SNTA1,SPRED1,TESC,TNFAIP3,TRIP12,USP4,WARS,WNK2,ZC3H12A,ZGPAT
GO Biological Process	GO:0018193	peptidyl-amino acid modification	3.0305e-08	1.81893	0.0214741	1.04642	ACVR1B,APOA1,APOA2,CAMK1G,CAMKK2,CARM1,CFAP20,COPRS,CSK,CSNK1D,DDOST,DPH3,DPY19L1,DYRK2,DYRK3,EGFR,EGLN3,FGR,FKBP1B,FKBP9,GALNT11,GRAP,GRB2,HDAC7,HIPK2,INSR,KANSL1,KAT7,KRTCAP2,LMAN1,LRRK2,MAP2K6,MAPK13,MAPKAPK2,MAPKAPK3,MCFD2,MEAF6,MET,METAP1D,MITF,MKNK1,MYLK3,NCOA1,NEK6,NMT2,NR1H4,P4HA1,PHF20,PIN1,PINK1,PPIA,PPID,PPIF,PRDM4,PRKAA2,PRLR,RLF,RNF212,SCYL1,SRC,SRCAP,ST3GAL1,ST3GAL6,TOP1,TOP2A,TPST1…
GO Biological Process	GO:0044262	cellular carbohydrate metabolic process	3.11099e-08	3.28031	0.00367871	2.03599	EXT1,FBP1,FBP2,FGGY,GBE1,GK5,GNE,GNMT,GYS2,IDH2,IDNK,IL6ST,IMPA2,INPP5K,KHK,MGAM,NEU2,NR1D1,PPP1R1A,PPP1R3C,PRKAG2,UGP2
GO Biological Process	GO:0071825	protein-lipid complex subunit organization	3.11556e-08	6.2855	0.000959933	2.55188	ALB,APOA1,APOA2,APOB,BMP1,LCAT,PLA2G2E,PLAGL2,SCARB1
GO Biological Process	GO:0006054	N-acetylneuraminate metabolic process	3.41073e-08	14.3277	0.000243806	2.96144	GNE,ST3GAL1
GO Biological Process	GO:0090312	positive regulation of protein deacetylation	3.48891e-08	8.52919	0.000558484	4.24024	AKAP8L,BCL6,C6orf89,JDP2,LRRK2,PINK1,VEGFA
GO Biological Process	GO:0048568	embryonic organ development	3.69629e-08	2.17663	0.011234	1.17962	ALDH1A2,BIRC6,CEBPA,CEBPB,CHRNA9,DVL1,EGFR,EPAS1,FZD5,GATA4,GNAS,GRB2,HIPK2,HLX,HS6ST1,ID2,IFT122,IHH,KRT8,LRIG1,MAFB,MTHFD1,NAGLU,NCOA1,NOTCH1,PAX8,PSEN1,RARA,RARB,SALL1,SLC9A3R1,SMAD3,TCAP,TCF7,VEGFA,WDR60,ZFPM1
GO Biological Process	GO:0051259	protein oligomerization	3.96067e-08	2.16042	0.0114653	1.27825	ACACB,ACVRL1,AHNAK,ALAD,ANXA2,ATL2,C1QTNF1,C1QTNF3,C1QTNF6,C9,CAT,CD3G,CDA,CPT1A,CRYAA,DCTPP1,DERL1,DGKD,DHRS4,DPYS,DYNC1LI2,FBP1,FIS1,GCH1,GNB1,GNMT,GRB2,HIST2H4B,INSR,JUP,KCTD14,NACC2,NOD2,NUFIP1,PCBD1,PDCD6IP,PDSS1,PRKAB1,SEPT11,SLC22A1,SNX2,TMCC1,TMED10,TNFAIP3,TRAPPC10,TYSND1,ZC3H12A
GO Biological Process	GO:2000188	regulation of cholesterol homeostasis	3.96395e-08	12.0384	0.000316549	3.33162	HNF4A,NR1D1,NR1H4
GO Biological Process	GO:0034021	response to silicon dioxide	4.08341e-08	40.2453	5.52345e-05	6.66324	SCGB1A1
GO Biological Process	GO:0071345	cellular response to cytokine stimulus	4.06927e-08	1.87435	0.0188062	1.14085	ACKR2,ADAMTS7,ALAD,ANXA2,APOB,BSPRY,CCL2,CCL25,CCR5,CCR7,CCRL2,CDIP1,CEBPA,CEBPB,CIITA,CSF3R,CXCR5,DAB2IP,EGR1,ETV3,FZD4,GLDC,GRB2,IFI6,IL10RA,IL1R1,IL1R2,IL22RA1,IL23A,IL6R,IL6ST,IL9,INPP5K,IRF1,IRF5,IRS2,KRT8,LAPTM5,LRCH1,LRRC3,MPC1,MYLK3,NFKBIA,NFYB,NR5A2,OCLN,PDCD4,PDE1B,PITPNA,PPIA,PRLR,PSMA1,PSMA6,PSMD7,PTP4A3,RHOA,RPLP0,SELPLG,ST3GAL6,TCF7,TFRC,TMEM173,TNFRSF1B,TRIM8,TXNDC17,UBE2K,USP10,VC…
GO Biological Process	GO:0060396	growth hormone receptor signaling pathway	4.27406e-08	9.28946	0.000478592	1.40279	PRLR,PXN
GO Biological Process	GO:0034369	plasma lipoprotein particle remodeling	4.75228e-08	8.31705	0.000572729	3.33162	ALB,APOA1,APOA2,APOB,LCAT,PLA2G2E,SCARB1
GO Biological Process	GO:0007010	cytoskeleton organization	4.95413e-08	1.75635	0.0240475	1.23472	ABLIM3,ACTG1,AGFG1,ANK1,ARAP1,ARF6,ARHGAP35,ARMC4,ARPC1B,ARPC2,BAIAP2,BAIAP2L1,BCAR1,BCL6,CCDC6,CCL2,CDC42BPA,CECR2,CFLAR,CGNL1,CNN1,COBLL1,CORO1C,CORO6,CSNK1D,CTTN,DAAM1,DAG1,DIAPH1,DMTN,DNAJB13,DSP,DVL1,DYNC1LI2,DYNLT1,ELMO1,EML1,EMP2,EPB41L4B,FGD2,FLNB,FMNL3,HOOK1,INPP5K,IQGAP2,ITGB5,JUP,KRT8,MAP3K20,MAP7,MYH10,MYH14,MYLK3,MYOM2,MYOM3,NCK2,NDE1,NDEL1,NEDD9,NEK6,PACSIN2,PAK4,PARVA,PDCD6IP,POC1A…
GO Biological Process	GO:0072521	purine-containing compound metabolic process	4.95141e-08	2.30472	0.00923173	1.2115	ADA2,ADK,AHCYL1,AK2,AK3,AMPD2,ATP1B1,ATP6V0A1,BPGM,COX4I2,CYCS,DPYD,ENO1,GAMT,GNAI3,GPI,GPX1,HSPA1B,LRRK2,MFN1,MTHFD1,MTRR,NDUFB9,NDUFS4,NIPSNAP2,NT5C2,NUDT10,NUDT18,PANK1,PANK3,PAPSS2,PDE1B,PRKAG2,SDHC,SLC17A1,SULT1E1,TCIRG1,TPST1
GO Biological Process	GO:0009636	response to toxic substance	5.07405e-08	2.87149	0.0049766	1.65784	ABTB2,ALAD,ALB,CAT,CDH1,CES1,CHKA,CPS1,CYP1A1,DDC,FIS1,GPX1,GSTK1,GSTM1,GSTM2,IYD,MARC2,NOS3,NXN,PINK1,PON1,SCN2B,TLR2,TXNDC17,TXNDC2,TXNL1
GO Biological Process	GO:0006839	mitochondrial transport	5.12547e-08	2.79369	0.00534252	1.7843	ACACB,BCL2L1,BHLHA15,BNIP3L,CPT1A,CPT2,DYNLT1,FIS1,HIP1R,MPC1,PINK1,PPIF,PPP3CC,PRKAA2,PRKAG2,PSEN1,SFN,SLC25A19,SLC25A28,SLC25A33,SLC25A4,SLC25A48,SLC8A3,THEM4,THRSP,TOMM40L,TOMM70,TP53BP2,TST,UCP3,VDAC1,YWHAH
GO Biological Process	GO:0046464	acylglycerol catabolic process	5.20669e-08	7.54056	0.00067382	3.0092	ABHD2,ABHD6,APOA1,APOA2,APOB,CPS1,MGLL
GO Biological Process	GO:0043405	regulation of MAP kinase activity	5.30169e-08	2.33417	0.00884319	1.48072	CD81,CSK,DAB2IP,DUSP1,DUSP14,DUSP16,DUSP2,DUSP3,DUSP5,DUSP6,DUSP7,EGFR,FGD2,FZD4,FZD5,GADD45B,GPS1,IGF1,INPP5K,INSR,LRRK2,MADD,MAP2K6,MAP3K1,MAP3K20,MAPKAPK2,MAPKAPK3,NOD2,PDCD4,PROK1,PSEN1,RAF1,RAPGEF1,SASH1,SPRED1,SRC,VEGFA
GO Biological Process	GO:0034971	histone H3-R17 methylation	5.88405e-08	37.942	5.85875e-05	13.3265	CARM1,NR1H4
GO Biological Process	GO:0019048	modulation by virus of host morphology or physiology	6.19177e-08	6.39937	0.000893228	2.59126	BCL2L1,DAG1,HIPK2,INSR,SMAD3,VAPA,ZC3H12A
GO Biological Process	GO:0051801	cytolysis in other organism involved in symbiotic interaction	6.17262e-08	26.5209	9.57921e-05	6.66324	ALB,C9
GO Biological Process	GO:0031647	regulation of protein stability	6.23422e-08	2.7056	0.00575121	1.78046	A1CF,AAK1,APOA1,APOA2,ATP1B1,ATP1B3,BAG3,CCAR2,CCT5,CD81,CDC37L1,CDKN2AIP,CREBL2,CRYAA,DERL1,DVL1,HIP1R,HSPA1B,IGF1,MYLIP,NAPG,OTUD3,PIN1,PINK1,PLPP3,RASSF2,RTN4,SMAD3,SRC,TESC,USP2,USP4,WFS1
GO Biological Process	GO:0030578	PML body organization	6.24626e-08	26.455	9.60307e-05	3.33162	HIPK2
GO Biological Process	GO:0060055	angiogenesis involved in wound healing	6.28253e-08	10.0637	0.000410216	3.33162	DAG1,ENSG00000259753,GPX1,MCAM
GO Biological Process	GO:0071705	nitrogen compound transport	6.29762e-08	2.0571	0.0131217	1.26919	ABCC11,AGFG1,AQP9,DDC,FAM3B,FKBP1B,FLVCR2,G3BP2,HPX,MYO1C,NTSR1,PDZK1,POLR2D,PPFIA4,PSAP,PSEN1,RAB3A,RAF1,RANBP3,RHBG,SEC13,SERINC2,SLC15A1,SLC16A10,SLC16A12,SLC17A1,SLC22A1,SLC22A5,SLC25A19,SLC25A33,SLC25A4,SLC35D2,SLC38A7,SLC43A2,SLC44A1,SLC48A1,SLC6A11,SLC6A6,SLC7A10,SLC7A2,SLC9A3R1,SLCO1B1,SLCO4A1,SRRM1,SRSF10,SRSF5,TST,TTR,UBE2Q1,WDR33
GO Biological Process	GO:0046890	regulation of lipid biosynthetic process	6.40864e-08	3.0716	0.00413545	1.77686	ABHD6,ACACB,APOA1,APOB,CREBL2,CYP7A1,EGR1,ELOVL5,ELOVL6,ERLIN1,GPAM,HMGCS1,NFYB,NR1D1,NR1H4,PRKAA2,PRKAG2,SCARB1,SCD,SLC45A3,THRSP,TM7SF2
GO Biological Process	GO:0045209	MAPK phosphatase export from nucleus, leptomycin B sensitive	6.4131e-08	59.2262	3.2171e-05	13.3265	DUSP16
GO Biological Process	GO:0071378	cellular response to growth hormone stimulus	7.10419e-08	8.87681	0.000500839	1.33265	PRLR,PXN
GO Biological Process	GO:0003012	muscle system process	7.64801e-08	2.44628	0.00752921	1.53593	ADRA1A,ANKRD2,ATP1A3,ATP1B1,CACNA1H,CACNG1,CFLAR,FGF12,FKBP1B,GAMT,GATA4,GATM,GNAO1,GSTM2,IGF1,ITGB5,KCNMA1,KCNN2,MAP2K6,MYH14,MYOM2,MYOM3,NOS3,PDLIM5,PXN,SCN2B,SMTN,SNTA1,TCAP,TMOD2,TPM2,TPM4,UTRN,VCL
GO Biological Process	GO:0016055	Wnt signaling pathway	7.74109e-08	2.27488	0.00935285	1.58373	AGO2,AMOTL2,APCDD1,BCL9L,CCAR2,CSNK1D,CSNK2A2,CTNNBIP1,CTNND1,CYLD,DAAM1,DDB1,DVL1,FERMT2,FZD4,FZD5,GNAO1,GNAT2,GNB1,HMGXB4,KREMEN1,LRRK2,NXN,PLPP3,PRKAA2,PSEN1,PSMA1,PSMA6,PSMD7,RAC1,RHOA,RNF43,SKP1,SLC9A3R1,SMAD3,SOST,TCF7,TCF7L2,TNRC6A,ZNRF3,ZRANB1
GO Biological Process	GO:0006665	sphingolipid metabolic process	7.74324e-08	3.15725	0.0038221	1.6231	ALDH3A2,B4GALT3,CERKL,CREM,ELOVL5,ELOVL6,HACD2,NEU1,NEU2,PLPP1,PLPP3,PSAP,SERINC2,SGPL1,SPNS2,SPTLC2,SUMF1,TEX2,VAPA
GO Biological Process	GO:0000096	sulfur amino acid metabolic process	7.96881e-08	6.27713	0.000910623	3.60175	AHCYL1,CDO1,CPS1,GCLC,GNMT,MTHFD1,MTHFR,MTR,MTRR,MUT
GO Biological Process	GO:0000188	inactivation of MAPK activity	8.14906e-08	7.27253	0.000698653	5.12557	DUSP1,DUSP14,DUSP16,DUSP2,DUSP3,DUSP5,DUSP6,DUSP7,GPS1,SPRED1
GO Biological Process	GO:2000189	positive regulation of cholesterol homeostasis	8.2943e-08	25.3712	0.000100133	3.33162	HNF4A
GO Biological Process	GO:0009791	post-embryonic development	8.49474e-08	3.75731	0.00253555	2.31765	AGO2,APOB,ATF5,CSRNP1,CYP1A2,FZD5,GNAS,HELT,IGF2R,MUT,PLAGL2,PSEN1,RAB3A,SGPL1,TIPARP,VEGFA
GO Biological Process	GO:0051056	regulation of small GTPase mediated signal transduction	8.67061e-08	2.33565	0.00856565	1.57533	ADGRG1,ADRA1A,APOA1,ARAP1,ARF6,ARHGAP35,ARHGEF26,BCL6,CGNL1,DAB2IP,DNM2,DNMBP,DYNLT1,ECT2L,F2RL2,FARP1,FBP1,FGD2,IGF1,ITSN1,MADD,MET,NGEF,NOTCH1,PREX1,PSD3,RAC1,RAF1,RAP1GAP,RAPGEF1,RHOA,RHOB,RHOBTB1,SIPA1L2,SIPA1L3,SRC,TRIM67
GO Biological Process	GO:0036255	response to methylamine	8.64205e-08	55.9735	3.40405e-05	13.3265	GLDC
GO Biological Process	GO:1903442	response to lipoic acid	8.64205e-08	55.9735	3.40405e-05	13.3265	GLDC
GO Biological Process	GO:1900036	positive regulation of cellular response to heat	8.64205e-08	55.9735	3.40405e-05	13.3265	IER5
GO Biological Process	GO:0021572	rhombomere 6 development	8.64205e-08	55.9735	3.40405e-05	13.3265	MAFB
GO Biological Process	GO:0030260	entry into host cell	8.6084e-08	3.75158	0.00253942	2.61303	CCR5,CD81,CDH1,CTNND1,DAG1,DYNLT1,EFNB2,EGFR,EPS15,GRB2,HSPA1B,ITGB5,MET,PPIA,SCARB1,SELPLG,SRC,TFRC,WWP1,ZNF639
GO Biological Process	GO:0070328	triglyceride homeostasis	8.7594e-08	7.21869	0.000703864	2.08226	APOA1,C1QTNF3,HNF4A,NR1H4,SCARB1
GO Biological Process	GO:0006575	cellular modified amino acid metabolic process	9.95909e-08	3.12237	0.0038648	1.85951	ASS1,DIO1,EGLN3,GAMT,GATM,GCH1,GCLC,GOT2,GPX1,GSTK1,GSTM1,GSTM2,GSTM4,IYD,MTHFD1,MTHFR,MTHFS,MTRR,OSBPL8,P4HA1,PLA2G2E,PTDSS1,SERINC2,ST20-MTHFS
GO Biological Process	GO:0031063	regulation of histone deacetylation	1.00804e-07	7.79078	0.000611417	3.5879	AKAP8L,BCL6,C6orf89,JDP2,LRRK2,PINK1,VEGFA
GO Biological Process	GO:0060397	JAK-STAT cascade involved in growth hormone signaling pathway	1.00876e-07	10.9281	0.00034871	0.888432	PRLR
GO Biological Process	GO:0031329	regulation of cellular catabolic process	1.06202e-07	2.22225	0.00986014	1.61234	ABHD5,ACACB,AGO2,ALAD,ANXA2,APOA1,ARIH1,BPGM,CCAR2,CD81,CEBPA,CIDEA,CNOT7,CPT1A,CSNK1D,DAB2IP,DVL1,GCLC,GPX1,HERPUD1,IGF1,INSR,IRS2,LONP2,LONRF1,LRIG2,LRRK2,MYLIP,PINK1,PRKAA2,PSEN1,PSMA1,PSMA6,PSMD7,PTPN3,RNF14,RNF144A,RNF19B,SCARB1,SDCBP,SKP1,SPTLC2,SVIP,TNFAIP3,TNFRSF1B,TRIM67,TYSND1,UBE2K,ZC3H12A
GO Biological Process	GO:0072593	reactive oxygen species metabolic process	1.0602e-07	3.81802	0.00241206	2.11112	CAT,CPS1,CYP1A1,CYP1A2,DDIT4,EGFR,GCH1,GPX1,LRRK2,NDUFS4,NNT,NOS3,PREX1,RFK,SLC7A2,TLR2
GO Biological Process	GO:0001818	negative regulation of cytokine production	1.11754e-07	2.64809	0.00587613	1.44974	ANXA4,APOA1,APOA2,BCL6,C1QTNF3,CIDEA,CSK,CYLD,HDAC7,IL1R2,IL23A,INHBB,INPP5D,LBP,NR1H4,ORM1,PDCD4,PIN1,RAC1,RARA,RNF135,SCGB1A1,TNFAIP3,UBA7,ZC3H12A,ZFPM1
GO Biological Process	GO:0030203	glycosaminoglycan metabolic process	1.11898e-07	3.05196	0.00405801	1.4711	B4GALT3,B4GALT5,CEMIP,CHST15,EXT1,GLCE,GNS,HS6ST1,ITIH3,ITIH4,NAGLU,PIM1,SDC2,SLC35D2,ST3GAL1,ST3GAL6,XYLT1
GO Biological Process	GO:0006081	cellular aldehyde metabolic process	1.15182e-07	4.68474	0.00155908	2.66529	ADH4,AGXT2,ALDH1A2,ALDH3A2,ALDH8A1,CACNA1H,GOT2,GPI,H6PD,IDH2,KHK,PDXK,TKT
GO Biological Process	GO:0031076	embryonic camera-type eye development	1.15431e-07	5.7298	0.00105303	1.80088	ALDH1A2,FZD5,HIPK2,IHH,RARA
GO Biological Process	GO:0022900	electron transport chain	1.1778e-07	3.21769	0.00355292	1.0365	AIFM2,C15orf48,COX4I2,CYB5A,CYCS,CYP1A2,GLDC,GLRX,HAAO,MYBBP1A,NDUFB9,NDUFS4,PINK1,SDHC
GO Biological Process	GO:0043410	positive regulation of MAPK cascade	1.30612e-07	2.0391	0.0129261	1.18697	ADRA1A,C1QTNF1,CCL2,CCL25,CCR7,CD81,CFLAR,CSK,DAB2IP,DUSP5,DUSP6,DUSP7,EGFR,FGD2,FZD4,FZD5,GADD45B,HIPK2,IGF1,IGFBP4,INSR,LRRK2,MADD,MAP2K6,MAP3K1,MAP3K20,MAPKAPK2,MAPKAPK3,NOD2,NOTCH1,PROK1,PSAP,PSEN1,RAF1,RAPGEF1,RASSF2,SASH1,SDCBP,SRC,TIRAP,TRAF4,VEGFA,WWC1,ZC3H12A
GO Biological Process	GO:0002684	positive regulation of immune system process	1.37364e-07	1.76513	0.0221287	1.24796	ACTG1,ACVR1B,ANO6,APOB,ARPC1B,ARPC2,ATXN1L,BAIAP2,BCAR1,BCL6,C9,CACNB3,CCL2,CCR7,CD101,CD3G,CD81,CLEC10A,CNPY3,CSK,CTNNBIP1,CXCL14,CYLD,EFNB2,ELMO1,ENSG00000273047,EVI2B,FGR,FYB2,FZD5,GNAS,GPAM,GPI,GRB2,HLX,HPX,HSPA1B,IGF1,IGFBP2,IHH,IL1R1,IL23A,IL6R,IL6ST,INPP5D,IRS2,LBP,LGMN,LIME1,MAP2K6,MAP3K1,MAPKAPK2,MAPKAPK3,MUC13,MYO1C,NCK2,NFKBIA,NOD2,NR1H4,PIK3AP1,POLR3D,PSEN1,PSMA1,PSMA6,PSMD7,RAC1,RAF1…
GO Biological Process	GO:0033273	response to vitamin	1.38774e-07	3.87777	0.00229299	2.45085	ALAD,ALDH1A2,ALPL,ASCL1,CAT,CCL2,CYP1A1,EGFR,FKBP1B,GATA4,HMGCS1,MTHFR,PIM1,PPARD,RARA,SPARC
GO Biological Process	GO:0060235	lens induction in camera-type eye	1.45338e-07	23.3629	0.00010874	3.33162	HIPK2
GO Biological Process	GO:0046128	purine ribonucleoside metabolic process	1.44966e-07	2.51163	0.00670112	1.3162	ADA2,ADK,AHCYL1,AK2,AK3,ATP1B1,ATP6V0A1,BPGM,COX4I2,CYCS,ENO1,GAMT,GNAI3,GPI,HSPA1B,LRRK2,MFN1,MTRR,NDUFB9,NDUFS4,NIPSNAP2,NT5C2,NUDT10,NUDT18,PANK1,PANK3,PAPSS2,PRKAG2,SDHC,SULT1E1,TCIRG1,TPST1
GO Biological Process	GO:0043523	regulation of neuron apoptotic process	1.45737e-07	2.83493	0.00481674	1.64864	AKT1S1,ASCL1,BCL2L1,CCL2,CEBPB,CPEB4,DLX1,DNAJC5,EGLN3,FIS1,GCLC,GPI,GPX1,GRIK5,HIPK2,ITSN1,LGMN,MAG,PIN1,PINK1,PSEN1,TRIM2,VSTM2L,WFS1
GO Biological Process	GO:1901565	organonitrogen compound catabolic process	1.50066e-07	2.29626	0.00871259	1.48484	ADA2,AGXT2,ASPA,CDA,CDO1,CEMIP,DAO,DCTPP1,DDAH1,DPYD,DPYS,ECE1,ENPEP,ENPP2,GGACT,GLDC,GNS,GOT2,GPT2,GPX1,HAAO,HDC,LRTOMT,MTHFS,MTRR,NAGLU,NEU1,NEU2,NOS3,NT5C2,NUDT10,NUDT18,PAH,PCBD1,PDE1B,SDC2,SGPL1,SLC44A1,THNSL2,TST
GO Biological Process	GO:0032940	secretion by cell	1.50306e-07	1.74378	0.0231281	1.23706	ADA2,ALAD,ALB,ANK1,ANO6,ANXA2,AOC1,APEH,APOA1,ATP6V0A1,C16orf62,CAT,CCR7,CDA,CDC37L1,CSTB,CYSTM1,DDOST,DIAPH1,DMTN,DNAJC5,DSP,DVL1,DYNLT1,FAM3B,FGR,FKBP1B,FOXP1,FTH1,FZD4,GNS,GPAM,GPI,HAP1,HSPA1B,IGF1,IGF2R,IQGAP2,ITIH3,ITIH4,JUP,MGAM,NEU1,NIT2,NOD2,NOTCH1,NR1H4,ORM1,PCSK6,PDXK,PECAM1,PIGR,PLAU,PPFIA4,PPIA,PSAP,PSEN1,PSMD7,RAB3A,RAB8A,RAC1,RAF1,RHOA,SDCBP,SERPINE1,SIRPA,SLC27A2,SPARC,STEAP3,STK10…
GO Biological Process	GO:0000038	very long-chain fatty acid metabolic process	1.50323e-07	6.91196	0.0007351	3.10951	ACSBG1,ELOVL5,ELOVL6,HACD2,HSD17B4,SLC27A2,SLC27A5
GO Biological Process	GO:0035295	tube development	1.56538e-07	1.93284	0.015444	1.34241	ACVRL1,ADGRG1,ALDH1A2,AREG,ARHGAP35,ASCL1,ATXN1L,CAT,CEBPA,CECR2,CPS1,CTNNBIP1,CYP1A1,CYP1A2,DAB2IP,DAG1,DLG5,DVL1,EFNB2,EGFR,EPAS1,FAM212A,FOXA1,GATA4,HEYL,HLX,HS6ST1,HSPB11,ID2,IFT122,IGFBP5,IHH,MET,MTHFD1,NFATC4,NOS3,NOTCH1,PAX8,PLXND1,PSEN1,RAB3A,RARA,RARB,RHOA,RHOB,SALL1,SMAD3,SPARC,SRC,TCF7,TCTN1,THRA,TIMELESS,TRAF4,VEGFA
GO Biological Process	GO:0045646	regulation of erythrocyte differentiation	1.64706e-07	5.94427	0.000961616	1.99897	ACVR1B,INPP5D,KLF13,MAFB,RBFOX2,ZFPM1
GO Biological Process	GO:0042558	pteridine-containing compound metabolic process	1.71201e-07	6.34472	0.000850871	3.13564	GCH1,MTHFD1,MTHFR,MTHFS,MTR,MTRR,PCBD1,ST20-MTHFS
GO Biological Process	GO:0006767	water-soluble vitamin metabolic process	1.76661e-07	4.07805	0.00202464	2.37973	ACACB,CTRB1,CYB5A,GCLC,MMAB,MTHFD1,MTHFR,MTHFS,MTR,MTRR,MUT,PDXK,PSAT1,RFK,SLC25A19
GO Biological Process	GO:0042278	purine nucleoside metabolic process	1.78223e-07	2.49358	0.00674963	1.30412	ADA2,ADK,AHCYL1,AK2,AK3,ATP1B1,ATP6V0A1,BPGM,COX4I2,CYCS,ENO1,GAMT,GNAI3,GPI,HSPA1B,LRRK2,MFN1,MTRR,NDUFB9,NDUFS4,NIPSNAP2,NT5C2,NUDT10,NUDT18,PANK1,PANK3,PAPSS2,PRKAG2,SDHC,SULT1E1,TCIRG1,TPST1
GO Biological Process	GO:1901657	glycosyl compound metabolic process	1.87282e-07	2.31666	0.00836169	1.2115	ADA2,ADK,AHCYL1,AK2,AK3,ATP1B1,ATP6V0A1,BPGM,CDA,COX4I2,CYCS,DPYD,DPYS,ENO1,GAMT,GNAI3,GPI,HSPA1B,LRRK2,MFN1,MTRR,NDUFB9,NDUFS4,NIPSNAP2,NT5C2,NUDT10,NUDT18,PANK1,PANK3,PAPSS2,PRKAG2,SDHC,SULT1E1,TCIRG1,TPST1,UCKL1
GO Biological Process	GO:0051591	response to cAMP	1.99049e-07	3.69691	0.00249108	1.94344	AQP9,AREG,CARM1,CDO1,CPS1,DMTN,DUSP1,IGFBP5,INPP5K,JUND,NDUFS4,RAPGEF1,SLC8A3,SPARC
GO Biological Process	GO:0009117	nucleotide metabolic process	2.07772e-07	2.10156	0.0113331	1.2518	ADK,AK2,AK3,AK7,AMPD2,ATP1B1,ATP6V0A1,BPGM,COX4I2,CYCS,DCTPP1,ENO1,FMO1,FMO2,GNAI3,GPI,GPX1,H6PD,HAAO,HSPA1B,IDH2,LRRK2,MFN1,MPC1,MTHFD1,NADK2,NAMPT,NDUFB9,NDUFS4,NIPSNAP2,NNT,NT5C2,NUDT10,NUDT18,PANK1,PANK3,PAPSS2,PDE1B,PRKAG2,RFK,RRM1,SDHC,SULT1E1,TBPL1,TCIRG1,TKT,TPST1,UCKL1
GO Biological Process	GO:0050882	voluntary musculoskeletal movement	2.17283e-07	22.0433	0.00011525	2.22108	HIPK2
GO Biological Process	GO:0001907	killing by symbiont of host cells	2.20775e-07	21.9886	0.000115537	5.33059	ALB,C9
GO Biological Process	GO:0007623	circadian rhythm	2.22029e-07	3.12964	0.00365288	2.38683	ATF5,BHLHE40,BTBD9,CPT1A,CSNK1D,DDC,EGFR,HEBP1,ID2,JUND,KLF9,MYBBP1A,NAGLU,NAMPT,NCOA2,NR1D1,PROK1,RAI1,SERPINE1,TIMELESS,TOP1,TPH1,USP2,ZFHX3
GO Biological Process	GO:1903510	mucopolysaccharide metabolic process	2.27413e-07	3.48463	0.00282509	1.5894	B4GALT3,B4GALT5,CEMIP,CHST15,GLCE,GNS,ITIH3,ITIH4,PIM1,SLC35D2,ST3GAL1,ST3GAL6,XYLT1
GO Biological Process	GO:0051817	modification of morphology or physiology of other organism involved in symbiotic interaction	2.33112e-07	3.66667	0.00251162	1.58334	ALB,ANXA2,BCL2L1,C9,DAG1,HIPK2,INPP5K,INSR,SMAD3,VAPA,ZC3H12A,ZNF639
GO Biological Process	GO:0071900	regulation of protein serine/threonine kinase activity	2.35096e-07	2.03856	0.0124621	1.39846	C8orf4,CALM2,CCNYL1,CD81,CEBPA,CEMIP,CSK,DAB2IP,DUSP1,DUSP14,DUSP16,DUSP2,DUSP3,DUSP5,DUSP6,DUSP7,EGFR,FAM20A,FAM212A,FGD2,FZD4,FZD5,GADD45B,GPS1,IGF1,INPP5K,INSR,LRRK2,MADD,MAP2K6,MAP3K1,MAP3K20,MAPKAPK2,MAPKAPK3,NOD2,PDCD4,PKIA,PRKAG2,PROK1,PSEN1,RAF1,RAPGEF1,RHOA,SASH1,SFN,SPRED1,SRC,TIRAP,TNFAIP3,TRAF4,VEGFA
GO Biological Process	GO:0019395	fatty acid oxidation	2.34627e-07	4.31054	0.0017681	2.10418	ACADS,ADH7,ALDH3A2,AMACR,CPT1A,CPT2,ECI2,HAO2,HSD17B4,PECR,PPARD,SLC27A2
GO Biological Process	GO:0007584	response to nutrient	2.35043e-07	2.91003	0.00436506	1.97137	ALAD,ALDH1A2,ALPL,APOA1,ASCL1,CAT,CCL2,CYP1A1,EGFR,FKBP1B,GATA4,GCLC,HMGCS1,IGFBP2,MTHFR,NCOA1,NOD2,NR1H4,PIM1,PPARD,RARA,SERPINC1,SPARC,UCP3,VCAM1
GO Biological Process	GO:0048596	embryonic camera-type eye morphogenesis	2.44035e-07	6.64785	0.000764304	1.59918	FZD5,HIPK2,IHH
GO Biological Process	GO:0048073	regulation of eye pigmentation	2.48101e-07	29.8261	7.45297e-05	8.88432	IHH,SPNS2
GO Biological Process	GO:0060326	cell chemotaxis	2.67256e-07	2.94254	0.00420891	1.74773	ANO6,BCAR1,CCL2,CCL25,CCR5,CCR7,CSF3R,CXCL14,CXCR5,CYP7B1,DOCK4,IL16,IL6R,ITGA9,JAML,LBP,LYST,PARVA,PREX1,RAC1,S1PR1,SAA4,VCAM1,VEGFA
GO Biological Process	GO:0035337	fatty-acyl-CoA metabolic process	2.67654e-07	5.7351	0.000996686	3.15627	ACSBG1,ACSL5,ELOVL5,ELOVL6,HACD2,HSD17B4,SCD,SCD5,THEM5
GO Biological Process	GO:0048511	rhythmic process	2.69729e-07	2.36775	0.0076448	1.82362	ATF5,BCL2L1,BHLHE40,BTBD9,CCAR2,CEBPB,CPT1A,CREM,CSNK1D,DDC,EGFR,EGR1,FZD4,HEBP1,ID2,INHBB,JUND,KLF9,MAP2K6,MYBBP1A,NAGLU,NAMPT,NCOA1,NCOA2,NOS3,NR1D1,PRKAA2,PROK1,RAI1,SERPINE1,SGPL1,SRC,TIMELESS,TOP1,TOP2A,TPH1,USP2,VEGFA,ZFHX3
GO Biological Process	GO:0006805	xenobiotic metabolic process	2.7303e-07	3.73923	0.00237795	2.15762	AOC1,CES1,CES3,CMBL,CYP1A1,CYP1A2,CYP3A7,CYP3A7-CYP3A51P,FMO1,FMO2,FMO3,GSTM1,GSTM2,GSTM4,HNF4A,MARC2,NR1I2
GO Biological Process	GO:1901606	alpha-amino acid catabolic process	2.73386e-07	3.73846	0.00237844	2.03977	AGXT2,ASPA,CDO1,DAO,DDAH1,GLDC,GOT2,GPT2,HAAO,HDC,MTRR,NOS3,PAH,PCBD1,THNSL2
GO Biological Process	GO:0034440	lipid oxidation	2.7587e-07	4.26717	0.00178607	2.07685	ACADS,ADH7,ALDH3A2,AMACR,CPT1A,CPT2,ECI2,HAO2,HSD17B4,PECR,PPARD,SLC27A2
GO Biological Process	GO:0006022	aminoglycan metabolic process	2.83039e-07	2.93412	0.00422099	1.40714	B4GALT3,B4GALT5,CEMIP,CHST15,EXT1,GLCE,GNS,HS6ST1,ITIH3,ITIH4,NAGLU,PIM1,SDC2,SLC35D2,ST3GAL1,ST3GAL6,XYLT1
GO Biological Process	GO:1901342	regulation of vasculature development	2.83831e-07	2.42929	0.00705897	1.54361	ACVRL1,CCL2,CFLAR,DAB2IP,DDAH1,EFNB2,EGR1,EMP2,ENPP2,GATA4,HDAC5,HDAC7,HIPK2,NOS3,NOTCH1,PDCD4,PLXND1,PROK1,RHOA,RHOB,RRAS,SASH1,SERPINE1,SPARC,SPRED1,STIM1,TNFAIP3,VEGFA,WARS,ZC3H12A
GO Biological Process	GO:0006753	nucleoside phosphate metabolic process	2.88146e-07	2.08164	0.0114415	1.23727	ADK,AK2,AK3,AK7,AMPD2,ATP1B1,ATP6V0A1,BPGM,COX4I2,CYCS,DCTPP1,ENO1,FMO1,FMO2,GNAI3,GPI,GPX1,H6PD,HAAO,HSPA1B,IDH2,LRRK2,MFN1,MPC1,MTHFD1,NADK2,NAMPT,NDUFB9,NDUFS4,NIPSNAP2,NNT,NT5C2,NUDT10,NUDT18,PANK1,PANK3,PAPSS2,PDE1B,PRKAG2,RFK,RRM1,SDHC,SULT1E1,TBPL1,TCIRG1,TKT,TPST1,UCKL1
GO Biological Process	GO:0072329	monocarboxylic acid catabolic process	2.95335e-07	3.61876	0.00254487	2.07844	ACADS,AGXT2,AKR1D1,ALDH3A2,AMACR,CPT1A,CPT2,CRYL1,ECI2,HAO2,HSD17B4,IDNK,LPIN1,MUT,PECR,PPARD,SLC27A2
GO Biological Process	GO:0045647	negative regulation of erythrocyte differentiation	3.03299e-07	16.292	0.000175426	3.33162	KLF13,MAFB
GO Biological Process	GO:2001236	regulation of extrinsic apoptotic signaling pathway	3.11542e-07	3.0241	0.00388537	1.84116	BCL2L1,BIRC6,CFLAR,CTTN,CYLD,FAF1,GCLC,GPX1,HSPA1B,IFI6,IGF1,MADD,NOS3,PPP2R1B,RAF1,RFFL,SERPINE1,SRC,TCF7L2,TNFAIP3,TNFSF10
GO Biological Process	GO:0010256	endomembrane system organization	3.22434e-07	2.01076	0.0127924	1.42219	AGFG1,AKAP8L,ANK1,ANO6,ANXA2,ARFRP1,ATL2,ATP1B1,ATP1B3,BAIAP2,BAIAP2L1,BHLHA15,CACNB3,CDH1,CHMP6,COG1,CSNK1D,EMP2,GORASP1,HOOK1,IFT20,INPP5K,JUP,LEMD2,LMAN1,LPIN1,LRRK2,LYST,MAP7,MICALL1,NDEL1,NEK6,NEK9,OSBPL8,PACSIN2,PDCD6IP,PPP2R2A,RAB30,RAB8A,RTN4,SEC16A,SH3TC2,SHTN1,SLC9A3R1,SYT7,TBPL1,TESC,TMCC1,TMED10,TRAM2,UBXN2B,USO1,VPS37B,ZDHHC22
GO Biological Process	GO:0031347	regulation of defense response	3.25624e-07	1.85067	0.0173309	1.12721	APOA1,APOB,BCL6,C1QTNF3,C9,CCR7,CD81,CLEC10A,CNOT7,CNPY3,CYLD,DAB2IP,EGFR,ELMO1,FGR,FOXP1,GPX1,HPX,HSPA1B,IL1R1,IL1R2,IL23A,IL6ST,IRF1,KLKB1,LBP,LGMN,MAP2K6,MAP3K1,MAPK13,MAPKAPK2,MAPKAPK3,MGLL,MUC13,NFKBIA,NOD2,NR1D1,NR1H4,PDCD4,PIK3AP1,POLR3D,PPARD,PSMA1,PSMA6,PSMD7,RAC1,RAF1,RNF135,SCGB1A1,SERPINE1,SKP1,SLC7A2,SMAD3,SRC,TIRAP,TLR2,TMEM173,TNFAIP3,TNFRSF1B,TRAF3IP2,UBE2K,ZC3H12A
GO Biological Process	GO:0030218	erythrocyte differentiation	3.33619e-07	4.38585	0.00166533	1.73824	BCL6,DMTN,DYRK3,EPAS1,HIPK2,L3MBTL3,THRA,VEGFA,ZFPM1
GO Biological Process	GO:0050776	regulation of immune response	3.35715e-07	1.75086	0.0215836	1.10811	ACTG1,APOA1,APOA2,APOB,ARPC1B,ARPC2,BAIAP2,BCAR1,BCL6,C9,CACNB3,CCR7,CD160,CD3G,CD81,CLEC10A,CNOT7,CNPY3,CSK,CYLD,DAB2IP,DUSP3,ELMO1,ENSG00000273047,FCGRT,FGR,FYB2,FZD5,GPX1,GRB2,HLX,HPX,HSPA1B,IL23A,IL6ST,INPP5D,IRF1,JAML,LBP,LGMN,LIME1,MAP2K6,MAP3K1,MAPKAPK2,MAPKAPK3,MUC13,MYO1C,NFATC3,NFKBIA,NOD2,NR1D1,NR1H4,PIGR,PIK3AP1,POLR3D,PSEN1,PSMA1,PSMA6,PSMD7,RAC1,RAF1,RAPGEF1,RARA,RNF135,SHB,SKP1,SMA…
GO Biological Process	GO:0009790	embryo development	3.44595e-07	1.71071	0.0237608	1.11913	ACVR1B,ACVRL1,AKIRIN2,ALDH1A2,ANKRD11,APOB,ARFRP1,ARHGAP35,BCL2L1,BIRC6,CEBPA,CEBPB,CECR2,CHRNA9,DLX1,DUSP1,DUSP2,DUSP3,DUSP5,DVL1,ECE1,EGFR,ELF5,EPAS1,EXT1,FAM212A,FOXA1,FZD5,GATA4,GNAS,GPI,GRB2,HIPK2,HLX,HOPX,HS6ST1,HSD17B2,ID2,IFT122,IHH,INPP5K,ITGA7,ITGB5,KRT8,LRIG1,MAFB,MAP3K20,MFRP,MTHFD1,NAGLU,NCOA1,NDEL1,NOS3,NOTCH1,NR5A2,PAX8,PCSK6,POFUT1,PSEN1,RARA,RARB,SALL1,SF3B6,SLC9A3R1,SMAD3,TAF8,T…
GO Biological Process	GO:0030879	mammary gland development	3.52458e-07	3.18571	0.00338922	1.55476	AREG,ARHGAP35,CDO1,CEBPB,ELF5,ID2,IGFBP5,IRS2,NCOA1,PRLR,SERPINC1,SRC,TPH1,VEGFA
GO Biological Process	GO:0007171	activation of transmembrane receptor protein tyrosine kinase activity	3.7722e-07	9.53952	0.000399468	1.02511	PRLR
GO Biological Process	GO:0051224	negative regulation of protein transport	3.95151e-07	2.7242	0.00501253	1.79907	ANXA4,APOA1,APOA2,C1QTNF3,CIDEA,CSK,CYLD,DAB2IP,DMTN,DPH3,DYRK2,FAF1,FKBP1B,G3BP2,IDH2,IL1R2,INHBB,INPP5K,LITAF,LRRK2,NFKBIA,NR1H4,PKIA,SLC9A3R1,SVIP,THRA,ZC3H12A
GO Biological Process	GO:0072331	signal transduction by p53 class mediator	3.95179e-07	3.3093	0.00307072	1.01729	CARM1,CDIP1,CNOT7,DDIT4,DYRK2,HIPK2,MYBBP1A,SFN,TP53BP2,USP10
GO Biological Process	GO:0009119	ribonucleoside metabolic process	3.99431e-07	2.37857	0.00734301	1.29088	ADA2,ADK,AHCYL1,AK2,AK3,ATP1B1,ATP6V0A1,BPGM,CDA,COX4I2,CYCS,ENO1,GAMT,GNAI3,GPI,HSPA1B,LRRK2,MFN1,MTRR,NDUFB9,NDUFS4,NIPSNAP2,NT5C2,NUDT10,NUDT18,PANK1,PANK3,PAPSS2,PRKAG2,SDHC,SULT1E1,TCIRG1,TPST1,UCKL1
GO Biological Process	GO:0015850	organic hydroxy compound transport	3.99977e-07	3.16692	0.00340933	1.86179	ALB,APOA1,APOA2,APOB,AQP9,CES1,LCAT,NCOA1,NCOA2,NR1H4,OSBPL9,SCARB1,SLC22A1,SLC27A5,SLC51A,SLC9A3R1,SLCO1B1,SLCO2B1,SYT7
GO Biological Process	GO:0032507	maintenance of protein location in cell	3.98965e-07	4.02425	0.0019728	1.95022	ARL2BP,DAG1,FAF1,FLNB,G3BP2,GRIK5,JUP,NFKBIA,PINK1,SKP1,TAF8,THRA
GO Biological Process	GO:0034101	erythrocyte homeostasis	4.06554e-07	4.16686	0.00182907	1.73071	BCL6,DMTN,DYRK3,EPAS1,GPI,HIPK2,L3MBTL3,THRA,VEGFA,ZFPM1
GO Biological Process	GO:0030323	respiratory tube development	4.08394e-07	2.68272	0.00520841	1.64621	ALDH1A2,ASCL1,ATXN1L,CEBPA,CYP1A2,DAG1,DLG5,EGFR,EPAS1,FOXA1,HS6ST1,HSPB11,IGFBP5,NOS3,NOTCH1,RAB3A,SPARC,THRA,TIMELESS,TRAF4,VEGFA
GO Biological Process	GO:0098754	detoxification	4.15525e-07	4.01391	0.00197788	1.94656	ALB,CAT,GPX1,GSTK1,GSTM1,GSTM2,IYD,MARC2,NOS3,NXN,TXNDC17,TXNDC2,TXNL1
GO Biological Process	GO:0030520	intracellular estrogen receptor signaling pathway	4.48405e-07	8.31578	0.000496441	2.42299	CARM1,RBFOX2,SAFB,SRC
GO Biological Process	GO:0030595	leukocyte chemotaxis	4.63031e-07	3.36015	0.00292975	1.76992	ANO6,CCL2,CCL25,CCR5,CCR7,CSF3R,CXCR5,CYP7B1,IL16,IL6R,ITGA9,JAML,LBP,LYST,PREX1,RAC1,S1PR1
GO Biological Process	GO:0071496	cellular response to external stimulus	4.75793e-07	2.38626	0.00718626	1.18563	ALB,AOC1,ARHGAP35,BAG3,BHLHA15,CPEB4,DAG1,DCTPP1,EGFR,GCLC,INHBB,IRF1,LRRK2,MAG,MAP1LC3A,MAP1LC3B,MAP1LC3B2,MAP3K1,MYBBP1A,NCOA1,NR1H4,PIM1,PRKAA2,RAC1,ZC3H12A
GO Biological Process	GO:0071466	cellular response to xenobiotic stimulus	4.92507e-07	3.62093	0.00245564	2.07844	AOC1,CES1,CES3,CMBL,CYP1A1,CYP1A2,CYP3A7,CYP3A7-CYP3A51P,FMO1,FMO2,FMO3,GSTM1,GSTM2,GSTM4,HNF4A,MARC2,NR1I2
GO Biological Process	GO:0044087	regulation of cellular component biogenesis	5.40116e-07	1.73833	0.0215565	1.19842	ACVRL1,AMIGO2,AMIGO3,APOA1,ARAP1,ARF6,ARHGAP35,ARPC1B,ARPC2,BAIAP2,BAIAP2L1,CCR7,CORO1C,CRBN,CTNNBIP1,CTTN,CYLD,DAB2IP,DAG1,DCDC2,DDB1,DLG5,DMTN,DNM2,EIF4G1,FAF1,FNIP2,FZD5,GPBAR1,GRB2,HAP1,HIP1R,HSPA1B,IFT20,IFT88,INPP5K,IQGAP2,LCAT,LRRK2,MET,MITF,MORC1,MYLK3,MYO1C,NCK2,NDEL1,NOTCH1,OCLN,PDCD6IP,PDLIM5,PINK1,PIP4K2B,PLEKHM1,PREX1,PXN,RAC1,RAF1,RAP1GAP,RAPGEF1,RHOA,RNF4,S1PR1,SDCBP,SMAD3,SNCAIP,S…
GO Biological Process	GO:0034622	cellular macromolecular complex assembly	5.60973e-07	1.82161	0.0177816	0.936891	AGO2,ARMC4,ARPC2,ATP6V0A1,ATPAF1,CENPQ,CENPT,CNOT7,COA4,COBLL1,CSNK1D,CTTN,DDB1,DDX23,DIAPH1,DNM2,EPS15,G3BP2,H1FOO,HIP1R,HIST2H4B,HOPX,LSM4,MYOM2,MYOM3,NCK2,NDE1,NDEL1,NDUFAF6,NDUFB9,NDUFS4,NUFIP1,POLR2D,PREX1,PRLR,PXN,RAC1,RBM22,RPF2,RTN4,SEC13,SEC23A,SKP1,SLC25A33,SMAD3,SRC,SRSF10,SRSF5,TBCA,TCAP,TCIRG1,TICRR,TMED10,TSPYL6,TUBG1,TUBG2,UBE2K,USP4
GO Biological Process	GO:1990748	cellular detoxification	5.63604e-07	4.08841	0.00186416	1.88138	ALB,CAT,GPX1,GSTK1,GSTM1,GSTM2,IYD,NOS3,NXN,TXNDC17,TXNDC2,TXNL1
GO Biological Process	GO:0002262	myeloid cell homeostasis	5.68104e-07	3.69977	0.00231749	1.68334	BCL6,DMTN,DYRK3,EPAS1,GPI,HIPK2,JAM3,L3MBTL3,MTHFD1,THRA,VEGFA,ZFPM1
GO Biological Process	GO:0090311	regulation of protein deacetylation	5.79404e-07	5.76817	0.000935918	3.15627	AKAP8L,BCL6,C6orf89,CCAR2,JDP2,LRRK2,PINK1,SPRED1,VEGFA
GO Biological Process	GO:0036109	alpha-linolenic acid metabolic process	5.84092e-07	12.295	0.000258284	2.05023	ELOVL5,HSD17B4
GO Biological Process	GO:0045055	regulated exocytosis	5.83581e-07	1.86507	0.0161754	1.33265	ADA2,ALAD,ALB,ANO6,ANXA2,AOC1,APEH,APOA1,ATP6V0A1,C16orf62,CAT,CDA,CDC37L1,CSTB,CYSTM1,DDOST,DIAPH1,DMTN,DNAJC5,DSP,DYNLT1,FGR,FTH1,GNS,GPI,HSPA1B,IGF1,IGF2R,IQGAP2,ITIH3,ITIH4,JUP,MGAM,NEU1,NIT2,ORM1,PDXK,PECAM1,PIGR,PLAU,PPIA,PSAP,PSEN1,PSMD7,RAB3A,RAC1,RHOA,SDCBP,SERPINE1,SIRPA,SLC27A2,SPARC,STK10,SVIP,SYT7,TAGLN2,TCIRG1,TEX264,TLR2,TMED10,TMEM173,TNFRSF1B,TOM1,TTR,VAPA,VCL,VEGFA,YPEL5
GO Biological Process	GO:0030324	lung development	6.02055e-07	2.67806	0.0050989	1.6056	ALDH1A2,ASCL1,ATXN1L,CEBPA,CYP1A2,DAG1,DLG5,EGFR,EPAS1,FOXA1,HS6ST1,HSPB11,IGFBP5,NOS3,NOTCH1,RAB3A,SPARC,THRA,TIMELESS,VEGFA
GO Biological Process	GO:0046328	regulation of JNK cascade	6.1495e-07	2.83787	0.00436414	1.52532	CCR7,DAB2IP,DUSP3,EGFR,FGD2,FZD4,FZD5,GADD45B,HIPK2,MAP3K20,NOD2,PDCD4,PINK1,RAPGEF1,RASSF2,SASH1,SDCBP,TIRAP,TRAF4
GO Biological Process	GO:0045598	regulation of fat cell differentiation	6.44272e-07	3.30549	0.0029782	1.85412	CARM1,CEBPA,CEBPB,CREBL2,FTO,JDP2,NR1D1,PPARD,SMAD3,SULT1E1,TAF8,TPH1,WDFY2,ZBTB16,ZC3H12A,ZFPM1
GO Biological Process	GO:0006468	protein phosphorylation	6.84328e-07	1.6836	0.0243321	1.00788	AAK1,ACVR1B,ACVRL1,ALPK3,ARTN,ATP23,BIRC6,CAMK1G,CAMKK2,CCL2,CCR5,CDC42BPA,CSK,CSNK1D,CSNK2A2,DAB2IP,DUSP5,DUSP6,DUSP7,DYRK2,DYRK3,EGFR,FGR,FNIP2,GPS1,GRAP,GRB2,HIPK2,IGF1,INSR,IP6K3,IRS2,LRRK2,MAP2K6,MAP3K1,MAP3K20,MAPK13,MAPKAPK2,MAPKAPK3,MET,MKNK1,MYLK3,NEK6,NEK9,NOD2,PAK4,PIM1,PINK1,PRKAA2,PRKAB1,PRKAG2,PRLR,PSMA1,PSMA6,PSMD7,RAC1,RAF1,RARA,RASSF2,RHO,SCYL1,SKP1,SNRK,SPRED1,SRC,ST3GAL1,STK10,…
GO Biological Process	GO:2001237	negative regulation of extrinsic apoptotic signaling pathway	6.91121e-07	3.46142	0.00266055	2.24307	BCL2L1,BIRC6,CFLAR,CTTN,GCLC,GPX1,HSPA1B,IFI6,IGF1,NOS3,RAF1,RFFL,SERPINE1,SRC,TCF7L2,TNFAIP3,TNFSF10
GO Biological Process	GO:0019439	aromatic compound catabolic process	6.90035e-07	2.18934	0.00913807	1.28448	ADA2,CDA,CECR2,CNOT7,CYP1A1,DCPS,DCTPP1,DNASE1L3,DNASE2B,DPYD,DPYS,EDC4,EIF4G1,ETF1,EXOSC10,GPX1,HAAO,HBS1L,HDC,HSPA1B,LRTOMT,LSM4,MTHFS,NT5C2,NUDT10,NUDT18,PABPC4,PAH,PAN2,PCBD1,PDE1B,POLR2D,PON1,PPP2R2A,PYM1,RPL21,RPLP0,RPS11,ZC3H12A,ZHX2
GO Biological Process	GO:0034329	cell junction assembly	6.89631e-07	3.08682	0.0034978	1.67815	ACTG1,CTTN,DLG5,ENSG00000259753,FERMT2,GJD3,HDAC7,JUP,LIMS2,NR1H4,OCLN,PARD3,PDCD6IP,PTPRK,RHOA,TNS1,VCL
GO Biological Process	GO:1904950	negative regulation of establishment of protein localization	7.04632e-07	2.661	0.00513158	1.7638	ANXA4,APOA1,APOA2,C1QTNF3,CIDEA,CSK,CYLD,DAB2IP,DMTN,DPH3,DYRK2,FAF1,FKBP1B,G3BP2,IDH2,IL1R2,INHBB,INPP5K,LITAF,LRRK2,NFKBIA,NR1H4,PKIA,SLC9A3R1,SVIP,THRA,ZC3H12A
GO Biological Process	GO:0046164	alcohol catabolic process	7.13883e-07	5.02933	0.00119969	3.33162	ADH4,ADH7,AKR1D1,ALDH1B1,CYP7A1,GK5,IMPA2,INPP5K,NTSR1,SCARB1,SCARF1,SULT1E1
GO Biological Process	GO:0034220	ion transmembrane transport	7.15255e-07	1.7415	0.0209701	1.22723	ABCC10,ABCC11,ABCC6,ACACB,ANO6,AQP9,ATP1A3,ATP1B1,ATP1B3,ATP6V0A1,ATP6V0D1,ATP6V0E1,C15orf48,CACNA1H,CACNB3,CACNG1,CCR5,CCR7,CHRNA9,CLCN6,COX4I2,CPT1A,CPT2,CYB5A,FKBP1B,FXYD5,GJD3,GRIK5,KCNK17,KCNK5,KCNK7,KCNMA1,KCNN2,LRRC8A,LRRC8D,MPC1,NNT,NTSR1,PRKAA2,PRKAG2,PSEN1,RAF1,RHBG,SCN2B,SLC12A3,SLC12A4,SLC13A2,SLC13A5,SLC16A10,SLC16A12,SLC17A1,SLC17A4,SLC22A1,SLC22A5,SLC22A7,SLC24A3,SLC25A28,SLC27A5,S…
GO Biological Process	GO:1905039	carboxylic acid transmembrane transport	7.4039e-07	3.54151	0.00251071	2.49871	ACACB,AQP9,CPT1A,CPT2,MPC1,NTSR1,PRKAA2,PRKAG2,SLC13A5,SLC16A10,SLC16A12,SLC27A5,SLC38A7,SLC43A2,SLC6A6,SLC7A10,SLC7A2,THRSP
GO Biological Process	GO:0048010	vascular endothelial growth factor receptor signaling pathway	7.5011e-07	3.8783	0.00204704	2.92087	ACTG1,BAIAP2,BCAR1,CCL2,DAB2IP,ELMO1,MAPK13,MAPKAPK2,MAPKAPK3,NCK2,PXN,RAC1,RHOA,SHB,SRC,VEGFA
GO Biological Process	GO:0046427	positive regulation of JAK-STAT cascade	7.55354e-07	4.16718	0.00175272	1.48072	ARL2BP,HPX,IGF1,IL23A,IL6R,IL6ST,NOTCH1,PRLR
GO Biological Process	GO:0034625	fatty acid elongation, monounsaturated fatty acid	7.7804e-07	14.383	0.000198711	3.80756	ELOVL5,ELOVL6
GO Biological Process	GO:0019367	fatty acid elongation, saturated fatty acid	7.7804e-07	14.383	0.000198711	3.80756	ELOVL5,ELOVL6
GO Biological Process	GO:0034626	fatty acid elongation, polyunsaturated fatty acid	7.7804e-07	14.383	0.000198711	3.80756	ELOVL5,ELOVL6
GO Biological Process	GO:0050727	regulation of inflammatory response	7.96655e-07	2.30185	0.00772572	1.34526	APOA1,BCL6,C1QTNF3,C9,CCR7,CD81,EGFR,FOXP1,GPX1,IL1R1,IL1R2,IL23A,IL6ST,KLKB1,LBP,MAPK13,MGLL,NFKBIA,NOD2,NR1H4,PDCD4,PIK3AP1,PPARD,PSMA6,SCGB1A1,SERPINE1,SLC7A2,SMAD3,TLR2,TNFAIP3,TNFRSF1B,ZC3H12A
GO Biological Process	GO:0080135	regulation of cellular response to stress	8.02131e-07	1.87126	0.0156128	1.20174	AKT1S1,ARMT1,BAG3,BCL2L1,BCL2L12,BCL6,CCAR2,CCR7,DAB2IP,DDAH1,DUSP3,DYRK3,EGFR,EIF4G1,ENO1,FGD2,FKBP1B,FZD4,FZD5,GADD45B,GCH1,GPX1,HERPUD1,HIPK2,HMGA1,HSPA1B,IER5,LRIG2,LRRK2,MAP3K20,MAPKAPK2,MET,NACC2,NCK2,NDEL1,NEK6,NOD2,NUDT16L1,PDCD4,PINK1,PSAP,RAPGEF1,RASSF2,SASH1,SCARF1,SDCBP,SPRED1,SVIP,TIMELESS,TIRAP,TRAF4,TRIP12,VEGFA,WFS1,ZC3H12A,ZNF277
GO Biological Process	GO:0032869	cellular response to insulin stimulus	8.40532e-07	2.99826	0.00370703	2.07101	ATP6V0A1,ATP6V0D1,ATP6V0E1,BAIAP2,BAIAP2L1,BCAR1,CCL2,CFLAR,GCLC,GRB2,HDAC5,IGFBP1,INHBB,INPP5K,INSR,IRS2,LPIN1,NDEL1,RAB8A,SLC25A33,SRC,SRSF5,TCIRG1
GO Biological Process	GO:0010761	fibroblast migration	8.68997e-07	11.7071	0.000271255	3.99794	SGPL1,TMEM201,TNS1
GO Biological Process	GO:0021599	abducens nerve formation	8.69183e-07	35.918	5.30477e-05	6.66324	MAFB
GO Biological Process	GO:0090407	organophosphate biosynthetic process	9.25043e-07	2.01422	0.0118245	1.35659	ABHD5,ADK,AGPAT3,AK2,AK7,AMPD2,APOA1,APOA2,ATP6V0A1,CHKA,CPS1,CRYL1,CSNK2A2,ETNK1,GCH1,GK5,GPAM,GRB2,HAAO,IDH2,INPP5D,INPP5K,IP6K3,IRS2,LCAT,LPIN1,MTHFD1,NADK2,NAMPT,NIPSNAP2,PANK1,PANK3,PAPSS2,PCYT1A,PDXK,PGS1,PIK3C2G,PIP4K2B,PLA2G2E,PPARD,PRKAG2,PTDSS1,RFK,RRM1,SLC44A1,SPTLC2,STARD7,TBPL1,TCIRG1,TKT,UCKL1
GO Biological Process	GO:0033673	negative regulation of kinase activity	9.29786e-07	2.42318	0.00655256	1.71629	AKT1S1,CEBPA,CHMP6,CORO1C,CSK,DAB2IP,DUSP1,DUSP14,DUSP16,DUSP2,DUSP3,DUSP5,DUSP6,DUSP7,DVL1,FAM212A,GADD45B,GPS1,INPP5K,IRS2,LRRC3,PDCD4,PKIA,PPP1R1A,PREX1,PRKAG2,PSEN1,SFN,SHB,SPRED1,TESC,TNFAIP3,WARS,ZGPAT
GO Biological Process	GO:0032092	positive regulation of protein binding	9.92944e-07	3.69423	0.002235	1.99131	ANXA2,CRBN,DERL1,HERPUD1,HIP1R,HIPK2,LRRK2,PLXND1,PSEN1,TCF7L2,TIRAP,TMEM173,TRAF4
GO Biological Process	GO:0046486	glycerolipid metabolic process	1.00251e-06	2.10573	0.0101041	1.43016	ABHD2,ABHD5,ABHD6,AGPAT3,APOA1,APOA2,APOB,CAT,CHKA,CPS1,CPT1A,CSNK2A2,DGKD,EGFR,ENPP2,ETNK1,GK5,GPAM,GPX1,GRB2,IMPA2,INPP5D,INPP5K,IP6K3,IRS2,LCAT,LPIN1,MET,MGLL,OSBPL8,PCYT1A,PGS1,PIK3AP1,PIK3C2G,PIP4K2B,PLA2G2E,PON1,PTDSS1,SERINC2,SLC27A5,SLC44A1,STARD7,THEM5,TMEM86B
GO Biological Process	GO:0006469	negative regulation of protein kinase activity	1.01746e-06	2.46743	0.00617766	1.72651	AKT1S1,CEBPA,CHMP6,CORO1C,DAB2IP,DUSP1,DUSP14,DUSP16,DUSP2,DUSP3,DUSP5,DUSP6,DUSP7,DVL1,FAM212A,GADD45B,GPS1,INPP5K,LRRC3,PDCD4,PKIA,PPP1R1A,PREX1,PRKAG2,PSEN1,SFN,SHB,SPRED1,TESC,TNFAIP3,WARS,ZGPAT
GO Biological Process	GO:0035284	brain segmentation	1.01716e-06	34.8747	5.46347e-05	6.66324	MAFB
GO Biological Process	GO:0001676	long-chain fatty acid metabolic process	1.04696e-06	3.57351	0.00239936	1.80463	ACSBG1,ACSL5,CPT1A,CYP1A1,CYP1A2,ELOVL5,ELOVL6,GSTM2,HSD17B4,MGLL,SLC27A2,SLC27A5,TBXAS1
GO Biological Process	GO:1901222	regulation of NIK/NF-kappaB signaling	1.05386e-06	4.64419	0.00136756	2.33798	EGFR,HDAC7,NOD2,PDCD4,PTP4A3,RASSF2,SASH1,TIRAP,TRAF4,UACA
GO Biological Process	GO:0045785	positive regulation of cell adhesion	1.0605e-06	2.08854	0.0103394	1.44165	ADGRG1,APOA1,ARPC2,BCL6,CCL2,CCL25,CCR7,CD3G,CSK,CYLD,DAG1,DMTN,DNM2,EFNB2,EMP2,EPB41L4B,FOXA1,GPAM,GRB2,HLX,IGF1,IGFBP2,IHH,IL23A,IL6ST,NCK2,NINJ1,NOD2,PLPP3,PREX1,RAC1,RARA,RREB1,SHB,SMAD3,SRC,TFRC,UTRN,VCAM1,VEGFA,ZBTB16
GO Biological Process	GO:0032147	activation of protein kinase activity	1.10309e-06	2.22126	0.00843489	1.39611	CD81,DAB2IP,DUSP5,DUSP6,DUSP7,EGFR,EMP2,GADD45B,IGF1,INSR,LRRK2,MADD,MAP2K6,MAP3K1,MAP3K20,MAPKAPK2,MAPKAPK3,NOD2,OSBPL8,PAK4,PINK1,PRKAG2,PRLR,PROK1,PSEN1,RAF1,RAPGEF1,SRC,STK10,TIRAP,TPX2,TRAF4,VEGFA
GO Biological Process	GO:0045600	positive regulation of fat cell differentiation	1.11433e-06	4.41517	0.00151043	2.42299	CARM1,CEBPA,CEBPB,CREBL2,PPARD,SULT1E1,TPH1,WDFY2,ZBTB16,ZC3H12A
GO Biological Process	GO:0043409	negative regulation of MAPK cascade	1.13184e-06	2.90338	0.00393755	1.82912	CSK,DAB2IP,DAG1,DUSP1,DUSP14,DUSP16,DUSP2,DUSP3,DUSP5,DUSP6,DUSP7,GPS1,INPP5K,LEMD2,PDCD4,PIN1,PINK1,RAPGEF1,SLC9A3R1,SPRED1,WNK2
GO Biological Process	GO:0045667	regulation of osteoblast differentiation	1.1527e-06	3.20723	0.00306944	1.95618	AREG,CEBPA,CEBPB,CEBPD,CTNNBIP1,GNAS,HDAC7,IGF1,IGFBP5,IL6R,IL6ST,JUND,NOTCH1,RASSF2,SEMA4D,SMAD3
GO Biological Process	GO:0002009	morphogenesis of an epithelium	1.18208e-06	2.03296	0.0112468	1.31295	ACVRL1,ALDH1A2,AREG,ARHGAP35,CA9,CTNNBIP1,CYP7B1,DAG1,DLG5,DVL1,EFNB2,EGFR,FOXA1,FOXN1,FZD5,GATA4,GRB2,IFT122,IFT20,IGFBP5,IHH,MET,MTHFD1,NFATC4,NOTCH1,PAX8,PLXND1,PSEN1,RARA,RHOA,RHOB,SALL1,SLC9A3R1,SMAD3,SRC,TCAP,TCTN1,TIMELESS,VCL,VEGFA
GO Biological Process	GO:0042787	protein ubiquitination involved in ubiquitin-dependent protein catabolic process	1.20606e-06	3.00421	0.00359399	1.7134	ABTB2,ARIH1,ASB2,BTBD9,DDB1,FBXL14,KLHL31,MYLIP,RFFL,RNF14,RNF144A,RNF145,RNF19B,RNF43,TRIP12,WWP1,ZNRF2,ZNRF4
GO Biological Process	GO:0010906	regulation of glucose metabolic process	1.20478e-06	3.54424	0.00241918	2.31174	ACACB,C1QTNF1,C1QTNF3,DYRK2,EPM2AIP1,FBP1,GNMT,IGF1,IGFBP4,IGFBP5,INPP5K,INSR,IRS2,NCOA2,NR1D1,SLC45A3,SRC
GO Biological Process	GO:0045204	MAPK export from nucleus	1.22728e-06	33.6141	5.66836e-05	6.66324	DUSP16
GO Biological Process	GO:2000146	negative regulation of cell motility	1.24456e-06	2.37265	0.00682597	1.48072	ABHD2,ABHD6,ACVRL1,ADGRG1,CCL2,CCL25,CORO1C,DAB2IP,DAG1,DLG5,HDAC5,IDH2,IGFBP5,LRCH1,NOTCH1,OSBPL8,PIN1,PPARD,PTPRK,RHOA,RHOB,RRAS,SERPINE1,SLC9A3R1,SPRED1,VCL,ZMYND8
GO Biological Process	GO:0042246	tissue regeneration	1.24688e-06	4.58754	0.00138445	2.81906	CFLAR,DAG1,ENSG00000243696,GPX1,IGF1,IGFBP1,NINJ1,NINJ2,NOTCH1,TM4SF4,TMEM110-MUSTN1
GO Biological Process	GO:0042572	retinol metabolic process	1.25528e-06	6.25762	0.000761218	2.66529	ADH4,ADH7,ALDH1A2,DHRS4,DHRS9,TTR
GO Biological Process	GO:0030336	negative regulation of cell migration	1.35476e-06	2.41409	0.00644571	1.52638	ABHD2,ABHD6,ACVRL1,ADGRG1,CCL2,CCL25,CORO1C,DAB2IP,DAG1,DLG5,HDAC5,IDH2,IGFBP5,LRCH1,NOTCH1,OSBPL8,PPARD,PTPRK,RHOA,RHOB,RRAS,SERPINE1,SLC9A3R1,SPRED1,VCL,ZMYND8
GO Biological Process	GO:0007015	actin filament organization	1.41439e-06	2.58549	0.00528145	1.80811	ARAP1,ARPC1B,ARPC2,BAIAP2,BAIAP2L1,BCAR1,CGNL1,COBLL1,CTTN,DIAPH1,DMTN,EMP2,IQGAP2,ITGB5,MYOM2,MYOM3,NCK2,NEDD9,PREX1,RAC1,RHOA,SHTN1,SRC,TCAP,TMOD2,TPM2,TPM4
GO Biological Process	GO:0033189	response to vitamin A	1.44259e-06	8.29272	0.000459528	4.70346	ALDH1A2,CAT,CYP1A1,GATA4,PPARD,RARA
GO Biological Process	GO:0034599	cellular response to oxidative stress	1.4561e-06	2.51835	0.00567445	1.54682	ANKRD2,CAMKK2,CAT,CFLAR,CYCS,DNM2,EGFR,EPAS1,GPX1,HSPA1B,LRRK2,MAP1LC3A,MTR,NOS3,PINK1,PPIF,PTPRK,PXN,RHOB,SRC,TNFAIP3,TXNDC2,TXNL1,VKORC1L1,ZC3H12A,ZNF277
GO Biological Process	GO:0043524	negative regulation of neuron apoptotic process	1.46254e-06	3.03554	0.00345227	1.66581	BCL2L1,CCL2,CEBPB,CPEB4,DLX1,DNAJC5,GCLC,GPI,HIPK2,ITSN1,LGMN,MAG,PIN1,PINK1,PSEN1,VSTM2L,WFS1
GO Biological Process	GO:0048048	embryonic eye morphogenesis	1.46273e-06	5.35483	0.00100816	1.56782	FZD5,HIPK2,IHH,RARB
GO Biological Process	GO:0030855	epithelial cell differentiation	1.48964e-06	1.90282	0.0140188	1.06941	ACVRL1,ANXA4,ARHGEF26,ASCL1,CEBPB,CES1,CPS1,CPT1A,CYP1A1,DHRS9,DLG5,DSP,ELF5,EXPH5,FLNB,FOXA1,FOXN1,GATA4,GPX1,GSTK1,HNRNPH3,HSD17B4,ID2,IHH,JUP,KRT78,KRT8,LRTOMT,MET,NOTCH1,NR5A2,PAX8,PCSK6,PSAP,RAPGEF1,RARA,RARB,RHOA,S1PR1,SALL1,SFN,SIPA1L3,SLC9A3R1,SMAD3,TAGLN2,THRA,TMC1,TST,TXNIP,UPK2,VDAC1,VEGFA
GO Biological Process	GO:0006936	muscle contraction	1.50157e-06	2.45694	0.00607479	1.46863	ADRA1A,ANKRD2,ATP1A3,ATP1B1,CACNA1H,CACNG1,FGF12,FKBP1B,GAMT,GNAO1,ITGB5,KCNMA1,KCNN2,MAP2K6,MYH14,MYOM2,MYOM3,PXN,SCN2B,SMTN,SNTA1,TCAP,TMOD2,TPM2,TPM4,UTRN,VCL
GO Biological Process	GO:0042119	neutrophil activation	1.51529e-06	2.01768	0.011332	1.50196	ADA2,ALAD,ANO6,ANXA2,AOC1,APEH,ATP6V0A1,C16orf62,CAT,CDA,CSTB,CYSTM1,DDOST,DIAPH1,DNAJC5,DSP,DYNLT1,FGR,FTH1,GNS,GPI,HSPA1B,IGF2R,IQGAP2,JUP,MGAM,NEU1,NIT2,ORM1,PDXK,PECAM1,PIGR,PLAU,PPIA,PREX1,PSAP,PSEN1,PSMD7,RAB3A,RAC1,RHOA,SDCBP,SIRPA,SLC27A2,STK10,SVIP,TCIRG1,TLR2,TMEM173,TNFRSF1B,TOM1,TTR,VAPA,VCL,YPEL5
GO Biological Process	GO:0044802	single-organism membrane organization	1.5516e-06	1.75031	0.0194132	1.22486	AKAP8L,ANK1,ANKFY1,ANO6,ANXA2,ARFRP1,ATL2,ATP1B1,ATP1B3,ATP9A,BAIAP2,BAIAP2L1,BCL2A1,BCL2L1,BNIP3L,C19orf70,CACNB3,CDH1,CMTM8,DNAJC11,DNM2,DVL1,DYNLT1,EEA1,EGFR,EMP2,ENSG00000262633,FERMT2,FIS1,GNAI3,GRIK5,HIP1R,IFT122,IFT20,INPP5K,JUP,LEMD2,LPIN1,MAP7,MFN1,MICALL1,MTCH1,MYO1C,NDEL1,NEK6,NEK9,OSBPL8,PACSIN2,PARD3,PIGR,PPIF,PPP2R2A,PPP3CC,RAB8A,RPL21,RPLP0,RPS11,RTN4,RTP2,SDCBP,SEC61B,SFN,SH3TC2,S…
GO Biological Process	GO:0021682	nerve maturation	1.56543e-06	54.3611	2.92085e-05	13.3265	DAG1
GO Biological Process	GO:0098869	cellular oxidant detoxification	1.5959e-06	3.97188	0.0018389	1.76616	ALB,CAT,GPX1,GSTK1,GSTM2,IYD,NOS3,NXN,TXNDC17,TXNDC2,TXNL1
GO Biological Process	GO:0019464	glycine decarboxylation via glycine cleavage system	1.59372e-06	31.9314	5.96706e-05	2.66529	GLDC
GO Biological Process	GO:0032446	protein modification by small protein conjugation	1.59715e-06	1.76483	0.0187136	0.989009	ABTB2,ANAPC13,ARIH1,ASB2,BACH1,BIRC6,BTBD9,CRBN,DCAF16,DCUN1D4,DDB1,DERL1,EPAS1,FBXL14,FBXO21,FBXO30,HDAC7,HERC3,KBTBD11,KLHL31,KLHL33,LONRF1,MED31,MITF,MYLIP,PINK1,PSMA1,PSMA6,PSMD7,RFFL,RNF135,RNF14,RNF144A,RNF145,RNF19B,RNF212,RNF4,RNF43,SASH1,SH3RF2,SKP1,TNFAIP3,TOP1,TOP2A,TRIM2,TRIM3,TRIM8,TRIP12,UBA7,UBE2G1,UBE2K,UBE2Q1,UBE4A,WWP1,ZBTB16,ZNRF1,ZNRF2,ZNRF3,ZNRF4
GO Biological Process	GO:0036230	granulocyte activation	1.61318e-06	2.01355	0.0113553	1.49278	ADA2,ALAD,ANO6,ANXA2,AOC1,APEH,ATP6V0A1,C16orf62,CAT,CDA,CSTB,CYSTM1,DDOST,DIAPH1,DNAJC5,DSP,DYNLT1,FGR,FTH1,GNS,GPI,HSPA1B,IGF2R,IQGAP2,JUP,MGAM,NEU1,NIT2,ORM1,PDXK,PECAM1,PIGR,PLAU,PPIA,PREX1,PSAP,PSEN1,PSMD7,RAB3A,RAC1,RHOA,SDCBP,SIRPA,SLC27A2,STK10,SVIP,TCIRG1,TLR2,TMEM173,TNFRSF1B,TOM1,TTR,VAPA,VCL,YPEL5
GO Biological Process	GO:0046503	glycerolipid catabolic process	1.60987e-06	5.30933	0.0010168	2.36915	ABHD2,ABHD6,APOA1,APOA2,APOB,CPS1,ENPP2,MGLL
GO Biological Process	GO:0051272	positive regulation of cellular component movement	1.61207e-06	1.99154	0.0117997	1.53995	ACVR1B,ANO6,BCAR1,BCL6,CCL2,CCR7,CEMIP,CFAP20,CXCL14,DAB2IP,DIAPH1,DMTN,DOCK4,EGFR,ENPP2,EPB41L4B,FGR,FOXP1,HDAC7,IGF1,IL1R1,IL23A,IL6R,INSR,IRS2,LBP,MCAM,MET,MYO1C,NOTCH1,PLAU,PLPP3,PREX1,RAC1,RHOA,RHOB,RREB1,RTN4,S1PR1,SASH1,SCARB1,SDCBP,SEMA4D,SERPINE1,SHTN1,SMAD3,SPARC,SRC,TAC4,TIRAP,VEGFA,ZC3H12A
GO Biological Process	GO:0090317	negative regulation of intracellular protein transport	1.65987e-06	3.69439	0.00214894	2.45085	C1QTNF3,CYLD,DAB2IP,DMTN,DYRK2,FAF1,G3BP2,INPP5K,LITAF,LRRK2,NFKBIA,PKIA,SLC9A3R1,SVIP,THRA,ZC3H12A
GO Biological Process	GO:0006643	membrane lipid metabolic process	1.67159e-06	2.63555	0.00494015	1.40279	ALDH3A2,B4GALT3,CERKL,CREM,ELOVL5,ELOVL6,GBGT1,HACD2,KDELC2,NEU1,NEU2,PLPP1,PLPP3,PSAP,SERINC2,SGPL1,SPNS2,SPTLC2,ST3GAL6,SUMF1,TEX2,VAPA
GO Biological Process	GO:0034969	histone arginine methylation	1.7583e-06	10.7251	0.000296092	4.44216	CARM1,COPRS,NR1H4,PRDM4
GO Biological Process	GO:0035019	somatic stem cell population maintenance	1.78151e-06	4.0974	0.00170507	1.61533	BCL9L,ELF5,EPAS1,FOXP1,POLR2D,RAF1,SALL1,ZHX2
GO Biological Process	GO:0031643	positive regulation of myelination	1.77991e-06	9.20149	0.000379631	4.10045	DAG1,MAG,NCMAP,PARD3
GO Biological Process	GO:0000209	protein polyubiquitination	1.83459e-06	2.3609	0.00672542	1.22434	ANAPC13,ARIH1,ASB2,FBXL14,FBXO21,FBXO30,LONRF1,MYLIP,PSMA1,PSMA6,PSMD7,RFFL,RNF14,RNF144A,RNF145,RNF19B,RNF4,SASH1,SKP1,TNFAIP3,TRIP12,UBE2G1,UBE2K,UBE4A,ZNRF1,ZNRF2
GO Biological Process	GO:0006888	ER to Golgi vesicle-mediated transport	1.83795e-06	2.8363	0.00403068	1.75148	ANK1,AREG,CNIH1,COG1,CSNK1D,DCTN4,DYNC1LI2,ENSG00000262633,ERGIC1,GOLT1A,GORASP1,LMAN1,MCFD2,PPP6R1,SEC13,SEC16A,SEC23A,TMED10,TRAPPC10,TRAPPC4,TRAPPC9,USO1,VAPA
GO Biological Process	GO:0033157	regulation of intracellular protein transport	1.8737e-06	2.10409	0.00965923	1.68372	ABLIM3,BAG3,BNIP3L,C1QTNF3,C8orf4,CCL2,CDH1,CEMIP,CSNK2A2,CYLD,DAB2IP,DMTN,DYRK2,EGFR,FAF1,FIS1,FZD5,G3BP2,IGF1,IL23A,INPP5K,JUP,LITAF,LRRK2,MYO1C,NDEL1,NFKBIA,OSCP1,PDZK1,PINK1,PKIA,PLAGL2,PSEN1,RBM22,RHOA,SFN,SH3TC2,SLC9A3R1,SMAD3,STARD7,SVIP,TCF7L2,THRA,TLR2,TMEM173,UHMK1,ZC3H12A
GO Biological Process	GO:0006546	glycine catabolic process	1.88144e-06	30.8746	6.17131e-05	2.22108	GLDC
GO Biological Process	GO:0010506	regulation of autophagy	1.8989e-06	2.31222	0.00714171	1.4505	ATP6V0A1,ATP6V0D1,ATP6V0E1,BNIP3L,CAMKK2,CSNK2A2,CTTN,DRAM2,EIF4G1,FZD5,GATA4,GNAI3,IFT20,IFT88,LAMTOR5,LRRK2,MET,PINK1,PIP4K2B,PRKAA2,PRKAB1,PRKAG2,PSAP,RAB8A,SPTLC2,SVIP,TPCN1,TRIM8,USP10,USP30,VDAC1,ZC3H12A
GO Biological Process	GO:0051715	cytolysis in other organism	2.03968e-06	15.7748	0.000161047	3.80756	ALB,C9
GO Biological Process	GO:0009100	glycoprotein metabolic process	2.12908e-06	2.12458	0.00926714	1.25513	ADAMTS7,ALG9,B3GALT5,B4GALT3,B4GALT5,CHST15,DAG1,DDOST,DPY19L1,EXT1,EXTL1,GALNT11,GBGT1,GLCE,GORASP1,HS6ST1,IGF1,IHH,KRTCAP2,LMAN1,MAN1C1,MCFD2,MUC13,PCSK6,PHLDA1,PMM2,POFUT1,PPARD,PSEN1,ST3GAL1,ST3GAL6,TIPARP,TRAK2,XYLT1
GO Biological Process	GO:0040017	positive regulation of locomotion	2.1494e-06	1.95477	0.0123465	1.58784	ACVR1B,ANO6,ARTN,BCAR1,CCL2,CCR7,CEMIP,CFAP20,CXCL14,DAB2IP,DDB1,DIAPH1,DMTN,DOCK4,EGFR,ENPP2,EPB41L4B,FGR,FOXP1,HDAC7,IGF1,IL16,IL1R1,IL23A,IL6R,INSR,IRS2,LBP,MCAM,MET,MYO1C,NOTCH1,PLAU,PLPP3,PREX1,RAC1,RHOA,RHOB,RREB1,RTN4,S1PR1,SASH1,SCARB1,SDCBP,SEMA4D,SERPINE1,SHTN1,SMAD3,SPARC,SRC,TAC4,TIRAP,VAPA,VEGFA,VPS37B,ZC3H12A
GO Biological Process	GO:0030007	cellular potassium ion homeostasis	2.18079e-06	12.5091	0.000228478	6.66324	ATP1A3,ATP1B1,ATP1B3,KCNMA1
GO Biological Process	GO:0033013	tetrapyrrole metabolic process	2.19008e-06	4.88192	0.00117087	2.33798	ALAD,CTRB1,CYP1A1,CYP1A2,HPX,MMAB,MTR,MTRR,MUT,RSAD1
GO Biological Process	GO:0015886	heme transport	2.21608e-06	12.4783	0.000229042	4.44216	FLVCR2,HPX,SLC48A1
GO Biological Process	GO:1901607	alpha-amino acid biosynthetic process	2.24187e-06	4.20486	0.00158597	2.12451	AGXT2,ASS1,CPS1,GAMT,GATM,GOT2,MTHFD1,MTR,MTRR,PSAT1,PSPH
GO Biological Process	GO:0090114	COPII-coated vesicle budding	2.25909e-06	4.2023	0.00158694	3.18244	AREG,CNIH1,CSNK1D,GORASP1,LMAN1,MCFD2,PPP6R1,SEC13,SEC16A,SEC23A,TMED10,TRAPPC10,TRAPPC4,TRAPPC9,USO1,VAPA
GO Biological Process	GO:1903533	regulation of protein targeting	2.28819e-06	2.23617	0.0078106	1.77686	ABLIM3,BAG3,BNIP3L,C1QTNF3,C8orf4,CCL2,CDH1,CEMIP,CSNK2A2,CYLD,DAB2IP,DMTN,DYRK2,EGFR,FAF1,FIS1,FZD5,G3BP2,IGF1,IL23A,INPP5K,JUP,LITAF,LRRK2,MYO1C,NFKBIA,OSCP1,PDZK1,PINK1,PKIA,PLAGL2,PSEN1,RHOA,SLC9A3R1,SMAD3,STARD7,THRA,TLR2,TMEM173,ZC3H12A
GO Biological Process	GO:0050667	homocysteine metabolic process	2.30307e-06	10.3689	0.000306263	5.5527	CPS1,MTHFD1,MTHFR,MTRR,MUT
GO Biological Process	GO:0045185	maintenance of protein location	2.29936e-06	3.62105	0.00219247	1.77686	ARL2BP,DAG1,FAF1,FLNB,G3BP2,GRIK5,JUP,NFKBIA,PINK1,SKP1,TAF8,THRA
GO Biological Process	GO:0060541	respiratory system development	2.41139e-06	2.46564	0.00579576	1.45758	ALDH1A2,ASCL1,ATXN1L,CEBPA,CYP1A2,DAG1,DLG5,EGFR,EPAS1,FOXA1,HS6ST1,HSPB11,IGFBP5,NOS3,NOTCH1,RAB3A,RARA,SPARC,THRA,TIMELESS,VEGFA
GO Biological Process	GO:0030111	regulation of Wnt signaling pathway	2.408e-06	2.16177	0.00866704	1.5975	APCDD1,CCAR2,CSNK1D,CTNNBIP1,CTNND1,CYLD,DAB2IP,DCDC2,DVL1,EGR1,FZD5,G3BP1,HMGXB4,IFT20,IGFBP1,IGFBP2,IGFBP4,JUP,KREMEN1,LRRK2,NFATC4,NOTCH1,NXN,PIN1,PLPP3,PSEN1,PSMA1,PSMA6,PSMD7,RAPGEF1,RNF43,SALL1,SOST,SRC,TCF7L2,TLR2,ZNRF3,ZRANB1
GO Biological Process	GO:0048193	Golgi vesicle transport	2.50526e-06	2.22892	0.00783602	1.46266	ANK1,ANKFY1,AREG,ARFRP1,ATP9A,C16orf62,CCDC93,CNIH1,COG1,CSNK1D,DCTN4,DNM2,DYNC1LI2,ENSG00000262633,EPS15,ERGIC1,GOLT1A,GORASP1,LMAN1,MCFD2,NAPG,PPP6R1,RAB8A,SCYL1,SEC13,SEC16A,SEC23A,SNX1,SNX2,TMED10,TRAPPC10,TRAPPC4,TRAPPC9,USO1,VAPA,VPS54
GO Biological Process	GO:0006633	fatty acid biosynthetic process	2.50514e-06	3.2235	0.00285691	1.71166	ACACB,ELOVL5,ELOVL6,FADS6,HACD2,MGLL,PECR,PRKAA2,PRKAB1,PRKAG2,SCD,SCD5,TBXAS1,THNSL2
GO Biological Process	GO:0042904	9-cis-retinoic acid biosynthetic process	2.52268e-06	20.1855	0.000110125	13.3265	ALDH1A2,ALDH8A1,CYP1A1,DHRS9
GO Biological Process	GO:0030258	lipid modification	2.54363e-06	2.40484	0.00620638	1.65204	ACADS,ADH7,ALDH3A2,AMACR,CPT1A,CPT2,CYP1A1,CYP3A7,CYP3A7-CYP3A51P,DGKD,ECI2,EGFR,GBGT1,GRB2,HAO2,HSD17B4,IMPA2,INPP5D,INPP5K,IRS2,LCAT,MET,PECR,PIK3AP1,PIK3C2G,PIP4K2B,PLPP1,PLPP3,PPARD,SLC27A2
GO Biological Process	GO:0009063	cellular amino acid catabolic process	2.68529e-06	3.29333	0.00269992	1.769	AGXT2,ASPA,CDO1,DAO,DDAH1,GLDC,GOT2,GPT2,HAAO,HDC,MTRR,NOS3,PAH,PCBD1,THNSL2
GO Biological Process	GO:0016311	dephosphorylation	2.70314e-06	2.26157	0.00744206	1.79838	ALPL,CTDSPL,CYCS,DUSP1,DUSP14,DUSP16,DUSP2,DUSP3,DUSP5,DUSP6,DUSP7,FBP1,FBP2,G6PC3,IMPA2,INPP5D,INPP5K,LPIN1,NT5C2,PDP2,PHOSPHO2,PLPP1,PLPP3,PON1,PPA2,PPP1R3C,PPP2R2A,PPP3CC,PPTC7,PSPH,PTP4A2,PTP4A3,PTPN18,PTPN3,PTPN4,PTPRK,RPRD1B,THNSL2,UBLCP1
GO Biological Process	GO:0051348	negative regulation of transferase activity	2.70139e-06	2.16959	0.00848942	1.4437	AKT1S1,CEBPA,CHMP6,CORO1C,CSK,DAB2IP,DUSP1,DUSP14,DUSP16,DUSP2,DUSP3,DUSP5,DUSP6,DUSP7,DVL1,FAM212A,GADD45B,GPS1,INPP5K,IRS2,LRRC3,NIPSNAP2,PDCD4,PKIA,PPP1R1A,PREX1,PRKAG2,PSEN1,PSMA1,PSMA6,PSMD7,SFN,SHB,SPRED1,SRC,TESC,TNFAIP3,WARS,ZGPAT
GO Biological Process	GO:0060348	bone development	2.73807e-06	2.6942	0.004479	1.76616	ALPL,ANKRD11,ANO6,ANXA2,CARM1,COL27A1,FOXP1,GNAS,IGF1,IHH,MATN1,MEF2D,PAPSS2,POC1A,RARA,RARB,RHOA,SEMA4D,SPARC,SPNS2,SRC,ZFPM1
GO Biological Process	GO:0001503	ossification	2.84186e-06	2.29926	0.00704383	1.39152	ALPL,ANO6,BMP1,CAT,EGFR,EXT1,GNAS,HSD17B4,IGF1,IGFBP5,IGSF10,IHH,JUND,MEF2D,MYBBP1A,RASSF2,RHOA,RPS11,SEMA4D,SMAD3,SOST,SPARC,THRA,TPM4,TUFT1,ZBTB40
GO Biological Process	GO:0031960	response to corticosteroid	2.94725e-06	2.7283	0.00430662	1.73824	ACSBG1,ALAD,ALPL,APOA2,AREG,CCL2,CDO1,CFLAR,CPS1,DDIT4,DUSP1,EGFR,HSD11B2,IGFBP2,KLF9,NOTCH1,SCGB1A1,SPARC,SRC,TRH,UCP3
GO Biological Process	GO:0042398	cellular modified amino acid biosynthetic process	2.96823e-06	5.79343	0.00082221	2.8814	GAMT,GATM,GCH1,GCLC,MTHFD1,MTHFS,PTDSS1,ST20-MTHFS
GO Biological Process	GO:0061458	reproductive system development	2.9688e-06	1.98721	0.011346	1.24338	ADGRG1,BCL2L1,BIRC6,CEBPA,CEBPB,CYP7B1,DHCR24,EGFR,EPAS1,FOXA1,FZD4,FZD5,GATA4,GRB2,HMGCS1,HS6ST1,HSD17B2,HSD17B3,HSD17B4,INHBB,INSR,KRT8,MEA1,NCOA1,NOS3,NOTCH1,PLEKHA5,PPARD,PSAP,RARA,SALL1,SGPL1,SRC,TCF7,TESC,TIPARP,TNFSF10,UBE2Q1,VEGFA
GO Biological Process	GO:0006214	thymidine catabolic process	3.01997e-06	46.6446	3.40405e-05	13.3265	DPYD
GO Biological Process	GO:0008283	cell proliferation	3.03703e-06	1.76463	0.017816	1.27573	ACVRL1,APOA1,AREG,ARTN,ASCL1,ATF5,BCAR1,BCL2L1,C3orf58,C6orf89,CD160,CD81,CEBPB,CYP1A1,DDIT4,EGFR,EGR1,ELF5,EML1,ENPEP,ENSG00000243696,EPS15,ETV6,FAM83A,FKBP1B,FOXN1,GNB1,GPX1,ID2,IFT20,IGF1,IGFBP4,IGFBP5,IHH,IL23A,IRS2,MAP3K20,MAPRE2,MET,NDE1,NDEL1,NEUROD4,NOTCH1,NR6A1,NUDC,PAK4,PDXK,PDZK1,PIM1,PPARD,PRDM4,PSEN1,RAC1,RAF1,RERE,RNF43,SCARB1,SHB,SRC,TAF8,TCF7L2,TMEM110-MUSTN1,TPX2,TRNP1,ZNRF3
GO Biological Process	GO:0048208	COPII vesicle coating	3.08422e-06	4.29634	0.00147829	3.17297	AREG,CNIH1,CSNK1D,GORASP1,LMAN1,MCFD2,PPP6R1,SEC13,SEC16A,SEC23A,TMED10,TRAPPC10,TRAPPC4,TRAPPC9,USO1
GO Biological Process	GO:0006212	uracil catabolic process	3.11795e-06	27.9868	6.8081e-05	13.3265	DPYD,DPYS
GO Biological Process	GO:0009101	glycoprotein biosynthetic process	3.12114e-06	2.17525	0.00832133	1.27114	ADAMTS7,ALG9,B3GALT5,B4GALT3,B4GALT5,CHST15,DAG1,DDOST,DPY19L1,EXT1,EXTL1,GALNT11,GBGT1,GLCE,GORASP1,HS6ST1,IGF1,KRTCAP2,LMAN1,MAN1C1,MCFD2,MUC13,PHLDA1,PMM2,POFUT1,PSEN1,ST3GAL1,ST3GAL6,TIPARP,TRAK2,XYLT1
GO Biological Process	GO:0032713	negative regulation of interleukin-4 production	3.18121e-06	14.7405	0.000172348	4.44216	SCGB1A1,ZFPM1
GO Biological Process	GO:0010720	positive regulation of cell development	3.17983e-06	1.90413	0.0131752	1.35237	APOA1,ARHGAP35,ARPC2,ASCL1,ASPA,BAIAP2,BCL6,CFLAR,CPNE5,CSNK1D,DAB2IP,DAG1,DLG5,DLX1,DMTN,DNM2,DVL1,DYNLT1,EIF4G1,FKBP1B,FOXA1,HAP1,HEYL,IGF1,IL6ST,MAG,MYLK3,NCOA1,NDEL1,NOTCH1,PIN1,PLXND1,PREX1,PSEN1,RAC1,RAPGEF1,RARA,RARB,RHOA,RREB1,SCARF1,SEMA4D,SHTN1,TCF12,TLR2,TRIM67,VEGFA,ZMYND8
GO Biological Process	GO:0050778	positive regulation of immune response	3.19702e-06	1.86221	0.0143245	1.23601	ACTG1,APOB,ARPC1B,ARPC2,BAIAP2,BCAR1,C9,CACNB3,CCR7,CD3G,CLEC10A,CNPY3,CSK,CYLD,ELMO1,ENSG00000273047,FGR,FYB2,FZD5,GRB2,HLX,HPX,IL23A,IL6ST,INPP5D,LBP,LGMN,LIME1,MAP2K6,MAP3K1,MAPKAPK2,MAPKAPK3,MUC13,MYO1C,NFKBIA,NOD2,NR1H4,PIK3AP1,POLR3D,PSEN1,PSMA1,PSMA6,PSMD7,RAC1,RAF1,RARA,SHB,SKP1,SRC,TFRC,TIRAP,TLR2,TMEM173,TNFAIP3,UBE2K
GO Biological Process	GO:0060061	Spemann organizer formation	3.31766e-06	27.6385	6.89389e-05	4.44216	FZD5
GO Biological Process	GO:0032386	regulation of intracellular transport	3.3975e-06	1.90058	0.0131998	1.51259	ABLIM3,AKAP8L,ANXA2,BAG3,BNIP3L,BTBD9,C1QTNF3,C8orf4,CCL2,CDH1,CEMIP,CRYAA,CSNK2A2,CYLD,DAB2IP,DMTN,DYRK2,EGFR,FAF1,FGR,FIS1,FZD5,G3BP2,GAS1,GRIK5,HAP1,IGF1,IL23A,INPP5K,JUP,LITAF,LRRK2,MYO1C,NDEL1,NFKBIA,OSCP1,PDZK1,PINK1,PKIA,PLAGL2,PSEN1,RAB3A,RBM22,RHOA,SFN,SH3TC2,SLC9A3R1,SMAD3,SRC,STARD7,SVIP,TCF7L2,THRA,TLR2,TMEM173,UHMK1,WWC1,ZC3H12A
GO Biological Process	GO:0002764	immune response-regulating signaling pathway	3.40722e-06	2.03688	0.0102898	1.48072	ACTG1,APOB,ARPC1B,ARPC2,BAIAP2,BCAR1,CACNB3,CD3G,CLEC10A,CNPY3,CSK,CYLD,ELMO1,ENSG00000273047,FCGRT,FGR,FYB2,GRB2,INPP5D,LBP,LGMN,LIME1,MAP2K6,MAP3K1,MAPKAPK2,MAPKAPK3,MUC13,MYO1C,NFATC3,NFKBIA,NOD2,NR1H4,PIGR,PIK3AP1,PSEN1,PSMA1,PSMA6,PSMD7,RAC1,RAF1,SHB,SKP1,SRC,TIRAP,TLR2,TNFAIP3
GO Biological Process	GO:0006887	exocytosis	3.49392e-06	1.75266	0.0181188	1.24171	ADA2,ALAD,ALB,ANK1,ANO6,ANXA2,AOC1,APEH,APOA1,ATP6V0A1,C16orf62,CAT,CDA,CDC37L1,CSTB,CYSTM1,DDOST,DIAPH1,DMTN,DNAJC5,DSP,DYNLT1,FGR,FTH1,GNS,GPI,HAP1,HSPA1B,IGF1,IGF2R,IQGAP2,ITIH3,ITIH4,JUP,MGAM,NEU1,NIT2,ORM1,PDXK,PECAM1,PIGR,PLAU,PPIA,PSAP,PSEN1,PSMD7,RAB3A,RAB8A,RAC1,RHOA,SDCBP,SERPINE1,SIRPA,SLC27A2,SPARC,STK10,SVIP,SYT7,TAGLN2,TCIRG1,TEX264,TLR2,TMED10,TMEM173,TNFRSF1B,TOM1,TTR,VAPA,VCL,VEG…
GO Biological Process	GO:0002757	immune response-activating signal transduction	3.6445e-06	2.08603	0.0094384	1.5001	ACTG1,APOB,ARPC1B,ARPC2,BAIAP2,BCAR1,CACNB3,CD3G,CLEC10A,CNPY3,CSK,CYLD,ELMO1,ENSG00000273047,FGR,FYB2,GRB2,INPP5D,LBP,LGMN,LIME1,MAP2K6,MAP3K1,MAPKAPK2,MAPKAPK3,MUC13,MYO1C,NFKBIA,NOD2,NR1H4,PIK3AP1,PSEN1,PSMA1,PSMA6,PSMD7,RAC1,RAF1,SHB,SKP1,SRC,TIRAP,TLR2,TNFAIP3
GO Biological Process	GO:0016482	cytosolic transport	3.65124e-06	3.1564	0.00291765	1.70579	ANKFY1,ARFRP1,CES1,DENND2A,EEA1,EMP2,ENSG00000262633,EPS15,HOOK1,SNX1,SNX2,SRSF10,SYBU,SYT7,TRAPPC10,VPS54
GO Biological Process	GO:0009612	response to mechanical stimulus	3.65189e-06	2.48174	0.00550224	1.66581	BAG3,CCL2,CHRNA9,CLCN6,DAG1,EGFR,GATA4,GCLC,GPI,IGFBP2,IHH,INHBB,IRF1,JUND,JUP,MAG,MAP3K1,NFKBIA,PSPH,RAC1,RAF1,SOST,SRC,TCAP,TMC1,TXNIP
GO Biological Process	GO:0045765	regulation of angiogenesis	3.72836e-06	2.36802	0.0063029	1.47442	ACVRL1,CCL2,DAB2IP,DDAH1,EMP2,ENPP2,GATA4,HDAC5,HDAC7,HIPK2,NOS3,NOTCH1,PLXND1,PROK1,RHOA,RHOB,RRAS,SASH1,SERPINE1,SPARC,SPRED1,STIM1,TNFAIP3,VEGFA,WARS,ZC3H12A
GO Biological Process	GO:0036294	cellular response to decreased oxygen levels	3.72605e-06	2.61631	0.00473372	1.40279	BACH1,BNIP3L,CA9,CFLAR,COX4I2,CPEB4,EGLN3,EGR1,EPAS1,GNB1,HIPK2,NOTCH1,PINK1,PPARD,PSMA1,PSMA6,PSMD7,SLC8A3,SRC,VEGFA
GO Biological Process	GO:0030497	fatty acid elongation	3.74888e-06	9.75159	0.000325651	3.33162	ELOVL5,ELOVL6,HACD2
GO Biological Process	GO:0007223	Wnt signaling pathway, calcium modulating pathway	3.74547e-06	4.95309	0.00108993	2.8814	AGO2,FZD4,FZD5,GNAO1,GNAT2,GNB1,TCF7L2,TNRC6A
GO Biological Process	GO:0001889	liver development	3.76639e-06	3.01024	0.0032703	2.05856	ALDH1A2,ARF6,CEBPA,CEBPB,CPS1,CSNK2A2,CYP1A1,EGFR,HLX,HMGCS1,IGF2R,IHH,NFKBIA,NOTCH1,PHF2,PTPN3,RARA,SMAD3,SRSF5
GO Biological Process	GO:0042573	retinoic acid metabolic process	3.79279e-06	7.45882	0.000510903	3.02874	ADH7,ALDH1A2,ALDH8A1,CYP1A1,DHRS9
GO Biological Process	GO:1903825	organic acid transmembrane transport	3.86425e-06	3.22342	0.00275847	2.28454	ACACB,AQP9,CPT1A,CPT2,MPC1,NTSR1,PRKAA2,PRKAG2,SLC13A5,SLC16A10,SLC16A12,SLC27A5,SLC38A7,SLC43A2,SLC6A6,SLC7A10,SLC7A2,THRSP
GO Biological Process	GO:0071456	cellular response to hypoxia	3.8607e-06	2.65032	0.00455315	1.38362	BACH1,BNIP3L,CA9,CFLAR,COX4I2,EGLN3,EGR1,EPAS1,GNB1,HIPK2,NOTCH1,PINK1,PPARD,PSMA1,PSMA6,PSMD7,SLC8A3,SRC,VEGFA
GO Biological Process	GO:0006901	vesicle coating	4.07095e-06	4.20855	0.00150912	3.07534	AREG,CNIH1,CSNK1D,GORASP1,LMAN1,MCFD2,PPP6R1,SEC13,SEC16A,SEC23A,TMED10,TRAPPC10,TRAPPC4,TRAPPC9,USO1
GO Biological Process	GO:0007423	sensory organ development	4.2388e-06	1.86328	0.0139754	1.16899	ACVRL1,ALDH1A2,ARHGAP35,ASCL1,CEBPA,CEBPD,CHRNA9,CXCL14,CYP1A1,DVL1,ECE1,EGFR,FZD4,FZD5,GNAT2,GNB1,HIPK2,IFT122,IFT20,IHH,LRIG1,LRTOMT,MAFB,MAPKAPK2,MFRP,MYOM2,NAGLU,NEUROD4,NINJ1,NOTCH1,PAX8,PDE6C,PSEN1,RARA,RARB,RD3,RHO,SALL1,SIPA1L3,SLC9A3R1,SMAD3,SPARC,TCAP,TMC1,VEGFA
GO Biological Process	GO:0010675	regulation of cellular carbohydrate metabolic process	4.25389e-06	3.05731	0.00311608	2.16691	ACACB,BPGM,C1QTNF1,C1QTNF3,DDIT4,DYRK2,EPM2AIP1,FBP1,GNMT,IGF1,IGFBP4,IGFBP5,INPP5K,INSR,IRS2,NCOA2,NR1D1,NTSR1,SLC45A3,SRC
GO Biological Process	GO:0005996	monosaccharide metabolic process	4.29342e-06	2.67889	0.00438605	1.61533	BPGM,CHST15,CPT1A,CREM,CRYL1,CYB5A,ENO1,FBP1,FBP2,FGGY,G6PC3,GALM,GCLC,GDPGP1,GOT2,GPI,H6PD,IGFBP5,IRS2,KHK,PMM2,POFUT1,PPARD,TKT
GO Biological Process	GO:1905114	cell surface receptor signaling pathway involved in cell-cell signaling	4.40287e-06	1.9734	0.0112645	1.36114	AGO2,AMOTL2,APCDD1,BCL9L,CCAR2,CHRNA9,CSNK1D,CSNK2A2,CTNNBIP1,CTNND1,CYLD,DAAM1,DDB1,DVL1,FERMT2,FZD4,FZD5,GNAO1,GNAT2,GNB1,GRIK5,HMGXB4,KREMEN1,LRRK2,NXN,PLPP3,PRKAA2,PSEN1,PSMA1,PSMA6,PSMD7,RAC1,RHOA,RNF43,SKP1,SLC9A3R1,SMAD3,SOST,TCF7,TCF7L2,TNRC6A,ZNRF3,ZRANB1
GO Biological Process	GO:0010821	regulation of mitochondrion organization	4.56686e-06	2.45806	0.00555525	1.45583	ABLIM3,BCL2L1,BNIP3L,CAMKK2,CSNK2A2,CTTN,FIS1,FZD5,GPX1,HIP1R,IGF1,LRRK2,OSCP1,PINK1,PLAGL2,PPIF,PPP3CC,RMND1,SFN,STARD7,TMEM135,TNFSF10,TP53BP2,USP30,VDAC1,YWHAH
GO Biological Process	GO:0045786	negative regulation of cell cycle	4.61589e-06	1.90118	0.0128616	1.05083	ATF5,BCL2L1,BCL6,CARM1,CEBPA,CGREF1,CNOT7,CTDSPL,DAB2IP,DHCR24,DUSP1,EGFR,EVI2B,GAS1,IRF1,LAMTOR5,MAP2K6,MAP3K20,MAPKAPK2,NACC2,NOTCH1,PDCD4,PRKAA2,PRKAB1,PRKAG2,PSMA1,PSMA6,PSMD7,PTPN3,PTPRK,RAD9B,RHOB,SFN,SKP1,SLC9A3R1,SMAD3,TCF7L2,TICRR,TNFAIP3,TOM1L2,TOP2A,TOPBP1,TP53BP2,UHMK1
GO Biological Process	GO:0043312	neutrophil degranulation	4.64496e-06	1.98117	0.01106	1.5055	ADA2,ALAD,ANO6,ANXA2,AOC1,APEH,ATP6V0A1,C16orf62,CAT,CDA,CSTB,CYSTM1,DDOST,DIAPH1,DNAJC5,DSP,DYNLT1,FGR,FTH1,GNS,GPI,HSPA1B,IGF2R,IQGAP2,JUP,MGAM,NEU1,NIT2,ORM1,PDXK,PECAM1,PIGR,PLAU,PPIA,PSAP,PSEN1,PSMD7,RAB3A,RAC1,RHOA,SDCBP,SIRPA,SLC27A2,STK10,SVIP,TCIRG1,TLR2,TMEM173,TNFRSF1B,TOM1,TTR,VAPA,VCL,YPEL5
GO Biological Process	GO:0032355	response to estradiol	4.7571e-06	2.97373	0.00331045	1.85951	ALDH1A2,APOB,AREG,ARPC1B,CAT,CCDC62,CCL2,CFLAR,CYP1A2,DUSP1,EGFR,FOXA1,GPI,IGFBP2,IHH,NCOA1,RARA,TXNIP
GO Biological Process	GO:0007595	lactation	4.80603e-06	4.85409	0.00111216	1.58648	CDO1,NCOA1,PRLR,SERPINC1,VEGFA
GO Biological Process	GO:0035338	long-chain fatty-acyl-CoA biosynthetic process	4.89099e-06	7.26212	0.000524741	3.7018	ACSBG1,ACSL5,ELOVL5,ELOVL6,HACD2
GO Biological Process	GO:0006914	autophagy	4.88742e-06	2.42139	0.00577054	1.66581	ATG2B,ATG9B,CHMP6,CSNK2A2,DRAM2,FIS1,HAP1,LGALS8,LRRK2,MAP1LC3A,MAP1LC3B,MAP1LC3B2,MFN1,PGA5,PINK1,PLEKHM1,PRKAA2,PRKAB1,PRKAG2,PSEN1,RAB8A,SRC,TCIRG1,TECPR1,TOMM70,UBXN2B,USP10,USP30,VDAC1,VPS37B,WDFY3
GO Biological Process	GO:0060283	negative regulation of oocyte development	4.89911e-06	18.0176	0.000123375	5.33059	IGF1,SHB
GO Biological Process	GO:2001234	negative regulation of apoptotic signaling pathway	5.00783e-06	2.51082	0.00518556	1.66581	BCL2L1,BCL2L12,BIRC6,CCAR2,CFLAR,CTTN,ENO1,GCLC,GPX1,HERPUD1,HSPA1B,IFI6,IGF1,LRRK2,NOS3,PINK1,PPIF,PSEN1,RAF1,RFFL,SERPINE1,SRC,TCF7L2,TNFAIP3,TNFSF10,WFS1
GO Biological Process	GO:0048666	neuron development	5.07084e-06	1.6912	0.0204672	1.18697	ANKS1A,APOA1,AREG,ARHGAP35,ARTN,ASCL1,ATF5,BAIAP2,BLOC1S4,CDH1,CLMN,CTTN,DAB2IP,DAG1,DNM2,DVL1,DYNLT1,EFNB2,EGFR,EXT1,FARP1,GNAO1,GNAT2,GRB2,HS6ST1,IFT20,IHH,IRS2,JAM3,LRRK2,LRTOMT,MFRP,MICALL1,MTCH1,MTR,NAGLU,NCK2,NDEL1,NEUROD4,NOTCH1,PAK4,PARD3,PDE6C,PITPNA,PSEN1,PTPRK,RAB3A,RAB8A,RAP1GAP,RBFOX2,RERE,RTN4,SCARF1,SDC2,SHTN1,SLC9A3R1,SRC,TCTN1,TMC1,TRAK2,TRAPPC4,TRIM46,UHMK1,VAPA,VCL,VEGFA
GO Biological Process	GO:0008299	isoprenoid biosynthetic process	5.20408e-06	6.50882	0.000634262	3.5879	ALDH1A2,ALDH8A1,CYP1A1,DHRS9,HMGCS1,HMGCS2,PDSS1
GO Biological Process	GO:0051384	response to glucocorticoid	5.20186e-06	2.79127	0.00386816	1.73427	ACSBG1,ALAD,ALPL,APOA2,AREG,CCL2,CDO1,CFLAR,CPS1,DDIT4,DUSP1,EGFR,HSD11B2,IGFBP2,KLF9,SCGB1A1,SPARC,TRH,UCP3
GO Biological Process	GO:0030278	regulation of ossification	5.22883e-06	2.53965	0.00500164	1.70283	ANO6,AREG,CEBPA,CEBPB,CEBPD,CTNNBIP1,GNAS,HDAC7,IGF1,IGFBP5,IL6R,IL6ST,JUND,KREMEN1,MATN1,NOTCH1,RASSF2,S1PR1,SEMA4D,SMAD3,SOST,TPH1,ZBTB16

## Sheet: Table S3D
Table S3D. GREAT-generated significantly enriched GO terms for RSPs ( BinomFdrQ <0.0001)
Ontology	ID	Terms	BinomFdrQ	RegionFoldEnrich	GenomeFrac	GeneFoldEnrich	Genes
GO Biological Process	GO:0009725	response to hormone	4.37975e-43	4.07395	0.0201499	1.51863	ABCG1,ACAT1,ACSBG1,ADRA1A,AGXT,AKAP8,AKT1,ALAD,ALPL,ANG,APOA2,ARID1B,ATP1A1,ATP6V0A2,ATP6V0E1,ATP6V1G1,BAD,BBS2,BCAR1,BCL2,BRAF,BSG,CAPN10,CDK4,CDO1,CRK,CSK,CTSV,CYBA,CYFIP1,DDIT4,DHCR24,DNAJA1,DNMT3B,ENG,ENPP1,EPM2AIP1,ESRRA,FAS,FGB,FHL2,FOS,GAS2L1,GATA6,GBA,GCLM,GGH,GNG3,GNG5,GRB2,HMGB1,HNF4A,HSF1,IGF2,IL1RN,INPP5K,INS,JUNB,JUND,KAT2B,KDM3A,KHK,KLF9,LRP5,LRP6,MB,MYO5A,NME2,NOTCH1,NR1D1,NR1H3,NR…
GO Biological Process	GO:0000122	negative regulation of transcription from RNA polymerase II promoter	5.97371e-41	3.90714	0.0208737	1.46055	AEBP2,APBB1,ATF2,ATN1,ATXN1L,AURKB,BACH1,BACH2,BAG3,BATF3,BCL6,BHLHE40,BHLHE41,CBX7,CDK2,CHD4,CXXC5,DDIT3,DDX20,DLL4,DNMT3B,DUSP26,E2F6,ESRRA,ETS2,ETV3,FHL2,FOXA1,FOXA2,FOXS1,GABPA,GATA6,GZF1,HDAC7,HES1,HEYL,HFE2,HIPK2,HIST2H3D,HMGB1,HSF1,ID1,IGF2,IRF2BPL,JDP2,JUNB,JUND,KLF16,KMT5A,MAD2L2,MBD3L1,MED25,MEIS2,MLXIPL,MTA2,MXI1,NCK2,NFIC,NFIL3,NIPBL,NOTCH1,NR1D1,NR1H3,NR2C1,NR2F6,NR6A1,NRIP1,PARP1,PA…
GO Biological Process	GO:0009057	macromolecule catabolic process	7.69868e-40	3.72582	0.0224618	1.37373	ABHD17C,ADRM1,AGRN,AKT1,AMBP,AMFR,ANAPC1,ANAPC15,ANAPC4,AP2A1,AP2B1,AP2M1,ARRB1,ARSB,AURKB,BAP1,C17orf97,CASC3,CASP8,CD2AP,CDC34,CDK5,CLN6,CNOT11,CTSA,CTSV,CUL7,DDIT3,DNAJB12,DTL,EDC3,EDC4,EDEM1,EIF4G1,ENSG00000261884,ENSG00000272410,ERLEC1,ERN1,FBXL12,FBXO31,FBXO6,FBXO8,HERPUD1,HEXB,HMGB1,HMMR,ISG15,LRSAM1,LSM1,LSM4,MAGOH,MARCH6,MLH1,NEDD8,NR1D1,PAN3,PCYOX1,PDCD6IP,PFKM,PGM1,PGM2,PNRC1,POMT2,PPP…
GO Biological Process	GO:0044265	cellular macromolecule catabolic process	1.29612e-36	3.88249	0.0189468	1.39988	ADRM1,AMFR,ANAPC1,ANAPC15,ANAPC4,AP2A1,AP2B1,AP2M1,ARRB1,AURKB,BAP1,C17orf97,CASC3,CASP8,CD2AP,CDC34,CLN6,CNOT11,CTSA,CTSV,CUL7,DDIT3,DTL,EDC3,EDC4,EDEM1,EIF4G1,ENSG00000261884,ENSG00000272410,ERLEC1,ERN1,FBXL12,FBXO31,FBXO6,FBXO8,HERPUD1,HMGB1,ISG15,LSM1,LSM4,MAGOH,MARCH6,MLH1,NEDD8,NR1D1,PAN3,PCYOX1,PDCD6IP,PNRC1,POMT2,PPP2R2A,PSMB10,PSMB2,PSMC4,PYM1,RBBP6,RFFL,RNF122,RNF144A,RNF145,RNF185,RNF8…
GO Biological Process	GO:0043436	oxoacid metabolic process	1.20163e-34	3.48424	0.0227953	1.3652	AARS2,ABCB11,ACAD11,ACADM,ACAT1,ACBD5,ACMSD,ACO1,ACSBG1,ACSL5,ADHFE1,ADSS,AGMAT,AGXT,AGXT2,AKR1A1,ALOX5AP,AMACR,ARSB,AS3MT,AZIN2,B3GALT6,B3GAT3,B4GALT1,B4GALT3,B4GALT5,BSG,CARNMT1,CBR1,CBS,CDO1,CHST13,CHST14,CMAS,CPT1A,CS,CTNS,CYP1A1,CYP1A2,CYP4V2,DECR2,DHTKD1,DPYS,ECI2,EHHADH,ELOVL5,ENPP1,EXTL3,FADS6,FPGS,FTCD,GATC,GATM,GBA2,GCH1,GCLM,GGH,GLCE,GLDC,GMPS,GOT2,GPAM,GPX1,HAAO,HACD1,HEXB,HIBCH,HLCS,…
GO Biological Process	GO:0006082	organic acid metabolic process	1.9109e-34	3.44543	0.0232068	1.36388	AARS2,ABCB11,ACAD11,ACADM,ACAT1,ACBD5,ACMSD,ACO1,ACSBG1,ACSL5,ADHFE1,ADSS,AGMAT,AGXT,AGXT2,AKR1A1,ALOX5AP,AMACR,ARSB,AS3MT,AZIN2,B3GALT6,B3GAT3,B4GALT1,B4GALT3,B4GALT5,BSG,CARNMT1,CBR1,CBS,CDO1,CHST13,CHST14,CMAS,CPT1A,CS,CTNS,CYP1A1,CYP1A2,CYP4V2,DECR2,DHTKD1,DPYS,ECI2,EHHADH,ELOVL5,ENPP1,EXTL3,FADS6,FMO1,FPGS,FTCD,GATC,GATM,GBA2,GCH1,GCLM,GGH,GLCE,GLDC,GMPS,GOT2,GPAM,GPX1,HAAO,HACD1,HEXB,HIBCH,…
GO Biological Process	GO:0055114	oxidation-reduction process	2.67182e-33	3.54529	0.0210496	1.36063	ACAD11,ACADM,ACAT1,ACO1,ADHFE1,AKR1A1,AKT1,ALKBH2,AMACR,APOA1,APOA2,BLOC1S2,C15orf48,CBR1,CBS,CDO1,CHCHD5,COQ10A,COQ7,COX10,COX6C,COX7C,CPOX,CPT1A,CS,CYB561D1,CYBA,CYP1A1,CYP1A2,CYP3A5,CYP4A22,CYP4V2,DECR2,DHCR24,DHRS3,DHRS4L2,DHTKD1,DUS2,ECI2,EHHADH,FADS6,FASTKD5,FDX1,FMO1,FMO3,FOXRED1,GBE1,GFOD1,GLDC,GLRX,GMPR2,GPD1,GPD1L,GPX1,GSTK1,GYS2,H6PD,HAAO,HIGD1A,HSD17B7,KDM3A,KDM5B,KDM7A,KDM8,KDSR,LPO,…
GO Biological Process	GO:0051338	regulation of transferase activity	5.87146e-32	3.2591	0.0245336	1.25662	ADAR,AIDA,AKAP13,AKT1,ANAPC1,ANAPC15,ANAPC4,ANG,ARHGEF5,ARRB1,ARRDC4,ATG14,AURKB,AVPI1,BAD,BCCIP,BRAF,CAMKK2,CCNE2,CCNK,CD300A,CDC25A,CDC42,CDK2,CDK4,CDK5,CDKN2C,CHORDC1,CRK,CSK,DNAJA1,DTNBP1,DUS2,DUSP26,DUSP3,DUSP7,DVL2,DVL3,EPHA1,EPM2AIP1,ERN1,F2,FAM212A,FEM1B,FGD2,FOXA2,FZD4,GADD45B,GBA,GNG3,GTPBP4,HIPK3,HMGB1,IGF1,IGF2,INPP5K,INS,KAT2B,LRP5,LRP6,LRRC3,LRRC3C,MAD2L2,MAP2K6,MAP3K13,MAP3K2,MAPKA…
GO Biological Process	GO:0031400	negative regulation of protein modification process	2.8625e-30	3.98504	0.0148477	1.52332	ADAR,AIDA,AKT1,AMBP,ANAPC1,ANAPC15,ANAPC4,ARPP19,ARRB1,ATG14,C3orf33,CD300A,CDK2,CDK5,CDKN2C,CHORDC1,CSK,DDIT4,DMTN,DNAJA1,DNMT3B,DTNBP1,DUS2,DUSP26,DUSP3,DUSP7,EIF4G1,ENG,ENPP1,EPHA1,FAM212A,GADD45B,GBA,GPD1L,GTPBP4,HINT2,HIPK3,IKBKB,INPP5F,INPP5K,ISG15,KAT2B,KDM3A,KLF15,LEMD2,LRP5,LRP6,LRRC3,LRRC3C,MAD2L2,MLXIPL,NCK2,NDRG2,PAX5,PBLD,PDCD4,PHF1,PPP1R1A,PPP5C,PRNP,PSMB10,PSMB2,PSMC4,PTPN6,PTPRJ,R…
GO Biological Process	GO:0014070	response to organic cyclic compound	2.89273e-30	3.28404	0.0228864	1.29321	ACAT1,ACSBG1,ADAR,ADSS,AGXT,AKT1,ALAD,ALPL,APOA2,ATP1A1,BAD,BCL2,BRAF,BSG,CASP8,CD83,CDH1,CDK4,CDK5,CDO1,CEBPB,CHKA,CHRNA1,CIDEA,CPT1A,CTSV,CYBA,CYP1A1,CYP1A2,DDIT4,DMTN,DNAJA1,DNMT3B,ENG,ESRRA,FAS,FDX1,FHL2,FOS,FOXA1,GABPA,GBA,GCLM,GLDC,GPD1,HCN2,HID1,HLCS,HMGB1,HNF4A,HOMER1,HSF1,ID1,IHH,IL1RN,INPP5K,JUNB,JUND,KDM3A,KLF9,LARP1,LRP6,NAMPT,NASP,NEDD8,NOTCH1,NR1D1,NR1H3,NR1I3,NR2C1,NR2F6,NR5A2,NR6A…
GO Biological Process	GO:0007005	mitochondrion organization	4.24401e-30	4.57704	0.0110638	1.60456	AARS2,AKT1,ATF2,ATG14,ATG9B,ATP5G3,ATP5J,ATP5J2,BAD,BCL2,BLOC1S2,BMF,BOK,CASP8,COX10,COX14,COX17,DYNLL1,DYNLL2,DYNLT1,EIF4G1,EPAS1,ESRRA,FASTKD5,FOXRED1,GABPA,GATC,GCLM,GRPEL2,HSPD1,MAN2A1,MAP1LC3B,MFN1,MOAP1,MRPL19,MRPL21,MRPL22,MRPL23,MRPL48,MRPL51,MRPL58,MRPS17,MRPS18A,MRPS25,MTX1,NDUFAB1,NDUFAF7,NDUFB7,NDUFB9,NDUFS1,NDUFS2,NDUFS8,NRF1,OPTN,PARP1,PIF1,POLG,RRM2B,SIRT4,SIRT5,SLC25A33,SMURF1,SOD…
GO Biological Process	GO:0006974	cellular response to DNA damage stimulus	1.70192e-29	3.77743	0.0162281	1.46732	AKT1,ALKBH2,APBB1,ASTE1,ATF2,BACH1,BAD,BAZ1B,BCCIP,BCL2,BCL6,BIVM-ERCC5,BOK,BRAT1,BRCA2,BRSK1,CCNK,CDCA5,CDK2,CDKN2AIP,CENPJ,CHEK1,CNOT11,COPS7A,CRADD,CSNK1E,CTC1,DDIT3,DDIT4,DNAJA1,DTL,EID3,EMSY,ERCC5,ESCO2,FAAP20,FAN1,FANCE,FANCM,FBXO31,FBXO6,GINS4,GRB2,HELB,HIPK2,HIST1H4A,HMGA1,HMGB1,HSF1,INTS7,ISG15,MACROD1,MAD2L2,MAP2K6,MAPKAPK2,MLH1,MLH3,MOAP1,NBN,NEK11,NIPBL,PARP1,PARP3,PHF1,PIF1,POLG,POLR…
GO Biological Process	GO:0019637	organophosphate metabolic process	2.32978e-29	3.2534	0.0226104	1.35835	ABHD6,ACAT1,ADSS,AKR1A1,AMPD2,APOA1,APOA2,ARF1,ATP5G3,ATP5J,ATP5J2,ATP6V0A2,BAD,CARD11,CETP,CHKA,COX10,COX6C,COX7C,CPNE3,CTNS,DDHD2,DGKA,DGKH,DHTKD1,DLG2,ENPP1,FITM2,FMO1,GATA6,GCH1,GMPR2,GMPS,GNAI3,GPAM,GPAT2,GPD1,GPD1L,GPX1,GRB2,GTPBP1,H6PD,HAAO,HEXB,IDI2,INPP1,INPP5F,INPP5K,IP6K1,IP6K2,IPPK,ITPA,ITPK1,KHK,LCAT,LHPP,LPGAT1,MET,MFN1,MTHFD1,NADSYN1,NAMPT,NDUFAB1,NDUFAF7,NDUFB7,NDUFB9,NDUFS1,NDUFS…
GO Biological Process	GO:0032870	cellular response to hormone stimulus	2.49145e-29	3.99783	0.0142668	1.42102	AKAP8,AKT1,ARID1B,ATP1A1,ATP6V0A2,ATP6V0E1,ATP6V1G1,BBS2,BCAR1,CAPN10,CDK4,CRK,CSK,CYBA,CYFIP1,DDIT4,DNAJA1,DNMT3B,ENPP1,ESRRA,FGB,FHL2,FOS,GAS2L1,GATA6,GCLM,GNG3,GNG5,GRB2,HNF4A,HSF1,IGF2,INPP5K,INS,JUNB,JUND,KAT2B,KDM3A,KLF9,MYO5A,NOTCH1,NR1D1,NR1H3,NR1I3,NR2C1,NR2F6,NR5A2,NR6A1,NRIP1,PAQR8,PARP1,PCK1,PIK3C2A,PIK3CA,PLOD3,PPARD,PRLR,PXN,RAB8A,RARB,RBFOX2,SELENOS,SLC25A33,SLC34A1,SOS1,SSTR3,TCIR…
GO Biological Process	GO:0019752	carboxylic acid metabolic process	4.12016e-29	3.42145	0.0199419	1.31038	AARS2,ABCB11,ACAD11,ACADM,ACAT1,ACBD5,ACMSD,ACO1,ACSBG1,ACSL5,ADHFE1,ADSS,AGMAT,AGXT,AGXT2,AKR1A1,ALOX5AP,AMACR,AS3MT,AZIN2,BSG,CARNMT1,CBR1,CBS,CDO1,CHST14,CMAS,CPT1A,CS,CTNS,CYP1A1,CYP1A2,CYP4V2,DECR2,DHTKD1,DPYS,ECI2,EHHADH,ELOVL5,FADS6,FPGS,FTCD,GATC,GATM,GBA2,GCH1,GCLM,GGH,GLDC,GMPS,GOT2,GPAM,GPX1,HAAO,HACD1,HIBCH,HLCS,HNF4A,HTD2,IDNK,IGF1,MAPKAPK2,MGST2,MSRA,MTAP,MTHFD1,MYO5A,NAGK,NDUFAB1,N…
GO Biological Process	GO:1901698	response to nitrogen compound	4.62822e-29	3.20924	0.0230876	1.28398	ADAR,ADSS,AGRN,AGXT,AKT1,ALAD,ARID1B,ATP6V0A2,ATP6V0E1,ATP6V1G1,BAD,BCAR1,BCL2,BRAF,BSG,CAPN10,CDH1,CDK2,CDK4,CDK5,CDO1,CEBPB,CHRNA1,CHUK,CRK,CSK,CYBA,CYFIP1,DMTN,DNMT3B,ENPP1,EPM2AIP1,FDX1,FOS,GABPA,GCLM,GGH,GLDC,GNA11,GNA15,GNG3,GNG5,GPD1,GRB2,GRK2,HCN2,HLCS,HOMER1,HSF1,ID1,IGF1,IGF2,INPP5K,INS,JUNB,JUND,KAT2B,KAT7,KHK,KLF15,LAMTOR1,LARP1,LRP1,LRP5,LRP6,MGST2,MYO5A,NME2,NNMT,NOD1,NOTCH1,P2RX4,P…
GO Biological Process	GO:1902533	positive regulation of intracellular signal transduction	6.19046e-29	3.14867	0.0240396	1.25974	ACTN4,ADGRG1,ADRA1A,AKAP13,AKT1,APOA1,ARFGEF1,ARHGEF5,ARRB1,AVPI1,BAD,BAG4,BCL2,BMF,BOK,BRAF,C18orf32,C1QTNF1,C1QTNF12,CANT1,CARD11,CASP8,CDC42,CDK10,CHUK,CRK,CSK,CXXC5,DDIT3,DDRGK1,DLG5,DUSP7,DVL2,DVL3,DYNLT1,ERN1,F2,FFAR4,FGB,FGD2,FZD4,GADD45B,GCNT2,GNG3,GPX1,GRB2,HES1,HIPK2,HMGB1,HPX,HSF1,IGF1,IGF2,IGFBP4,IKBKB,INS,KSR1,LAMTOR1,LURAP1,MAP2K6,MAP3K13,MAP3K2,MAPKAPK2,MDFIC,MET,NCK2,NDFIP1,NOD1,N…
GO Biological Process	GO:0010243	response to organonitrogen compound	6.45098e-29	3.3581	0.0206356	1.35389	ADSS,AGXT,AKT1,ALAD,ARID1B,ATP6V0A2,ATP6V0E1,ATP6V1G1,BAD,BCAR1,BCL2,BRAF,BSG,CAPN10,CDH1,CDK4,CDK5,CDO1,CEBPB,CHRNA1,CHUK,CRK,CSK,CYBA,CYFIP1,DMTN,DNMT3B,ENPP1,EPM2AIP1,FDX1,FOS,GABPA,GCLM,GGH,GLDC,GNG3,GNG5,GPD1,GRB2,HCN2,HLCS,HOMER1,HSF1,ID1,IGF1,IGF2,INPP5K,INS,JUNB,JUND,KAT2B,KAT7,KHK,KLF15,LAMTOR1,LARP1,LRP1,LRP5,LRP6,MGST2,MYO5A,NME2,NNMT,NOD1,NOTCH1,P2RX4,PARP1,PCK1,PDE1B,PDGFC,PEMT,PIK3C…
GO Biological Process	GO:0080135	regulation of cellular response to stress	4.0853e-28	3.7556	0.0156128	1.5189	AIDA,AKT1,AMBP,APBB1,ARHGEF5,BAD,BAG3,BAG4,BCL6,BOK,BRAF,CDC42,CHEK1,CHORDC1,CREB3,DDIAS,DDIT3,DNAJA1,DTNBP1,DUSP3,DVL2,DVL3,EDEM1,EIF4G1,ERLEC1,ERN1,FAS,FEM1B,FGD2,FZD4,GADD45B,GBA,GCH1,GPX1,HELB,HERPUD1,HIPK2,HIPK3,HMGA1,HMGB1,HNRNPK,HSF1,IER5,ING2,INPP5F,INS,KMT5A,MAP3K2,MAPKAPK2,MDFIC,MET,NCK2,NOD1,NUPL2,PARP1,PDCD4,PRDX1,PRMT1,PSAP,RAD52,RAE1,RASSF2,RIPK2,RNF8,RPS3,SELENOS,SEMA4C,SGTA,SH3RF1…
GO Biological Process	GO:1901701	cellular response to oxygen-containing compound	4.55978e-28	3.17742	0.0228156	1.32944	AGRN,AKAP8,AKT1,ARID1B,ATP6V0A2,ATP6V0E1,ATP6V1G1,BAD,BCAR1,CAMKK2,CAPN10,CDH1,CDK2,CDK4,CDK5,CEBPB,CHUK,CPT1A,CRK,CSK,CYBA,CYFIP1,DDIT4,DMTN,DNMT3B,ENPP1,ERN1,FDX1,FOS,FZD4,GABPA,GCLM,GNA11,GNA15,GNG3,GNG5,GPD1,GRB2,GRK2,HCN2,HSF1,ID1,IGF1,IGF2,INPP5K,INS,KAT2B,KLF15,KLF9,LAMTOR1,LARP1,LRP1,LRP6,MAP2K6,MLXIPL,MPO,MYO5A,NET1,NME2,NOD1,NR1D1,NR1H3,NRIP1,NUGGC,P2RX4,PARP1,PCK1,PCK2,PDCD4,PDGFC,PIK3…
GO Biological Process	GO:0033993	response to lipid	4.96506e-28	3.26127	0.0214117	1.25084	ABCG1,ACP5,ACSBG1,AGXT,AKAP8,AKT1,ALAD,ALPL,APOA2,ATP1A1,BAD,BCL2,CASP8,CDK4,CDO1,CEBPB,CHUK,CPT1A,CSF2RB,CTSV,CXCL2,CYBA,CYP1A1,CYP1A2,DDIT4,DNAJA1,DNMT3B,ENG,ESRRA,FAS,FDX1,FHL2,FMO1,FOS,FOXA1,FZD4,GBA,GCH1,GLDC,HMGB1,HNF4A,HSF1,IHH,IL10RA,IL1RN,JUNB,JUND,KDM3A,KLF9,LRP6,MAPKAPK2,MGST2,MPO,NASP,NME2,NOTCH1,NR1D1,NR1H3,NR1I3,NR2C1,NR2F6,NR5A2,NR6A1,NRIP1,NUGGC,PALM3,PAQR8,PARP1,PCK1,PCK2,PDCD4,P…
GO Biological Process	GO:0044255	cellular lipid metabolic process	7.27585e-28	3.10708	0.0238467	1.23597	ABHD6,ACAD11,ACADM,ACAT1,ACBD5,ACER3,ACSBG1,ACSL5,AGRN,ALOX5AP,AMACR,ANG,APOA1,APOA2,APOC3,ARF1,ARSB,ASAH1,B4GALT3,CBR1,CERS5,CETP,CHKA,CLN6,COQ2,CPNE3,CPT1A,CTSA,CYP1A1,CYP1A2,CYP3A5,CYP4A22,CYP4V2,DDHD2,DECR2,DGAT1,DGKA,DGKH,DHRS3,ECI2,EHHADH,ELOVL5,ERG28,FADS6,FITM2,GAL3ST1,GATA6,GBA,GBA2,GBGT1,GPAM,GPAT2,GPD1,GPD1L,GPX1,GRB2,HACD1,HEXB,HMGCS2,HTD2,IDI2,INPP1,INPP5F,INPP5K,INSIG1,IP6K1,IP6K2,K…
GO Biological Process	GO:0060548	negative regulation of cell death	7.40329e-28	3.14164	0.0232451	1.32944	ADAR,AKT1,ALB,ANXA4,ARRB1,AURKB,BAD,BAG3,BAG4,BCL2,BCL6,BOK,BRAF,CAMK1D,CASP8,CDK5,CEBPB,CHMP4A,CIDEA,CREB3,DDIAS,DDRGK1,DHCR24,DNAJA1,DOCK8,DUS2,DYNLT1,EIF4G1,ERC1,ERCC5,FAS,FFAR4,FGB,FHL2,FLT3LG,FZD3,GATA6,GBA,GCLM,GPAM,GPX1,HERPUD1,HIGD1A,HIPK2,HIPK3,HNRNPK,HSF1,HSPD1,ID1,IGF1,IHH,IKBKB,ING2,INS,ITGB1,LIMS2,LMNA,LRP1,LRP6,MERTK,MET,MIEN1,MPO,MPZ,NANOS3,NME2,NOTCH1,NOTCH2,NUAK2,NUGGC,PAFAH2,PDC…
GO Biological Process	GO:0070201	regulation of establishment of protein localization	7.47092e-28	3.30021	0.0206746	1.3522	ANG,ANXA4,APBB1,APOA1,APOA2,ARF1,ARHGEF5,ARRB1,B3GAT3,BAD,BAG3,BAG4,BAP1,BCL2,BMF,C1QTNF12,CAPN10,CASP8,CDC42,CDH1,CDK5,CHUK,CIDEA,CPT1A,CSK,DMTN,DNAJA1,DPH6,DYNLL1,DYNLL2,EDEM1,ERLEC1,F2,FFAR4,FGB,FOXA2,GAPVD1,GPAM,HES1,HMGB1,HNF4A,IGF1,IL4R,INPP5K,INS,LRP1,LRP5,MBP,MDFIC,MXI1,MYO1C,NDFIP1,NFKBIE,NMUR1,NR1D1,NR1H3,NUTF2,PARP1,PBLD,PCK2,PCM1,PCNT,PDZK1,PEMT,PFKL,PFKM,PPARD,PPM1A,PRDX1,PRNP,RAB11F…
GO Biological Process	GO:1901652	response to peptide	1.86193e-27	4.34053	0.0111755	1.53802	AKT1,ARID1B,ATP6V0A2,ATP6V0E1,ATP6V1G1,BCAR1,BRAF,BSG,CAPN10,CDK4,CDK5,CDO1,CRK,CSK,CYBA,CYFIP1,ENPP1,EPM2AIP1,GGH,GNG3,GNG5,GRB2,HSF1,ID1,IGF1,IGF2,INPP5K,INS,JUND,KAT2B,KAT7,KHK,KLF15,LRP1,LRP5,LRP6,MYO5A,NME2,NOD1,NOTCH1,PARP1,PCK1,PIK3C2A,PIK3CA,PRLR,PRNP,PXN,RAB8A,RIPK2,SELENOS,SESN3,SLC25A33,SLC34A1,SOS1,SRSF4,STAT1,STXBP3,TCIRG1,TEK,TNFSF10,YWHAG
GO Biological Process	GO:0006325	chromatin organization	2.08618e-27	3.72358	0.0154607	1.25031	AEBP2,APBB1,ARID1B,ASF1B,ATF2,AURKB,BANP,BAP1,BAZ1A,BAZ1B,BRCA2,BRD8,CBX7,CDK2,CHD4,CHD9,CHEK1,CHRAC1,EMSY,FOXA1,FOXA2,FOXA3,HDAC7,HIST1H1A,HIST1H3A,HIST1H4A,HIST2H2AB,HIST2H2BF,HIST2H3D,HLCS,HMGA1,HMGB1,HNRNPC,ING2,KANSL3,KAT2B,KAT7,KDM3A,KDM5B,KDM7A,KDM8,KMT2E,KMT5A,KMT5B,KMT5C,MBD3L1,MIS18BP1,MSL1,MTA2,NASP,NEK11,OIP5,PHF1,POLE3,PPP5C,PRMT1,PRMT6,RCCD1,RCOR1,RNF8,RPS6KA4,RYBP,SALL1,SATB1,SETD3…
GO Biological Process	GO:0043549	regulation of kinase activity	4.33569e-27	3.23143	0.0211146	1.28025	ADAR,AIDA,AKAP13,AKT1,ANG,ARHGEF5,ARRB1,ATG14,AVPI1,BAD,BCCIP,BRAF,CAMKK2,CCNE2,CCNK,CD300A,CDC25A,CDC42,CDK4,CDK5,CDKN2C,CHORDC1,CRK,CSK,DNAJA1,DTNBP1,DUS2,DUSP26,DUSP3,DUSP7,DVL2,DVL3,EPHA1,ERN1,F2,FAM212A,FGD2,FOXA2,FZD4,GADD45B,GBA,GNG3,GTPBP4,HIPK3,HMGB1,IGF1,IGF2,INPP5K,INS,KAT2B,LRP5,LRP6,LRRC3,LRRC3C,MAP2K6,MAP3K13,MAP3K2,MAPKAPK2,MAPRE3,MDFIC,NBN,NCK2,NLRC5,NOD1,OSBPL8,PDCD4,PDGFC,PIK3CA…
GO Biological Process	GO:1902580	single-organism cellular localization	6.1695e-27	3.21759	0.0212054	1.2962	ABCG1,ACTN4,AGRN,AKT1,ALB,ANK1,AP3M2,ARF1,ARHGAP21,ATP5G3,ATP5J,ATP5J2,BAD,BAG4,BBIP1,BBS12,BBS2,BCL6,BLOC1S2,BLOC1S4,BMF,BORCS5,BRAF,BSG,CDC42,CDH1,CDK5,CHMP4A,CPT1A,DLG2,DTNBP1,DYNLL1,DYNLL2,DYNLT1,FERMT2,GOLGA7,GRPEL2,HES1,HSPD1,IKBKB,INPP5K,ITGA4,KPNA2,KPNA7,LAMA5,LMNA,LRP6,LRPPRC,MACF1,MCM3AP,MOAP1,MYO1C,MYO5A,NCKIPSD,NUPL2,NUTF2,OPTN,PCM1,PEX12,PEX13,PEX6,PHAX,PLEKHA8,RAB27A,RAB3GAP2,RAB6A,…
GO Biological Process	GO:1902532	negative regulation of intracellular signal transduction	8.21556e-27	4.04139	0.0126622	1.66854	ADGRG3,ADRA1A,AIDA,AKT1,AMBP,ARHGAP42,ARRB1,BCL2,BCL6,C3orf33,CARD19,CASP8,CD2AP,CD300A,CDC34,CGNL1,CREB3,CSK,DDIAS,DDIT3,DDIT4,DLG5,DNAJA1,DUSP26,DUSP3,DUSP7,EPM2A,GBA,GPD1L,GPX1,HDAC7,HERPUD1,HIPK3,ING2,INPP5F,INPP5K,INS,ITGB1,KPTN,LEMD2,LIMD1,LRRC3,LRRC3C,MET,NDRG2,OPTN,PDCD4,PPM1A,PRNP,PTPN6,PTPRJ,RASAL3,RASSF2,RFFL,RGS14,RRM2B,SEC14L1,SELENOS,SESN3,SLC9A3R1,SNAI1,SOCS1,SOD2,SPRY2,SRI,STAT1,S…
GO Biological Process	GO:0006886	intracellular protein transport	1.15765e-26	3.61131	0.016089	1.47073	AKT1,AP1S1,AP2A1,AP2B1,AP2M1,AP3M2,BBS12,BCL6,CDK5,CHMP4A,CLTB,CTAGE5,CTSA,DYNLL1,DYNLL2,DYNLT1,ENSG00000262633,FUT10,GNPTG,GOLGA7,GOSR2,GRPEL2,HERPUD1,HES1,HID1,HSPD1,KIF13B,KPNA2,KPNA7,LMNA,MCM3AP,MTX1,MYO1C,NAPB,NCKIPSD,NUPL2,NUTF2,OPTN,PAN3,PCM1,PEX12,PEX13,PEX6,RAB27A,RAB3GAP2,RAB6A,RABGEF1,RAE1,RILPL1,RILPL2,RPH3AL,RPL10A,RPL11,RPL12,RPL17,RPL29,RPL35,RPL41,RPLP0,RPS26,RPS3,RTP2,SEC62,SELEN…
GO Biological Process	GO:0043408	regulation of MAPK cascade	1.85908e-26	3.4399	0.0178205	1.36899	ADRA1A,AIDA,AKAP13,AKT1,AMBP,ARHGEF5,ARRB1,AVPI1,BRAF,C1QTNF1,C3orf33,CD300A,CDC42,CDK10,CRK,CSK,DNAJA1,DTNBP1,DUSP26,DUSP3,DUSP7,DVL2,DVL3,ERN1,FAS,FFAR4,FGB,FGD2,FZD4,GADD45B,GBA,GCNT2,GDF15,GNG3,GRB2,HIPK2,HIPK3,HMGB1,ID1,IGF1,IGF2,IGFBP4,INHBC,INPP5K,INS,KSR1,LAMTOR1,LEMD2,MAP2K6,MAP3K13,MAP3K2,MAPKAPK2,MDFIC,NDRG2,NOD1,NOTCH1,NOTCH2,NQO2,PDCD4,PDGFC,PRDX1,PRMT1,PSAP,PTPN6,PTPRJ,RAF1,RASSF2,R…
GO Biological Process	GO:0032446	protein modification by small protein conjugation	2.39301e-26	3.36118	0.0187136	1.20026	AKT1,AMFR,ANAPC1,ANAPC15,ANAPC4,ARRB1,ARRDC4,ASB3,ATG10,AURKB,BACH1,BACH2,BCL2,CDC34,CDC42,CUL7,DCAF10,DDRGK1,DTL,DTX2,EPAS1,FBXL12,FBXO30,FBXO31,FBXO6,FEM1B,GPR75-ASB3,HDAC7,HERC1,HERC4,INCENP,KIAA1586,KLHDC8B,LONRF1,LRSAM1,MARCH6,MARCH9,NEDD8,NEURL2,NUPL2,PEX12,PJA2,PSMB10,PSMB2,PSMC4,RAE1,RBBP6,RFFL,RNF122,RNF141,RNF144A,RNF145,RNF185,RNF8,RYBP,SELENOS,SENP1,SH3RF1,SKP1,SMURF1,SOCS1,SP3,SPOP,S…
GO Biological Process	GO:0030163	protein catabolic process	5.18255e-26	3.76736	0.0142906	1.35995	ADRM1,AKT1,AMBP,AMFR,ANAPC1,ANAPC15,ANAPC4,AP2A1,AP2B1,AP2M1,ARRB1,AURKB,BAP1,C17orf97,CASP8,CD2AP,CDC34,CLN6,CTSA,CTSV,CUL7,DDIT3,DNAJB12,DTL,EDEM1,ENSG00000261884,ERLEC1,FBXL12,FBXO31,FBXO6,FBXO8,HERPUD1,ISG15,LRSAM1,MARCH6,NEDD8,NR1D1,PCYOX1,PDCD6IP,POMT2,PSMB10,PSMB2,PSMC4,RBBP6,RFFL,RNF122,RNF144A,RNF145,RNF185,RNF8,SELENOS,SGTA,SKP1,SMURF1,SPOP,TCIRG1,TMUB1,TPP1,TRIM24,TRIM25,UBA7,UBE2G1,UB…
GO Biological Process	GO:0006396	RNA processing	6.40726e-26	3.34128	0.0186655	1.2282	A1CF,AARS2,ADAR,AKAP8L,BUD31,C2orf49,C9orf64,CASC3,CIR1,CPSF4,CPSF4L,CSNK1E,CWC22,DDX20,DHX29,DHX40,DUS2,ENSG00000255508,ERN1,FASTKD5,FIP1L1,GEMIN5,HELB,HNRNPC,HNRNPH3,HNRNPK,HSF1,INTS7,LARP7,LSM1,LSM4,MAGOH,MAK16,MBNL2,MTERF3,MTFMT,NSRP1,NUFIP1,OSGEPL1,PAN3,PES1,POLR2H,POP4,POP5,PSIP1,PTCD1,PUS10,QKI,RALY,RBBP6,RBFOX2,RBM15,RBM23,RBM26,RIOK2,RPF1,RPL10A,RPL11,RPL12,RPL17,RPL29,RPL35,RPL41,RPL7L1…
GO Biological Process	GO:0043066	negative regulation of apoptotic process	1.99369e-25	3.15806	0.02093	1.34139	ADAR,AKT1,ALB,ANXA4,ARRB1,AURKB,BAD,BAG3,BAG4,BCL2,BCL6,BOK,BRAF,CAMK1D,CASP8,CEBPB,CIDEA,CREB3,DDIAS,DDRGK1,DHCR24,DNAJA1,DOCK8,ERC1,ERCC5,FAS,FFAR4,FGB,FHL2,FLT3LG,FZD3,GATA6,GCLM,GPAM,GPX1,HERPUD1,HIGD1A,HIPK2,HIPK3,HNRNPK,HSF1,HSPD1,ID1,IGF1,IHH,IKBKB,ING2,INS,ITGB1,LIMS2,LMNA,LRP1,LRP6,MERTK,MIEN1,MPO,MPZ,NANOS3,NME2,NOTCH1,NOTCH2,NUAK2,NUGGC,PAFAH2,PDCD4,PIK3CA,PIM1,PPARD,PRLR,PRNP,PROC,PSM…
GO Biological Process	GO:0043069	negative regulation of programmed cell death	2.16213e-25	3.13604	0.0212469	1.33533	ADAR,AKT1,ALB,ANXA4,ARRB1,AURKB,BAD,BAG3,BAG4,BCL2,BCL6,BOK,BRAF,CAMK1D,CASP8,CEBPB,CIDEA,CREB3,DDIAS,DDRGK1,DHCR24,DNAJA1,DOCK8,ERC1,ERCC5,FAS,FFAR4,FGB,FHL2,FLT3LG,FZD3,GATA6,GCLM,GPAM,GPX1,HERPUD1,HIGD1A,HIPK2,HIPK3,HNRNPK,HSF1,HSPD1,ID1,IGF1,IHH,IKBKB,ING2,INS,ITGB1,LIMS2,LMNA,LRP1,LRP6,MERTK,MET,MIEN1,MPO,MPZ,NANOS3,NME2,NOTCH1,NOTCH2,NUAK2,NUGGC,PAFAH2,PDCD4,PIK3CA,PIM1,PPARD,PRLR,PRNP,PROC…
GO Biological Process	GO:0045859	regulation of protein kinase activity	3.15679e-25	3.23419	0.0196132	1.25022	ADAR,AIDA,AKAP13,AKT1,ANG,ARHGEF5,ARRB1,AVPI1,BCCIP,BRAF,CAMKK2,CCNE2,CCNK,CD300A,CDC25A,CDC42,CDK4,CDK5,CDKN2C,CHORDC1,CRK,CSK,DNAJA1,DTNBP1,DUS2,DUSP26,DUSP3,DUSP7,DVL2,DVL3,EPHA1,ERN1,FAM212A,FGD2,FZD4,GADD45B,GBA,GNG3,GTPBP4,HIPK3,HMGB1,IGF1,IGF2,INPP5K,INS,KAT2B,LRP5,LRP6,LRRC3,LRRC3C,MAP2K6,MAP3K13,MAP3K2,MAPKAPK2,MAPRE3,MDFIC,NCK2,NOD1,OSBPL8,PDCD4,PDGFC,PIK3CA,PPP1R1A,PRLR,PRNP,PTPN6,PTPR…
GO Biological Process	GO:0044802	single-organism membrane organization	4.43773e-25	3.24006	0.0194132	1.31722	AGRN,AKAP8L,AKT1,ANK1,ARF1,ATF2,ATP5G3,ATP5J,ATP5J2,BAD,BAG4,BBIP1,BBS2,BCL2,BLOC1S2,BMF,BOK,BRAF,BSG,CASP8,CDH1,CDK5,CHMP4A,DLG2,DYNLL1,DYNLL2,DYNLT1,ENSG00000262633,FERMT2,GNAI3,GOLGA7,GOSR2,IKBKB,INPP5K,ITGA4,LAMA5,LEMD2,LMNA,LRP6,MACF1,MFN1,MOAP1,MTCH1,MTSS1,MYO1C,MYO5A,NEK9,NUPL2,NUTF2,OPTN,OSBPL8,PPP2R2A,RAB3GAP2,RAB8A,RABGEF1,RAE1,RBSN,RILPL1,RILPL2,ROCK2,RPL10A,RPL11,RPL12,RPL17,RPL29,RPL…
GO Biological Process	GO:0002252	immune effector process	2.36415e-24	3.1002	0.0209767	1.23753	A1BG,ADAR,ADGRG3,ALAD,APEH,APOBEC3D,APOBEC3H,ARPC1A,ARPC2,ARPC3,ARSB,ASAH1,B4GALT1,BCL2,C4BPA,C4BPB,C9,CANT1,CD300A,CDC42,CFH,CPNE3,CRACR2A,CRK,CTSA,CYBA,CYFIP1,DDIT4,DGAT1,DYNC1LI1,DYNLL1,DYNLT1,F2,FAS,FCGR1A,FCGR3B,GGH,GOLGA7,GPAM,GRB2,HEXB,HMGB1,HSPD1,IFNAR2,IFNLR1,IL4R,ISG15,KCMF1,KMT2E,LAMTOR1,LFNG,LRP1,LSM14A,MFNG,MLH1,MPO,MYO1C,NBN,NCKIPSD,NLRC5,NME2,NOTCH2,NT5C3A,PDAP1,PFKL,PGM1,PGM2,PIK3…
GO Biological Process	GO:0043086	negative regulation of catalytic activity	2.53924e-24	3.15179	0.020126	1.18194	ADAR,AIDA,AKT1,AMBP,ANAPC1,ANAPC15,ANAPC4,ANXA4,APOA1,APOA2,APOC3,ARFGEF1,ARPP19,ARRB1,BAG4,CASP8,CD300A,CDK2,CDKN2C,CHORDC1,CNN3,CRIM1,CSK,DHCR24,DLG2,DNAJA1,DTNBP1,DUS2,DUSP26,DUSP3,DUSP7,ELL,EPHA1,FAM212A,FOXA2,GABBR1,GADD45B,GBA,GNAI3,GPX1,HERPUD1,HIPK3,IKBKB,INPP5K,INS,KAT2B,LRP5,LRP6,LRRC3,LRRC3C,LTB4R2,MAD2L2,NIPSNAP2,NOTCH1,PDCD4,PIF1,PINLYP,PLIN5,POT1,PPP1R1A,PRNP,PSMB10,PSMB2,PSMC4,PTPN…
GO Biological Process	GO:0006366	transcription from RNA polymerase II promoter	3.89515e-24	3.1347	0.0202357	1.05153	ADRM1,AKNA,ARRB1,ATF2,BACH1,BACH2,BATF3,CAMTA1,CASC3,CCNK,CDK4,CEBPB,CEBPD,CEBPZ,CPSF4,CREB3,CREB3L2,DDIT3,DVL2,ELF3,ELL,EPAS1,ESRRA,FIP1L1,FOS,FOXA1,FUBP3,GABPA,GATA6,HEYL,HMGA1,HNF4A,HNRNPK,INTS7,JUNB,JUND,KAT2B,KLF13,KLF15,MAGOH,MED25,MEF2D,MEIS2,NFIC,NFIL3,NOTCH1,NOTCH2,NR1D1,NR1H3,NR1I3,NR2C1,NR2F6,NR5A2,NR6A1,NRF1,ONECUT1,PARP1,PAX5,PHAX,POLR2H,PPARD,RARB,RREB1,SCAF1,SOX18,SRRM1,SRSF3,SRSF4…
GO Biological Process	GO:0034097	response to cytokine	5.18412e-24	3.0689	0.0211907	1.20647	ACKR1,ACKR2,ACP5,ADAR,AKT1,ALAD,ARF1,BAD,BAG4,BBS2,BCL2,BSPRY,CASP8,CDC34,CDC42,CDK4,CEBPB,CHUK,COMMD7,CSF2RB,CXCL2,CYBA,DOCK8,EPS8,ETV3,FAS,FCGR1A,FGB,FOS,FOXA2,FZD4,GBA,GCH1,GCLM,GLDC,GPD1,GPR75,GRB2,HIST1H3A,HIST2H3D,IFNAR2,IFNLR1,IKBKB,IL10RA,IL15RA,IL17RD,IL4R,INPP5K,IP6K2,ISG15,ITGA4,JUNB,JUND,KDM3A,KDM5B,LIFR,LRRC3,LRRC3C,MAPKAPK2,MTAP,NCL,NFIL3,NPR2,NR5A2,OCLN,PCK1,PCK2,PDCD4,PDE1B,PIK3CA…
GO Biological Process	GO:0016071	mRNA metabolic process	7.76306e-24	3.65488	0.0140012	1.31481	A1CF,ADAR,AKAP8L,BUD31,CASC3,CIR1,CNOT11,CPSF4,CPSF4L,CWC22,DDX20,DHX40,EDC3,EDC4,EIF4G1,ENSG00000255508,ERN1,FASTKD5,FIP1L1,GEMIN5,HNRNPC,HNRNPH3,HNRNPK,HSF1,LSM1,LSM4,MAGOH,MBNL2,MLH1,NSRP1,PAN3,PNRC1,POLR2H,POP4,PPP2R2A,PSIP1,PYM1,QKI,RALY,RBBP6,RBFOX2,RBM15,RBM23,RBM26,RPL10A,RPL11,RPL12,RPL17,RPL29,RPL35,RPL41,RPLP0,RPS26,RPS3,SAMD4A,SCAF1,SF3B4,SKIV2L2,SMG7,SMU1,SRRM1,SRRM2,SRSF12,SRSF3,SRS…
GO Biological Process	GO:0051223	regulation of protein transport	7.86896e-24	3.16333	0.019547	1.31326	ANG,ANXA4,APBB1,APOA1,APOA2,ARF1,ARHGEF5,ARRB1,B3GAT3,BAD,BAG3,BAG4,BAP1,C1QTNF12,CAPN10,CDC42,CDH1,CDK5,CHUK,CIDEA,CPT1A,CSK,DMTN,DNAJA1,DPH6,EDEM1,ERLEC1,F2,FFAR4,FGB,FOXA2,GAPVD1,GPAM,HES1,HMGB1,HNF4A,IGF1,IL4R,INPP5K,INS,LRP1,LRP5,MBP,MDFIC,MXI1,MYO1C,NDFIP1,NFKBIE,NMUR1,NR1D1,NR1H3,NUTF2,PARP1,PBLD,PCK2,PCM1,PCNT,PDZK1,PEMT,PFKL,PFKM,PPARD,PPM1A,PRDX1,PRNP,RAB11FIP5,RAB8A,RAPGEF3,RBP4,RFX3,R…
GO Biological Process	GO:0032940	secretion by cell	8.57341e-24	2.9501	0.0231281	1.2148	A1BG,ACTN4,ADGRG3,ALAD,ALB,ANK1,APEH,APOA1,ARFGEF1,ARSB,ASAH1,B4GALT1,BRSK1,C1QTNF5,CANT1,CARD11,CD300A,CDK5,CKLF,CPLX4,CPNE3,CRACR2A,CTSA,CYBA,CYFIP1,DGAT1,DMTN,DYNC1LI1,DYNLL1,DYNLT1,ENG,FCGR3B,FERMT3,FFAR4,FGB,FZD4,GGH,GOLGA7,GPAM,HEXB,HMGB1,IGF1,IGF2,IL1RN,KCMF1,LAMTOR1,LGALS3BP,MERTK,MPO,MTTP,MYO5A,NISCH,NME2,NOTCH1,PDAP1,PFKL,PGM1,PGM2,PIK3C2A,PLAU,PRCP,PSAP,PTGES2,PTPN6,PTPRJ,RAB11FIP5,RAB…
GO Biological Process	GO:0006915	apoptotic process	1.1895e-23	2.96949	0.0226181	1.19867	ACVR1B,ADRA1A,AKT1,APBB1,ARRB1,ATF2,ATN1,BAD,BAG3,BCL2,BCL7B,BLCAP,BLOC1S2,BMF,BOK,BRAT1,BRCA2,CAPN10,CASP8,CD5,CDK11B,CDK5,CEBPB,CHEK1,CIDEA,CRADD,DDIAS,DDIT3,DDIT4,DHCR24,DYNLL1,ERN1,EVA1A,FAS,FASTK,FEM1B,GADD45B,GCLM,GPX1,GSDMA,HINT2,HIPK2,HIPK3,HMGB1,HSPD1,KREMEN1,LGALS7,LRP5,MAP2K6,MEF2D,MIEN1,MLH1,MOAP1,MTCH1,NBN,NDUFS1,NISCH,NOD1,NOTCH1,NOTCH2,NUAK2,NUDT2,P2RX4,PARP1,PDCD4,PDCD6IP,PDE1B,PD…
GO Biological Process	GO:0060341	regulation of cellular localization	1.20492e-23	2.96831	0.0226271	1.25312	ABHD17C,AKAP8L,AKT1,AP2M1,ARF1,ARRB1,B3GAT3,BAD,BAG3,BAG4,BAP1,BCL2,BMF,BRAF,C1QTNF12,CAPN10,CASP8,CCNE2,CD2AP,CD300A,CDC42,CDCA5,CDH1,CDK5,CPLX4,CSK,CSNK1E,CYBA,CYFIP1,DDRGK1,DMTN,DNAJA1,DPH6,DTNBP1,DVL3,DYNLL1,DYNLL2,EDEM1,ERLEC1,F2,FOXA2,GPD1L,HES1,IGF1,IL4R,INPP5K,INS,INSIG1,ITGB1,KAT7,LMNA,LRP1,LRP5,MDFIC,MXI1,MYLK2,MYO1C,MYO5A,NFKBIE,NMUR1,NR1D1,NUTF2,P2RX4,PARP1,PBLD,PCM1,PCNT,PDZK1,PEMT,P…
GO Biological Process	GO:0016569	covalent chromatin modification	1.63229e-23	3.96085	0.0115738	1.42047	AEBP2,APBB1,ARID1B,ASF1B,ATF2,AURKB,BANP,BAP1,BAZ1B,BRCA2,BRD8,CBX7,CDK2,CHD4,CHD9,CHEK1,EMSY,FOXA1,FOXA2,FOXA3,HDAC7,HLCS,ING2,KANSL3,KAT2B,KAT7,KDM3A,KDM5B,KDM7A,KDM8,KMT2E,KMT5A,KMT5B,KMT5C,MBD3L1,MSL1,MTA2,NEK11,PHF1,POLE3,PPP5C,PRMT1,PRMT6,RCCD1,RCOR1,RNF8,RPS6KA4,RYBP,SALL1,SATB1,SETD3,SETD7,SKP1,SMARCD1,SUDS3,SUZ12,TAF6L,UHRF1,USP16,USP21,ZMYND8
GO Biological Process	GO:0016567	protein ubiquitination	2.40214e-23	3.34988	0.0167081	1.15532	AKT1,AMFR,ANAPC1,ANAPC15,ANAPC4,ARRB1,ARRDC4,ASB3,AURKB,BACH1,BACH2,BCL2,CDC34,CDC42,CUL7,DCAF10,DTL,DTX2,EPAS1,FBXL12,FBXO30,FBXO31,FBXO6,FEM1B,GPR75-ASB3,HERC1,HERC4,KLHDC8B,LONRF1,LRSAM1,MARCH6,MARCH9,NEDD8,NEURL2,PEX12,PJA2,PSMB10,PSMB2,PSMC4,RBBP6,RFFL,RNF122,RNF141,RNF144A,RNF145,RNF185,RNF8,RYBP,SELENOS,SH3RF1,SKP1,SMURF1,SOCS1,SPOP,SPSB2,SUZ12,THOP1,TNKS2,TRAF3,TRAF7,TRIM24,TRIM25,TRIM8,U…
GO Biological Process	GO:0009607	response to biotic stimulus	2.60016e-23	3.23203	0.018142	1.09947	ACP5,ADAR,AKAP8,AKT1,ALAD,ALPL,AP1S1,APOBEC3D,APOBEC3H,ARF1,ATG10,ATOX1,BAD,BATF3,BCL2,CASP8,CDK4,CEBPB,CHUK,CRK,CSF2RB,CXCL2,CYP1A1,CYP1A2,DDIT3,DDIT4,DEFB107B,DEFB124,EEF1G,F2,FAS,FGB,FMO1,FOS,GCH1,GPAM,GPX1,HMGA1,HSF1,IFNAR2,IFNLR1,IKBKB,IL10RA,IL4R,ISG15,JUNB,JUND,LPO,LSM14A,MAPKAPK2,MGST2,MPO,NLRC5,NOD1,NOTCH1,NR1D1,NR1H3,NT5C3A,NUGGC,OPTN,PALM3,PCK1,PCK2,PDCD4,PPARD,RELT,RIPK2,SBNO2,SELENOS…
GO Biological Process	GO:0010942	positive regulation of cell death	4.62055e-23	3.36747	0.0163042	1.26224	AKAP13,AKT1,APBB1,ARHGEF5,ARRB1,ATF2,B4GALT1,BAD,BCL2,BCL6,BMF,BOK,CAMK1D,CAPN10,CASP8,CDC34,CDC42,CDK4,CDK5,CRADD,DDIT3,DDIT4,DDX20,DNAJA1,DYNLL1,DYNLL2,EIF4G1,FAS,FGD2,FOS,FOXA1,GADD45B,HMGB1,HSF1,HSPD1,HSPE1,IP6K2,ITGB1,LRP1,MAP2K6,MOAP1,MTCH1,NCK2,NET1,NOD1,NOTCH1,NQO2,OSGIN1,PARP1,PDCD4,PRNP,RARB,RASSF2,RIPK2,RPL11,RPS3,RYBP,SENP1,SLC9A3R1,SOS1,SPOP,SUDS3,TFDP2,TGFB2,TLR3,TNFRSF12A,TNFSF10,T…
GO Biological Process	GO:0044257	cellular protein catabolic process	5.06344e-23	3.67461	0.0133458	1.32371	ADRM1,AMFR,ANAPC1,ANAPC15,ANAPC4,AP2A1,AP2B1,AP2M1,ARRB1,AURKB,BAP1,C17orf97,CASP8,CD2AP,CDC34,CTSA,CTSV,CUL7,DDIT3,DTL,EDEM1,ENSG00000261884,ERLEC1,FBXL12,FBXO31,FBXO6,FBXO8,HERPUD1,ISG15,MARCH6,NEDD8,NR1D1,PCYOX1,PDCD6IP,POMT2,PSMB10,PSMB2,PSMC4,RBBP6,RFFL,RNF122,RNF144A,RNF145,RNF185,RNF8,SELENOS,SGTA,SKP1,SMURF1,SPOP,TCIRG1,TMUB1,TRIM25,UBA7,UBE2G1,UBE2H,UBE2L5P,UBE2L6,UBQLN1,UBR3,UBXN1,UHRF1…
GO Biological Process	GO:0051707	response to other organism	8.53768e-23	3.26733	0.0172934	1.10102	ACP5,ADAR,AKAP8,AKT1,ALAD,ALPL,AP1S1,APOBEC3D,APOBEC3H,ARF1,ATOX1,BAD,BATF3,BCL2,CASP8,CDK4,CEBPB,CHUK,CRK,CSF2RB,CXCL2,CYP1A1,CYP1A2,DDIT4,DEFB107B,DEFB124,EEF1G,F2,FAS,FGB,FMO1,FOS,GCH1,GPAM,GPX1,HMGA1,HSF1,IFNAR2,IFNLR1,IKBKB,IL10RA,IL4R,ISG15,JUNB,JUND,LPO,LSM14A,MAPKAPK2,MGST2,MPO,NLRC5,NOD1,NOTCH1,NR1D1,NR1H3,NT5C3A,NUGGC,OPTN,PALM3,PCK1,PCK2,PDCD4,PPARD,RELT,RIPK2,SBNO2,SELENOS,SHPK,SPON2,…
GO Biological Process	GO:0022603	regulation of anatomical structure morphogenesis	8.72959e-23	2.77003	0.0259786	1.14487	ACTN4,AKAP13,AMIGO1,AP2A1,AP2B1,AP2M1,APELA,APOA1,ARPC2,B4GALT1,BCL2,BCL6,BRAF,CAPRIN1,CDC42,CDC42EP4,CDK5,CRK,CSNK1E,CUL7,CYFIP1,DDHD2,DLL4,DMTN,DVL2,DVL3,ENG,EPHA1,EPS8,F2,FBXO31,FERMT2,FGB,FGD2,FITM2,FLT3LG,FOXA2,FUZ,FZD3,FZD4,GATA6,GDF15,GNG5,HDAC7,HES1,HEXB,HIPK2,HMGB1,HNF4A,ID1,IL1RN,IL4R,INF2,KIF13B,LFNG,LIMD1,LIMS2,MACF1,MBP,MMRN2,MYH10,MYL12B,NET1,NOTCH1,PALM2,PALM2-AKAP2,PARVA,PIM1,PLXN…
GO Biological Process	GO:0043207	response to external biotic stimulus	1.28079e-22	3.24815	0.0173955	1.09679	ACP5,ADAR,AKAP8,AKT1,ALAD,ALPL,AP1S1,APOBEC3D,APOBEC3H,ARF1,ATOX1,BAD,BATF3,BCL2,CASP8,CDK4,CEBPB,CHUK,CRK,CSF2RB,CXCL2,CYP1A1,CYP1A2,DDIT4,DEFB107B,DEFB124,EEF1G,F2,FAS,FGB,FMO1,FOS,GCH1,GPAM,GPX1,HMGA1,HSF1,IFNAR2,IFNLR1,IKBKB,IL10RA,IL4R,ISG15,JUNB,JUND,LPO,LSM14A,MAPKAPK2,MGST2,MPO,NLRC5,NOD1,NOTCH1,NR1D1,NR1H3,NT5C3A,NUGGC,OPTN,PALM3,PCK1,PCK2,PDCD4,PPARD,RELT,RIPK2,SBNO2,SELENOS,SHPK,SPON2,…
GO Biological Process	GO:0043434	response to peptide hormone	1.77494e-22	4.29834	0.00930095	1.52415	AKT1,ARID1B,ATP6V0A2,ATP6V0E1,ATP6V1G1,BCAR1,BRAF,BSG,CAPN10,CDK4,CDO1,CRK,CSK,CYBA,CYFIP1,ENPP1,EPM2AIP1,GGH,GNG3,GNG5,GRB2,HSF1,IGF2,INPP5K,INS,JUND,KAT2B,KHK,LRP5,LRP6,MYO5A,NME2,PARP1,PCK1,PIK3C2A,PIK3CA,PRLR,PXN,RAB8A,SELENOS,SESN3,SLC25A33,SLC34A1,SOS1,SRSF4,STAT1,STXBP3,TCIRG1,TEK,TNFSF10,YWHAG
GO Biological Process	GO:0042327	positive regulation of phosphorylation	2.24261e-22	2.81866	0.0243958	1.12287	ACVR1B,ADRA1A,AKAP13,AKT1,ANG,ARHGEF5,ARRB1,ATG14,AVPI1,BAD,BAG4,BCL2,BRAF,BRAT1,C1QTNF1,CAMKK2,CCNK,CDC42,CDK10,CDK5,CRK,CSK,DDRGK1,DUSP7,DVL2,DVL3,EIF4G1,ENG,ERN1,F2,FAS,FFAR4,FGB,FGD2,FLT3LG,FZD4,GADD45B,GCNT2,GDF15,GNG3,GPD1,HES1,HIPK2,HMGB1,HPX,HSF1,IGF1,IGF2,IGFBP4,INHBC,INS,KSR1,LAMTOR1,MAD2L2,MAP2K6,MAP3K13,MAP3K2,MAPKAPK2,MAPRE3,MDFIC,MLXIPL,NBN,NOD1,NOTCH1,NOTCH2,NQO2,OSBPL8,PDGFC,PIK3C…
GO Biological Process	GO:0010564	regulation of cell cycle process	2.85176e-22	3.32766	0.0161789	1.27348	AKT1,ANAPC1,ANAPC15,ANAPC4,AURKB,BCL2,BCL6,BRCA2,CCNK,CDC25A,CDC42,CDCA5,CDK10,CDK2,CDK4,CDK5,CENPJ,CEP76,CHEK1,CHORDC1,CNOT11,CRADD,CSNK1E,CTC1,CUL7,CYP1A1,DDRGK1,DTL,DYNC1LI1,DYNLL1,E2F6,EIF4G1,FBXO31,GATA6,GIT1,HAUS2,HAUS4,HMMR,IGF1,IGF2,INS,LRP5,MAD2L1BP,MAD2L2,MED25,MLXIPL,NBN,NEK11,NUBP1,PARP3,PCM1,PCNT,PDCD6IP,PRMT1,PSMB10,PSMB2,PSMC4,PSMG2,PTPN6,RAE1,ROCK2,RYBP,SKP1,SLC25A33,SPICE1,SUZ12,…
GO Biological Process	GO:0055086	nucleobase-containing small molecule metabolic process	2.97807e-22	3.70416	0.0126637	1.48684	ACAT1,ADSS,AMPD2,APOBEC3H,ATP5G3,ATP5J,ATP5J2,ATP6V0A2,BAD,CARD11,COX10,COX6C,COX7C,CTNS,DHTKD1,DLG2,DPYS,ENPP1,ENSG00000264545,FMO1,GLRX,GMPR2,GMPS,GNAI3,GPD1,GPD1L,GPX1,GTPBP1,H6PD,HAAO,ITPA,LHPP,MACROD1,MFN1,MTAP,MTHFD1,NADSYN1,NAMPT,NDUFAB1,NDUFAF7,NDUFB7,NDUFB9,NDUFS1,NDUFS2,NDUFS8,NIPSNAP2,NME2,NME4,NNMT,NNT,NPR2,NT5C3A,PANK3,PARP1,PCK2,PDE1B,PEMT,PFKL,PFKM,PGM1,PGM2,RRM2B,SDHC,SHPK,SLC25A2…
GO Biological Process	GO:0051603	proteolysis involved in cellular protein catabolic process	3.30519e-22	3.69731	0.0126871	1.31138	ADRM1,AMFR,ANAPC1,ANAPC15,ANAPC4,ARRB1,AURKB,BAP1,C17orf97,CASP8,CD2AP,CDC34,CTSA,CTSV,CUL7,DDIT3,DTL,EDEM1,ENSG00000261884,ERLEC1,FBXL12,FBXO31,FBXO6,FBXO8,HERPUD1,ISG15,MARCH6,NEDD8,NR1D1,PCYOX1,PDCD6IP,POMT2,PSMB10,PSMB2,PSMC4,RBBP6,RFFL,RNF122,RNF144A,RNF145,RNF185,RNF8,SELENOS,SGTA,SKP1,SMURF1,SPOP,TMUB1,TRIM25,UBA7,UBE2G1,UBE2H,UBE2L5P,UBE2L6,UBQLN1,UBR3,UBXN1,UHRF1,USP16,USP2,USP21,USP25,U…
GO Biological Process	GO:0001934	positive regulation of protein phosphorylation	4.31217e-22	2.8519	0.0233638	1.12765	ACVR1B,ADRA1A,AKAP13,AKT1,ANG,ARHGEF5,ARRB1,ATG14,AVPI1,BAG4,BCL2,BRAF,BRAT1,C1QTNF1,CAMKK2,CCNK,CDC42,CDK10,CDK5,CRK,CSK,DDRGK1,DUSP7,DVL2,DVL3,EIF4G1,ENG,ERN1,F2,FAS,FFAR4,FGB,FGD2,FLT3LG,FZD4,GADD45B,GCNT2,GDF15,GNG3,HES1,HIPK2,HMGB1,HPX,HSF1,IGF1,IGF2,IGFBP4,INHBC,INS,KSR1,LAMTOR1,MAD2L2,MAP2K6,MAP3K13,MAP3K2,MAPKAPK2,MAPRE3,MDFIC,NBN,NOD1,NOTCH1,NOTCH2,NQO2,OSBPL8,PDGFC,PIK3CA,PRLR,PRMT1,PRN…
GO Biological Process	GO:0043065	positive regulation of apoptotic process	8.37114e-22	3.40232	0.0150405	1.28051	AKAP13,AKT1,APBB1,ARHGEF5,ARRB1,ATF2,B4GALT1,BAD,BCL2,BCL6,BMF,BOK,CAMK1D,CAPN10,CASP8,CDC34,CDC42,CDK4,CDK5,CRADD,DDIT3,DDX20,DNAJA1,DYNLL1,DYNLL2,FAS,FGD2,FOXA1,GADD45B,HMGB1,HSF1,HSPD1,HSPE1,IP6K2,ITGB1,MAP2K6,MOAP1,MTCH1,NCK2,NET1,NOD1,NOTCH1,NQO2,OSGIN1,PDCD4,PRNP,RARB,RASSF2,RIPK2,RPL11,RPS3,RYBP,SENP1,SLC9A3R1,SOS1,SPOP,SUDS3,TFDP2,TGFB2,TLR3,TNFRSF12A,TNFSF10,TRAF7,TXNIP,WNT11,YWHAE,YWHAG…
GO Biological Process	GO:0044712	single-organism catabolic process	8.61176e-22	3.11893	0.018458	1.22323	ABHD6,ACAD11,ACADM,ACAT1,ACBD5,ACMSD,AGXT,AGXT2,AKR1A1,AMACR,AMBP,AMFR,APOA1,APOA2,APOBEC3H,APOC3,ARSB,BAD,BSCL2,CARNMT1,CBS,CDO1,CPT1A,CYP1A1,CYP1A2,DDHD2,DECR2,DHTKD1,DNAJB12,DPYS,ECI2,EDEM1,EHHADH,ENPP1,ERLEC1,FBXO6,FTCD,FUT10,GBA,GBA2,GLDC,GOT2,GPX1,HAAO,HERPUD1,HEXB,HIBCH,HINT2,IDNK,INPP5F,INPP5K,ITPA,KHK,LRP5,MARCH6,MGST2,NAGA,NAGK,NDUFAB1,NT5C3A,PAFAH2,PCBD1,PCYOX1,PDE1B,PEX13,PFKL,PFKM,PG…
GO Biological Process	GO:0018193	peptidyl-amino acid modification	1.01107e-21	2.92909	0.0214741	1.17784	ACVR1B,AKT1,APBB1,APOA1,APOA2,ATF2,AURKB,BAZ1B,BCL2,BRCA2,BRD8,CAMK1D,CAMKK2,CDK2,CDK5,CHEK1,CHUK,CSF2RB,CSK,CSNK1E,DPH6,ENSG00000282278,EPHA1,ERN1,F2,FKBP14,FKBP3,GALNT11,GOLGA7,GRB2,GRK2,HDAC7,HIPK2,HIPK3,IKBKB,INCENP,KANSL3,KAT2B,KAT7,KDM3A,KIAA1586,KMT2E,KMT5A,KMT5B,KMT5C,LMAN1,MAP2K6,MAPKAPK2,MERTK,MET,MSL1,MYLK2,NAA20,NDUFAF7,NME2,NUPL2,OST4,PARP1,PLOD3,POLE3,PRLR,PRMT1,PRMT6,PROC,PTPN6,RAB…
GO Biological Process	GO:1903827	regulation of cellular protein localization	1.41472e-21	3.348	0.0154438	1.39391	ABHD17C,AKT1,AP2M1,B3GAT3,BAD,BAG3,BAG4,BAP1,BCL2,BMF,CASP8,CCNE2,CD2AP,CDC42,CDCA5,CDH1,CDK5,CSK,CSNK1E,DDRGK1,DMTN,DNAJA1,DPH6,DVL3,DYNLL1,DYNLL2,EDEM1,ERLEC1,F2,GPD1L,HES1,IGF1,INPP5K,INS,ITGB1,KAT7,LMNA,LRP1,MDFIC,MXI1,MYO1C,NFKBIE,NMUR1,NUTF2,PARP1,PBLD,PCM1,PCNT,PDZK1,PEMT,PPM1A,PRDX1,PRNP,RAB11FIP5,RAPGEF3,SIRT4,SLC9A3R1,SRI,STK11,STX7,TAX1BP3,TFDP2,THRA,TLR3,TMEM30B,TOMM7,TRIM8,U2AF1,U2AF…
GO Biological Process	GO:0043068	positive regulation of programmed cell death	1.46046e-21	3.37197	0.0151759	1.26764	AKAP13,AKT1,APBB1,ARHGEF5,ARRB1,ATF2,B4GALT1,BAD,BCL2,BCL6,BMF,BOK,CAMK1D,CAPN10,CASP8,CDC34,CDC42,CDK4,CDK5,CRADD,DDIT3,DDX20,DNAJA1,DYNLL1,DYNLL2,FAS,FGD2,FOXA1,GADD45B,HMGB1,HSF1,HSPD1,HSPE1,IP6K2,ITGB1,MAP2K6,MOAP1,MTCH1,NCK2,NET1,NOD1,NOTCH1,NQO2,OSGIN1,PDCD4,PRNP,RARB,RASSF2,RIPK2,RPL11,RPS3,RYBP,SENP1,SLC9A3R1,SOS1,SPOP,SUDS3,TFDP2,TGFB2,TLR3,TNFRSF12A,TNFSF10,TRAF7,TXNIP,WNT11,YWHAE,YWHAG…
GO Biological Process	GO:0008610	lipid biosynthetic process	2.16797e-21	3.43387	0.0144367	1.40663	ABCB11,ACER3,ALOX5AP,AMACR,ANG,APOA1,APOA2,ARF1,B4GALT3,CBR1,CERS5,CHKA,COQ2,CPNE3,CYP1A1,DDHD2,DECR2,DGAT1,DGKA,DHCR24,ELOVL5,ERG28,FADS6,FDX1,FITM2,GAL3ST1,GBA,GBGT1,GPAM,GPAT2,GPD1,GPD1L,GRB2,HACD1,HEXB,HINT2,HMGCS2,HSD17B7,IDI2,INPP5F,INPP5K,INSIG1,KDSR,LCAT,LPGAT1,MGST2,MYO5A,NDUFAB1,OSBPL9,PCK1,PEMT,PI4K2B,PIGB,PIK3C2A,PIK3CA,PIP4K2A,PLA2G12A,PLEKHA8,PPARD,PPM1L,PRLR,PTDSS1,PTGES2,QKI,SGMS2…
GO Biological Process	GO:0006259	DNA metabolic process	3.8167e-21	3.17962	0.0170998	1.27795	ALKBH2,APBB1,APOBEC3D,APOBEC3H,ASTE1,BACH1,BAZ1A,BCCIP,BIVM-ERCC5,BRCA2,CBS,CCNE2,CDC25A,CDC34,CDCA5,CDK2,CHEK1,CHRAC1,COPS7A,CSNK1E,CTC1,DNMT3B,DTD1,DTL,EID3,EMSY,ENSG00000272410,ERCC5,ESCO2,FAAP20,FAN1,FANCE,FANCM,FBXO6,FOS,GINS4,HELB,HIST1H4A,HMGA1,HMGB1,HSF1,HSPD1,IGF1,IGFBP4,ISG15,KAT7,KMT2E,KPNA2,MAD2L2,MBD3L1,MLH1,MLH3,MTA2,NASP,NBN,NFIC,PARP1,PARP3,PIF1,POLE3,POLG,POLR2H,POT1,PPP5C,PRMT6,…
GO Biological Process	GO:0048878	chemical homeostasis	4.26803e-21	2.81288	0.0231194	1.15014	ABCG1,ACO1,ADRA1A,AKT1,APOA1,APOA2,APOC3,ARF1,ATOX1,ATP1A1,ATP2B2,ATP6V0A2,ATP6V0E1,ATP6V1G1,BAD,BCL2,BOK,C1QTNF1,CETP,CLN6,CYBA,DDIT3,DGAT1,DYNLT1,ENPP1,EPAS1,ERN1,F2,FITM2,FOXA1,FOXA3,GBA,GCLM,GNA15,GNG3,GPAM,HERPUD1,HEXB,HFE2,HMGB1,HNF4A,HOMER1,HPX,INPP5K,INS,LAMTOR1,LCAT,LRP5,LRP6,MET,MLXIPL,NDFIP1,NEDD8,NME2,NR1H3,NR5A2,NUBP1,PCK1,PCK2,PFKM,PIK3CA,POLG,PRCP,PRNP,RAB11FIP5,RAF1,RBP4,RPH3AL,S1…
GO Biological Process	GO:0045936	negative regulation of phosphate metabolic process	5.46553e-21	3.38465	0.0146466	1.39003	ADAR,AIDA,AKT1,AMBP,ARPP19,ARRB1,ATG14,BAG4,C3orf33,CD300A,CDKN2C,CHORDC1,CSK,DDIT4,DLG2,DMTN,DNAJA1,DNAJC15,DTNBP1,DUS2,DUSP26,DUSP3,DUSP7,DYNLL1,EIF4G1,ELL,ENG,ENPP1,EPHA1,FAM212A,FOXA2,GABBR1,GADD45B,GBA,GNAI3,GPD1L,HIPK3,IKBKB,INPP5F,INPP5K,KAT2B,LEMD2,LRP5,LRP6,LRRC3,LRRC3C,LTB4R2,MLXIPL,NCK2,NDRG2,PARP1,PBLD,PDCD4,PPP1R1A,PPP5C,PRNP,PTPN6,PTPRJ,RASSF2,RBM26,RGS14,ROCK2,SLC9A3R1,SOCS1,SPRY2,…
GO Biological Process	GO:0010563	negative regulation of phosphorus metabolic process	5.637e-21	3.38237	0.0146565	1.38762	ADAR,AIDA,AKT1,AMBP,ARPP19,ARRB1,ATG14,BAG4,C3orf33,CD300A,CDKN2C,CHORDC1,CSK,DDIT4,DLG2,DMTN,DNAJA1,DNAJC15,DTNBP1,DUS2,DUSP26,DUSP3,DUSP7,DYNLL1,EIF4G1,ELL,ENG,ENPP1,EPHA1,FAM212A,FOXA2,GABBR1,GADD45B,GBA,GNAI3,GPD1L,HIPK3,IKBKB,INPP5F,INPP5K,KAT2B,LEMD2,LRP5,LRP6,LRRC3,LRRC3C,LTB4R2,MLXIPL,NCK2,NDRG2,PARP1,PBLD,PDCD4,PPP1R1A,PPP5C,PRNP,PTPN6,PTPRJ,RASSF2,RBM26,RGS14,ROCK2,SLC9A3R1,SOCS1,SPRY2,…
GO Biological Process	GO:0006887	exocytosis	6.6125e-21	3.08907	0.0181188	1.23784	A1BG,ACTN4,ADGRG3,ALAD,ALB,ANK1,APEH,APOA1,ARFGEF1,ARSB,ASAH1,B4GALT1,CANT1,CD300A,CDK5,CPLX4,CPNE3,CRACR2A,CTSA,CYBA,CYFIP1,DGAT1,DMTN,DYNC1LI1,DYNLL1,DYNLT1,FCGR3B,FERMT3,FGB,GGH,GOLGA7,HEXB,HMGB1,IGF1,IGF2,KCMF1,LAMTOR1,LGALS3BP,MPO,MYO5A,NME2,PDAP1,PFKL,PGM1,PGM2,PIK3C2A,PLAU,PRCP,PSAP,PTGES2,PTPN6,PTPRJ,RAB11FIP5,RAB27A,RAB5B,RAB6A,RAB8A,RPH3AL,S100P,SCRN3,SDF4,SELENOP,SNAP23,SPP2,SRP14,STBD…
GO Biological Process	GO:0072359	circulatory system development	8.11725e-21	2.86418	0.0217747	1.28789	ADAP2,ADGRG1,ADRA1A,AKAP13,AKT1,ANG,AP2B1,APELA,ATF2,B4GALT1,C3orf58,CDC42,CDKL1,COX17,CUL7,DDIT3,DHRS3,DLL4,DVL2,ECE1,EGFL7,ENG,EPAS1,EPHA1,FHL2,FOXS1,FZD4,GALNT11,GATA6,GNA11,GPX1,GRK2,HDAC7,HES1,HEYL,HS6ST1,ID1,IHH,ITGB1,JAM3,JUNB,LAMA5,LEMD2,LMNA,LRP1,LRP5,LRP6,MB,MEF2D,MFGE8,MMRN2,MTHFD1,MYLK2,NCL,NIPBL,NOTCH1,NOTCH2,PARVA,PDCD4,PIK3CA,PLXND1,PPARD,PRCP,QKI,RAF1,RAPGEF3,RARB,RBM15,RBP4,ROM1,…
GO Biological Process	GO:0044764	multi-organism cellular process	9.6827e-21	3.38045	0.0145071	1.31269	ALB,AMBP,APOA2,BAD,C9,CASP8,CCNK,CDC42,CFH,CHMP4A,CLDN6,CPSF4,CREB3,CUL7,DYNC1LI1,DYNLL1,DYNLT1,EIF3D,EIF4G1,F2,GRB2,GRK2,HIPK2,HMGA1,HNRNPK,HPX,HSPD1,ISG15,ITGB1,KAT2B,KPNA2,KPNA7,LRSAM1,MDFIC,MFGE8,MOG,NUPL2,PDCD6IP,PRMT6,PSIP1,PSMB10,PSMB2,RAB6A,RAE1,RBM15,RCOR1,ROCK2,RPL10A,RPL11,RPL12,RPL17,RPL29,RPL35,RPL41,RPLP0,RPS26,RPS3,SATB1,SGTA,STAT1,STAT2,THOC6,TLN1,TNPO1,TOP1,TRIM25,UNG,VAC14,VAPA,…
GO Biological Process	GO:0044419	interspecies interaction between organisms	1.12506e-20	3.24222	0.0159476	1.28567	ALB,AMBP,APOA2,BAD,C9,CASP8,CCNK,CDC42,CDH1,CFH,CHMP4A,CLDN6,CPSF4,CREB3,CUL7,DYNC1LI1,DYNLL1,DYNLT1,EIF3D,EIF4G1,F2,GPX1,GRB2,GRK2,HIPK2,HMGA1,HNRNPK,HPX,HSPD1,INPP5K,ISG15,ITGB1,KAT2B,KPNA2,KPNA7,LRSAM1,MDFIC,MET,MFGE8,MOG,NUPL2,PDCD6IP,PRMT6,PSIP1,PSMB10,PSMB2,RAB6A,RAE1,RBM15,RCOR1,ROCK2,RPL10A,RPL11,RPL12,RPL17,RPL29,RPL35,RPL41,RPLP0,RPS26,RPS3,SATB1,SGTA,STAT1,STAT2,THOC6,TLN1,TMEM181,TNPO…
GO Biological Process	GO:0010638	positive regulation of organelle organization	1.16232e-20	3.48657	0.013454	1.44475	ANK1,APOA1,ARHGEF5,ARPC1A,ARPC2,ARPC3,ARPC5L,AURKB,BAD,BAG4,BAP1,BCL2,BMF,BOK,BRAF,CAMKK2,CASP8,CDC42,CDC42EP4,CDCA5,CDK5,CEP295,CFL2,CYFIP1,DDHD2,DPH6,DYNLL1,DYNLL2,ENSG00000284292,EPHA1,FUZ,GBA,GRB2,HES1,ID1,IGF1,IGF2,INS,LMAN1,LRP5,LRSAM1,MET,MOAP1,MYO1C,NBN,NCK2,NMUR1,PAN3,PDCD6IP,PEMT,PIP4K2A,POT1,PXN,RAB3GAP2,RAPGEF3,ROCK2,RPS3,STX18,SYNJ1,TEK,TFDP2,TNFSF10,TNKS2,TOMM7,U2AF1,U2AF2,UBL5,WNT1…
GO Biological Process	GO:0033365	protein localization to organelle	1.18858e-20	3.45357	0.0137369	1.39422	AKT1,AURKB,BAD,BANP,BBIP1,BBS2,BCL6,BMF,BRCA2,CCDC14,CHMP4A,CTAGE5,DDIT3,DNAJA1,ENSG00000262633,ESCO2,GNPTG,GOSR2,GRPEL2,HES1,HSPD1,KDELR3,KPNA2,KPNA7,KPTN,LEMD2,LMNA,MCM3AP,MOAP1,MTX1,NCKIPSD,NUTF2,OPTN,OSBPL8,PARP3,PCM1,PES1,PEX12,PEX13,PEX6,POT1,RAB3GAP2,RAB6A,RAE1,RPL10A,RPL11,RPL12,RPL17,RPL29,RPL35,RPL41,RPLP0,RPS26,RPS3,SEC62,SKP1,SMURF1,SNX16,SRP14,SRPRA,TAF8,TBC1D32,TCTN1,TGFB2,TIMM13,TI…
GO Biological Process	GO:0009790	embryo development	1.19396e-20	2.75938	0.0237608	1.11497	ACVR1B,ADAR,AKT1,APELA,BRCA2,C2orf49,CASP8,CEBPB,CHRD,COBL,DLL4,DUSP3,DVL2,DVL3,ECE1,ELF3,ELL,ENG,EPAS1,ETS2,FAM212A,FLT3LG,FOXA1,FOXA2,FUT10,FUZ,FZD3,GABPA,GATA6,GINS4,GRB2,HES1,HIPK2,HS6ST1,HSF1,IGF2,IHH,INPP5K,INSIG1,ITGA4,ITGB1,ITPK1,JUNB,LAMA5,LFNG,LRP5,LRP6,MAN2A1,MFRP,MGAT1,MTHFD1,NASP,NBN,NIPBL,NOTCH1,NR5A2,PAX5,PDGFC,PLOD3,PSMC4,RARB,RBBP6,RBP4,RPL7L1,SALL1,SEMA4C,SH2B3,SKI,SLC9A3R1,SNAI…
GO Biological Process	GO:1901657	glycosyl compound metabolic process	1.2468e-20	4.33493	0.00836169	1.60641	ACAT1,ADSS,APOBEC3H,ATP5G3,ATP5J,ATP5J2,ATP6V0A2,BAD,CARD11,COX10,COX6C,COX7C,CTNS,DHTKD1,DLG2,DPYS,ENPP1,ENSG00000264545,GBA,GBA2,GMPR2,GMPS,GNAI3,GTPBP1,MACROD1,MFN1,MTAP,NAGA,NDUFAB1,NDUFAF7,NDUFB7,NDUFB9,NDUFS1,NDUFS2,NDUFS8,NIPSNAP2,NME2,NME4,NT5C3A,PANK3,PARP1,PEMT,PFKL,PFKM,PGM1,SDHC,SLC25A25,SLC34A1,SLC35B2,SULT6B1,TCIRG1,TEFM,TK2,TPST1,TPST2,UQCC3,UQCRB,VPS9D1
GO Biological Process	GO:0019941	modification-dependent protein catabolic process	1.61837e-20	3.70232	0.0116621	1.29542	ADRM1,AMFR,ANAPC1,ANAPC15,ANAPC4,ARRB1,AURKB,BAP1,C17orf97,CD2AP,CDC34,CUL7,DDIT3,DTL,EDEM1,ERLEC1,FBXL12,FBXO31,FBXO6,FBXO8,HERPUD1,ISG15,MARCH6,NEDD8,PCYOX1,POMT2,PSMB10,PSMB2,PSMC4,RBBP6,RFFL,RNF122,RNF144A,RNF145,RNF185,RNF8,SELENOS,SGTA,SKP1,SMURF1,SPOP,TMUB1,TRIM25,UBA7,UBE2G1,UBE2H,UBE2L5P,UBE2L6,UBQLN1,UBR3,UBXN1,UHRF1,USP16,USP2,USP21,USP25,USP38,WFS1,ZNRF2,ZNRF3
GO Biological Process	GO:1902582	single-organism intracellular transport	1.63224e-20	3.34923	0.0146424	1.3488	ABCG1,ACTN4,AKT1,AP3M2,ARF1,ARHGAP21,ATP5G3,ATP5J,ATP5J2,BBS12,BBS2,BCL6,BLOC1S2,BLOC1S4,BORCS5,CDC42,CDK5,CHMP4A,CPT1A,DTNBP1,DYNLL1,DYNLL2,GOLGA7,GRPEL2,HES1,HSPD1,KPNA2,KPNA7,LMNA,LRP6,LRPPRC,MCM3AP,MYO1C,MYO5A,NCKIPSD,NUPL2,NUTF2,PCM1,PEX12,PEX13,PEX6,PHAX,PLEKHA8,RAB27A,RAB6A,RABGEF1,RAE1,RILPL1,RILPL2,RPL10A,RPL11,RPL12,RPL17,RPL29,RPL35,RPL41,RPLP0,RPS26,RPS3,RTP2,SEC62,SNAP23,SPG7,SRP14,S…
GO Biological Process	GO:0006753	nucleoside phosphate metabolic process	1.95063e-20	3.72713	0.0114415	1.48501	ACAT1,ADSS,AMPD2,ATP5G3,ATP5J,ATP5J2,ATP6V0A2,BAD,CARD11,COX10,COX6C,COX7C,CTNS,DHTKD1,DLG2,ENPP1,FMO1,GMPR2,GMPS,GNAI3,GPD1,GPD1L,GPX1,GTPBP1,H6PD,HAAO,ITPA,LHPP,MFN1,MTHFD1,NADSYN1,NAMPT,NDUFAB1,NDUFAF7,NDUFB7,NDUFB9,NDUFS1,NDUFS2,NDUFS8,NIPSNAP2,NME2,NME4,NNMT,NNT,NPR2,NT5C3A,PANK3,PARP1,PCK2,PDE1B,PFKL,PFKM,PGM1,PGM2,RRM2B,SDHC,SHPK,SLC25A25,SLC35B2,SMPDL3A,SULT6B1,TCIRG1,TEFM,TK2,TPST1,TPST2…
GO Biological Process	GO:0006468	protein phosphorylation	2.59126e-20	2.7165	0.0243321	1.11753	ACVR1B,AKAP13,AKT1,ARTN,AURKB,BAZ1B,BCL2,BRAF,BRSK1,CAMK1D,CAMKK2,CCNK,CDC42,CDC42BPB,CDK10,CDK11B,CDK2,CDK4,CDK5,CDKL1,CHEK1,CHUK,CPNE3,CSF2RB,CSK,CSNK1E,DUSP7,EIF2A,ENSG00000282218,ENSG00000282278,EPHA1,ERC1,ERN1,FASTK,FASTKD5,GRB2,GRK2,HIPK2,HIPK3,HSF1,IGF1,IKBKB,IL17RD,INS,KSR1,MAP2K6,MAP3K13,MAP3K2,MAPKAPK2,MBP,MDFIC,MERTK,MET,MYLK2,NEK11,NEK9,NME2,NOD1,NPR2,NUAK2,PAN3,PDK1,PIK3CA,PIM1,PPM1L…
GO Biological Process	GO:0044403	symbiosis, encompassing mutualism through parasitism	2.60305e-20	3.22196	0.0158825	1.27348	ALB,AMBP,APOA2,BAD,C9,CASP8,CCNK,CDC42,CDH1,CFH,CHMP4A,CLDN6,CPSF4,CREB3,CUL7,DYNC1LI1,DYNLL1,DYNLT1,EIF3D,EIF4G1,F2,GPX1,GRB2,GRK2,HIPK2,HMGA1,HNRNPK,HPX,HSPD1,INPP5K,ISG15,ITGB1,KAT2B,KPNA2,KPNA7,LRSAM1,MDFIC,MET,MFGE8,MOG,NUPL2,PDCD6IP,PRMT6,PSIP1,PSMB10,PSMB2,RAB6A,RAE1,RBM15,RCOR1,ROCK2,RPL10A,RPL11,RPL12,RPL17,RPL29,RPL35,RPL41,RPLP0,RPS26,RPS3,SATB1,SGTA,STAT1,STAT2,THOC6,TLN1,TNPO1,TOP1,T…
GO Biological Process	GO:0051050	positive regulation of transport	2.91742e-20	2.69887	0.0246885	1.19836	ABCG1,ACTN4,AKT1,AMIGO1,ANG,APBB1,APELA,ARF1,ARHGEF5,ARPP19,ARRB1,AZIN2,B3GAT3,BAD,BAG3,BAP1,BCL2,BMF,BOK,C1QTNF1,C1QTNF12,CAMK1D,CAPN10,CASP8,CDC42,CDH1,CDK5,CHUK,COX17,CRACR2A,CYBA,DPH6,DTNBP1,DYNLL1,DYNLL2,EDEM1,F2,FGB,GLRX,GPD1L,GRK2,HES1,HIST1H1A,HMGB1,HNRNPK,HOMER1,IGF1,IL4R,INPP5K,INS,LRP1,MAP2K6,MBP,MERTK,MFGE8,MYO1C,NIPSNAP2,NMUR1,NR1H3,NUTF2,OSBPL8,P2RX4,PARP1,PCK2,PCM1,PCNT,PDCD6IP,PDZ…
GO Biological Process	GO:0001933	negative regulation of protein phosphorylation	3.86178e-20	3.84173	0.0105452	1.49805	ADAR,AIDA,AKT1,AMBP,ARRB1,ATG14,C3orf33,CD300A,CDKN2C,CHORDC1,CSK,DDIT4,DMTN,DNAJA1,DTNBP1,DUS2,DUSP26,DUSP3,DUSP7,EIF4G1,ENG,ENPP1,EPHA1,FAM212A,GADD45B,GBA,GPD1L,HIPK3,INPP5F,INPP5K,KAT2B,LEMD2,LRP5,LRP6,LRRC3,LRRC3C,MLXIPL,NCK2,NDRG2,PBLD,PDCD4,PPP1R1A,PPP5C,PRNP,PTPN6,PTPRJ,RASSF2,RGS14,SLC9A3R1,SOCS1,SPRY2,STK38,TAOK3,WNK1,YWHAG,ZC3H12A
GO Biological Process	GO:0044283	small molecule biosynthetic process	3.91056e-20	3.84011	0.0105496	1.4317	ABCB11,ACAT1,ACER3,ACMSD,AGXT,AGXT2,AKR1A1,ALOX5AP,AMACR,APOA1,CBR1,CBS,CDO1,CHST14,COQ10A,COQ2,COQ7,CYP1A1,DECR2,DHCR24,ELOVL5,ERG28,FADS6,FPGS,GATM,GBA,GCH1,GOT2,GPD1,HAAO,HACD1,HMGCS2,HSD17B7,IDI2,INSIG1,IPPK,KDM3A,MGST2,MPO,MTAP,MTHFD1,MYO5A,NDUFAB1,OSBPL9,PCK1,PCK2,PGM1,PLOD3,PTGES2,QKI,RBP4,SLC27A5,TBXAS1,TM7SF2,UROS,UST
GO Biological Process	GO:0043632	modification-dependent macromolecule catabolic process	4.21718e-20	3.63789	0.0118687	1.27287	ADRM1,AMFR,ANAPC1,ANAPC15,ANAPC4,ARRB1,AURKB,BAP1,C17orf97,CD2AP,CDC34,CUL7,DDIT3,DTL,EDEM1,ERLEC1,FBXL12,FBXO31,FBXO6,FBXO8,HERPUD1,ISG15,MARCH6,NEDD8,PCYOX1,POMT2,PSMB10,PSMB2,PSMC4,RBBP6,RFFL,RNF122,RNF144A,RNF145,RNF185,RNF8,SELENOS,SGTA,SKP1,SMURF1,SPOP,TMUB1,TRIM25,UBA7,UBE2G1,UBE2H,UBE2L5P,UBE2L6,UBQLN1,UBR3,UBXN1,UHRF1,USP16,USP2,USP21,USP25,USP38,WFS1,ZNRF2,ZNRF3
GO Biological Process	GO:0071900	regulation of protein serine/threonine kinase activity	5.61145e-20	3.55019	0.0124621	1.37663	AIDA,AKAP13,AKT1,ARHGEF5,ARRB1,AVPI1,BCCIP,BRAF,CCNE2,CCNK,CD300A,CDC25A,CDKN2C,CHORDC1,CRK,CSK,DNAJA1,DTNBP1,DUSP3,DUSP7,DVL2,DVL3,ERN1,FAM212A,FGD2,FZD4,GADD45B,GBA,GNG3,GTPBP4,HIPK3,IGF1,IGF2,INPP5K,KAT2B,LRP5,LRP6,MAP2K6,MAP3K13,MAP3K2,MAPKAPK2,MAPRE3,MDFIC,NOD1,PDCD4,PDGFC,PTPN6,PTPRJ,RAF1,RGS14,RIPK2,RPS3,SPRY2,STK11,STK38,TAOK3,TLR3,TRAF7,VEGFA,WNK1,YWHAG
GO Biological Process	GO:0019439	aromatic compound catabolic process	6.51277e-20	4.0833	0.00913807	1.50643	ACMSD,AMBP,APOBEC3H,CARNMT1,CASC3,CNOT11,CYP1A1,DPYS,EDC3,EDC4,EIF4G1,ENPP1,ENSG00000272410,ERN1,FTCD,GPX1,HAAO,HMGB1,ITPA,LSM1,LSM4,MAGOH,MGAT1,MLH1,NT5C3A,PAN3,PCBD1,PDE1B,PNRC1,PON1,PON3,PPP2R2A,PYM1,RPL10A,RPL11,RPL12,RPL17,RPL29,RPL35,RPL41,RPLP0,RPS26,RPS3,SAMD4A,SIDT2,SKIV2L2,SMG7,SMPDL3A,STK31,SUPV3L1,TATDN1,TATDN2,UNG,UPF2,ZC3H12A,ZFP36L2,ZHX2
GO Biological Process	GO:0042326	negative regulation of phosphorylation	7.88771e-20	3.67114	0.0114708	1.44766	ADAR,AIDA,AKT1,AMBP,ARRB1,ATG14,C3orf33,CD300A,CDKN2C,CHORDC1,CSK,DDIT4,DMTN,DNAJA1,DNAJC15,DTNBP1,DUS2,DUSP26,DUSP3,DUSP7,DYNLL1,EIF4G1,ENG,ENPP1,EPHA1,FAM212A,FOXA2,GADD45B,GBA,GPD1L,HIPK3,INPP5F,INPP5K,KAT2B,LEMD2,LRP5,LRP6,LRRC3,LRRC3C,MLXIPL,NCK2,NDRG2,PBLD,PDCD4,PPP1R1A,PPP5C,PRNP,PTPN6,PTPRJ,RASSF2,RGS14,SLC9A3R1,SOCS1,SPRY2,STK38,TAOK3,WNK1,YWHAG,ZC3H12A
GO Biological Process	GO:0045786	negative regulation of cell cycle	1.00975e-19	3.48139	0.0128616	1.31693	APBB1,ATF2,AURKB,BCL2,BCL6,BRSK1,CCNE2,CCNK,CDK2,CDK4,CDK5,CDKN2C,CENPJ,CHEK1,CNOT11,CRADD,DDIAS,DDIT3,DHCR24,DTL,E2F6,ERN1,FBXO31,FBXO6,FZD3,GAS2L1,INTS7,KAT2B,KMT2E,LAMTOR1,MAD2L1BP,MAD2L2,MAP2K6,MAPKAPK2,MLXIPL,NBN,NEK11,NOTCH1,NOTCH2,NPR2,NUBP1,PDCD4,PPM1A,PRMT1,PRNP,PSMB10,PSMB2,PSMC4,PSMG2,RAD9B,RASSF1,RYBP,SKP1,SLC9A3R1,STK11,SUZ12,SYF2,TAOK3,TFDP2,TGFB2,TOPBP1,TP53I13,TRIAP1,WAPL,XPC,ZFP3…
GO Biological Process	GO:0007167	enzyme linked receptor protein signaling pathway	1.13009e-19	2.99767	0.0183156	1.25835	ACVR1B,AFP,AKT1,AP2A1,AP2B1,AP2M1,APELA,ARPC1A,ARPC2,ARPC3,ATP6V0A2,ATP6V0E1,ATP6V1G1,BCAR1,CDC42,CHRD,CPNE3,CRIM1,CRK,CSK,CYBA,CYFIP1,DDIT4,ENG,ENSG00000282278,EPHA1,EPS8,FERMT2,FIBP,FOS,GCNT2,GDF15,GIT1,GRB2,HFE2,HIPK2,HNF4A,ID1,IGF1,IGF2,INHBC,INS,LIFR,MAPKAPK2,MET,MTSS1,MYO1C,NCK2,NEDD8,NPR2,PARP1,PDCD4,PDGFC,PIK3C2A,PIK3CA,POLR2H,PPM1L,PRLR,PTPRJ,PXN,RAF1,RASSF2,RBFOX2,RGS14,ROCK2,SHOC2,SKI,…
GO Biological Process	GO:0009117	nucleotide metabolic process	1.44819e-19	3.66872	0.0113331	1.45952	ACAT1,ADSS,AMPD2,ATP5G3,ATP5J,ATP5J2,ATP6V0A2,BAD,CARD11,COX10,COX6C,COX7C,CTNS,DHTKD1,DLG2,ENPP1,FMO1,GMPR2,GMPS,GNAI3,GPD1,GPD1L,GPX1,GTPBP1,H6PD,HAAO,ITPA,MFN1,MTHFD1,NADSYN1,NAMPT,NDUFAB1,NDUFAF7,NDUFB7,NDUFB9,NDUFS1,NDUFS2,NDUFS8,NIPSNAP2,NME2,NME4,NNMT,NNT,NPR2,NT5C3A,PANK3,PARP1,PCK2,PDE1B,PFKL,PFKM,PGM1,PGM2,RRM2B,SDHC,SHPK,SLC25A25,SLC35B2,SULT6B1,TCIRG1,TEFM,TK2,TPST1,TPST2,UNG,UQCC3,UQ…
GO Biological Process	GO:1901361	organic cyclic compound catabolic process	1.63773e-19	3.91284	0.00980862	1.43274	ACMSD,AMBP,APOBEC3H,CARNMT1,CASC3,CNOT11,CYP1A1,CYP1A2,DPYS,EDC3,EDC4,EIF4G1,ENPP1,ENSG00000272410,ERN1,FTCD,GPX1,HAAO,HMGB1,ITPA,LSM1,LSM4,MAGOH,MGAT1,MLH1,NT5C3A,PAN3,PCBD1,PDE1B,PNRC1,PON3,PPP2R2A,PYM1,RPL10A,RPL11,RPL12,RPL17,RPL29,RPL35,RPL41,RPLP0,RPS26,RPS3,SAMD4A,SIDT2,SKIV2L2,SMG7,SMPDL3A,STK31,SUPV3L1,TATDN1,TATDN2,UNG,UPF2,YWHAH,ZC3H12A,ZFP36L2,ZHX2
GO Biological Process	GO:0005975	carbohydrate metabolic process	1.86729e-19	3.68974	0.011124	1.43462	AKR1A1,AKT1,B3GAT3,B4GALT1,B4GALT3,B4GALT5,BAD,BRAT1,CHST13,CHST14,COQ2,CPT1A,CS,DHTKD1,EDEM1,ENSG00000262304,FGGY,FUOM,FUT10,GBE1,GBGT1,GDPGP1,GNPDA1,GNPTG,GOT2,GPD1,GPD1L,GYS2,H6PD,HAS1,HEXB,IDNK,IGF2,INPP5K,INS,IPPK,KHK,LRP5,MAN2A1,MGAT1,NAGA,NAGK,NDUFAB1,NISCH,NR1D1,ONECUT1,PCK1,PCK2,PDK1,PFKL,PFKM,PGM1,PGM2,PGM3,PIK3CA,PPARD,PPP1R1A,RBP4,SERP1,SHPK,STBD1,SYNJ1
GO Biological Process	GO:0046578	regulation of Ras protein signal transduction	1.92968e-19	5.02745	0.00583152	1.75074	ADGRG1,ADRA1A,AKAP13,APOA1,APOC3,ARFGEF1,ARHGAP42,ARHGEF39,ARHGEF40,ARHGEF5,ARRB1,BCL6,CRK,CYTH1,CYTH2,DYNLT1,FBXO8,FGD2,IGF1,ITGB1,MET,NET1,NOTCH1,NOTCH2,PLEKHG3,PSD3,PSD4,RAF1,RASAL3,SHOC2,SOS1,SPRY2,SYNGAP1,TGFB2
GO Biological Process	GO:0003006	developmental process involved in reproduction	2.20112e-19	3.11303	0.0164382	1.23803	ACVR1B,ADGRG1,AFP,AKT1,ALPL,ANG,ARRB1,B4GALT1,BBS2,BCL2,BOK,BRCA2,BSG,CASP8,CCDC42,CDYL,CEBPB,CTSV,CUL7,DDX20,DHCR24,EPAS1,FEM1B,FNDC3A,FOXA1,FZD4,GATA6,GRB2,HES1,HEXB,HNF4A,HS6ST1,HSF1,IGF2,IHH,ING2,IRF2BPL,JAM3,JUNB,KDM3A,KDM5B,LFNG,LRP6,MERTK,MLH1,NANOS3,NASP,NIPBL,NOTCH1,NPHP1,NRIP1,PAQR8,PPARD,PSAP,QKI,RBM15,RBP4,RNF8,SALL1,SNAI1,SP3,SPINT2,TBX3,TCF7,TGFB2,TLR3,TNFSF10,TPGS1,TTLL5,VEGFA,YBX3
GO Biological Process	GO:0071345	cellular response to cytokine stimulus	2.21564e-19	2.94781	0.0188062	1.21109	ACKR1,ACKR2,ADAR,AKT1,ALAD,ARF1,BAD,BAG4,BBS2,BSPRY,CDC34,CDC42,CDK4,CEBPB,CHUK,COMMD7,CSF2RB,CXCL2,CYBA,DOCK8,EPS8,ETV3,FAS,FCGR1A,FGB,FZD4,GBA,GCLM,GLDC,GPD1,GPR75,GRB2,HIST1H3A,HIST2H3D,IFNAR2,IFNLR1,IKBKB,IL10RA,IL15RA,IL17RD,IL4R,INPP5K,IP6K2,ISG15,ITGA4,KDM3A,KDM5B,LIFR,LRRC3,LRRC3C,MTAP,NCL,NFIL3,NPR2,NR5A2,OCLN,PCK1,PCK2,PDCD4,PDE1B,PIK3CA,PITPNA,PRLR,PSMB10,PSMB2,PSMC4,RELT,RPLP0,RPS3,RP…
GO Biological Process	GO:0042278	purine nucleoside metabolic process	2.35734e-19	4.6595	0.00674963	1.67704	ACAT1,ADSS,ATP5G3,ATP5J,ATP5J2,ATP6V0A2,BAD,CARD11,COX10,COX6C,COX7C,CTNS,DHTKD1,DLG2,ENPP1,GMPR2,GMPS,GNAI3,GTPBP1,MACROD1,MFN1,MTAP,NDUFAB1,NDUFAF7,NDUFB7,NDUFB9,NDUFS1,NDUFS2,NDUFS8,NIPSNAP2,NME2,NME4,NT5C3A,PANK3,PARP1,PEMT,PFKL,PFKM,PGM1,SDHC,SLC25A25,SLC35B2,SULT6B1,TCIRG1,TEFM,TPST1,TPST2,UQCC3,UQCRB,VPS9D1
GO Biological Process	GO:0007346	regulation of mitotic cell cycle	3.04571e-19	3.2167	0.0150799	1.28329	AKT1,ANAPC1,ANAPC15,ANAPC4,ATF2,AURKB,BCL2,BCL6,BRCA2,CDC42,CDCA5,CDK10,CDK11B,CDK2,CDK4,CENPJ,CEP76,CHEK1,CNOT11,CRADD,CSNK1E,CTC1,CUL7,CYP1A1,DTL,DUSP3,DYNC1LI1,DYNLL1,EIF4G1,FBXO31,FOXA1,FZD3,HAUS2,HAUS4,HES1,HMMR,HSF1,IGF1,IGF2,INS,LRP5,MAD2L1BP,MAD2L2,MAP2K6,MAP3K2,MEIS2,NBN,NEK11,PARP3,PCM1,PCNT,PIM1,PRMT1,PSMB10,PSMB2,PSMC4,PSMG2,PTPN6,RAD9B,RAE1,SBK2,SKP1,SLC9A3R1,SYF2,TAOK3,TFDP2,TOPBP1,…
GO Biological Process	GO:1901699	cellular response to nitrogen compound	3.14512e-19	3.24042	0.014805	1.32074	ADAR,AGRN,AKT1,ARID1B,ATP6V0A2,ATP6V0E1,ATP6V1G1,BAD,BCAR1,CAPN10,CDH1,CDK2,CDK4,CDK5,CEBPB,CRK,CSK,CYBA,CYFIP1,DMTN,ENPP1,FDX1,GABPA,GCLM,GNA11,GNA15,GNG3,GNG5,GPD1,GRB2,GRK2,HCN2,HSF1,ID1,IGF1,IGF2,INPP5K,INS,KAT2B,KLF15,LAMTOR1,LARP1,LRP1,MYO5A,NOD1,P2RX4,PARP1,PCK1,PDGFC,PIK3C2A,PIK3CA,PRLR,PRNP,PXN,RAB8A,RAPGEF3,RIPK2,SELENOS,SESN3,SLC25A33,SLC34A1,SOCS1,SOS1,TCIRG1,TLR3,TRPM2,TSNAX,UROS,YWH…
GO Biological Process	GO:0016032	viral process	3.17588e-19	3.29317	0.0142441	1.28516	AMBP,APOA2,BAD,CASP8,CCNK,CDC42,CFH,CHMP4A,CLDN6,CPSF4,CREB3,CUL7,DYNC1LI1,DYNLL1,DYNLT1,EIF3D,EIF4G1,GRB2,GRK2,HIPK2,HMGA1,HNRNPK,HPX,HSPD1,ISG15,ITGB1,KAT2B,KPNA2,KPNA7,LRSAM1,MDFIC,MFGE8,MOG,NUPL2,PDCD6IP,PRMT6,PSIP1,PSMB10,PSMB2,RAB6A,RAE1,RBM15,RCOR1,ROCK2,RPL10A,RPL11,RPL12,RPL17,RPL29,RPL35,RPL41,RPLP0,RPS26,RPS3,SATB1,SGTA,STAT1,STAT2,THOC6,TLN1,TNPO1,TOP1,TRIM25,UNG,VAC14,VAPA,VAPB,VPS18…
GO Biological Process	GO:0030155	regulation of cell adhesion	3.52232e-19	3.00361	0.0177469	1.37728	ACTN4,ADGRG1,AKT1,APOA1,ARPC2,BAD,BAG4,BCL2,BCL6,BRAF,C1QTNF1,CARD11,CD300A,CD5,CD83,CDC42,CDH1,CEBPB,CHRD,CRK,CSK,CYTH1,DLG5,DMTN,DOCK8,DUSP26,DUSP3,EPHA1,FERMT3,FGB,FOXA1,FOXA2,FZD4,GCNT2,GPAM,GRB2,GTPBP4,HES1,HLA-DMB,HMGB1,HSPD1,IGF1,IGF2,IHH,IL1RN,IL4R,ITGA4,LAMA5,MACF1,MAD2L2,MBP,NCK2,NDFIP1,NET1,NINJ1,NOTCH1,ONECUT1,PIK3CA,PLAU,PLXND1,PRNP,PTPN6,PTPRJ,RASAL3,RIPK2,ROCK2,RPS3,RREB1,RSU1,S1PR…
GO Biological Process	GO:0043603	cellular amide metabolic process	3.5376e-19	3.31437	0.0139922	1.23857	AARS2,ACER3,AKT1,APEH,ASAH1,B4GALT3,CARNMT1,CERS5,CHAC2,CLN6,CNDP2,CTNS,DHX29,ECE1,EEF1B2,EEF1G,EIF2A,EIF3D,EIF4G1,F2,FPGS,FTCD,GAL3ST1,GATC,GBA,GBA2,GCH1,GCLM,GEMIN5,GGH,GPX1,GSTK1,HEXB,HLCS,LARP1,MGST2,MRPL19,MRPL21,MRPL22,MRPL23,MRPL48,MRPL51,MRPL58,MRPS17,MRPS18A,MRPS25,MTFMT,MTHFD1,MTRF1,N6AMT1,NAGA,PCSK7,PEMT,PPA2,PROC,RNPEPL1,RPL10A,RPL11,RPL12,RPL17,RPL17-C18orf32,RPL29,RPL35,RPL41,RPL7L1…
GO Biological Process	GO:0051348	negative regulation of transferase activity	3.96922e-19	4.14413	0.00848942	1.46238	ADAR,AIDA,AKT1,ANAPC1,ANAPC15,ANAPC4,CD300A,CDK2,CDKN2C,CHORDC1,CSK,DNAJA1,DTNBP1,DUS2,DUSP26,DUSP3,DUSP7,EPHA1,FAM212A,FOXA2,GADD45B,GBA,HIPK3,INPP5K,KAT2B,LRP5,LRP6,LRRC3,LRRC3C,MAD2L2,NIPSNAP2,PDCD4,PIF1,POT1,PPP1R1A,PSMB10,PSMB2,PSMC4,PTPN6,PTPRJ,RGS14,RPL11,SOCS1,SPRY2,STK38,TAOK3,WNK1,YWHAG
GO Biological Process	GO:0006511	ubiquitin-dependent protein catabolic process	4.48381e-19	3.58924	0.011584	1.24536	ADRM1,AMFR,ANAPC1,ANAPC15,ANAPC4,ARRB1,AURKB,BAP1,C17orf97,CD2AP,CDC34,CUL7,DDIT3,DTL,EDEM1,ERLEC1,FBXL12,FBXO31,FBXO6,FBXO8,HERPUD1,MARCH6,NEDD8,POMT2,PSMB10,PSMB2,PSMC4,RBBP6,RFFL,RNF122,RNF144A,RNF145,RNF185,RNF8,SELENOS,SGTA,SKP1,SMURF1,SPOP,TMUB1,TRIM25,UBA7,UBE2G1,UBE2H,UBE2L5P,UBQLN1,UBR3,UBXN1,UHRF1,USP16,USP2,USP21,USP25,USP38,WFS1,ZNRF2,ZNRF3
GO Biological Process	GO:0009116	nucleoside metabolic process	5.4697e-19	4.29251	0.00782341	1.59211	ACAT1,ADSS,APOBEC3H,ATP5G3,ATP5J,ATP5J2,ATP6V0A2,BAD,CARD11,COX10,COX6C,COX7C,CTNS,DHTKD1,DLG2,DPYS,ENPP1,ENSG00000264545,GMPR2,GMPS,GNAI3,GTPBP1,MACROD1,MFN1,MTAP,NDUFAB1,NDUFAF7,NDUFB7,NDUFB9,NDUFS1,NDUFS2,NDUFS8,NIPSNAP2,NME2,NME4,NT5C3A,PANK3,PARP1,PEMT,PFKL,PFKM,PGM1,SDHC,SLC25A25,SLC35B2,SULT6B1,TCIRG1,TEFM,TK2,TPST1,TPST2,UQCC3,UQCRB,VPS9D1
GO Biological Process	GO:0006605	protein targeting	5.4708e-19	4.06188	0.00879255	1.53886	AKT1,BCL6,CHMP4A,ENSG00000262633,FUT10,GNPTG,GOLGA7,GOSR2,GRPEL2,HES1,HSPD1,KIF13B,KPNA2,KPNA7,LMNA,MCM3AP,MTX1,MYO1C,NCKIPSD,NUTF2,OPTN,PAN3,PEX12,PEX13,PEX6,RAB27A,RAB6A,RABGEF1,RAE1,RPL10A,RPL11,RPL12,RPL17,RPL29,RPL35,RPL41,RPLP0,RPS26,RPS3,RTP2,SEC62,SMURF1,SNX16,SRP14,SRPRA,TGFB2,TIMM13,TIMM22,TNPO1,TOMM40L,TOMM7,TXNIP,YWHAE,YWHAG,ZFAND6
GO Biological Process	GO:0046700	heterocycle catabolic process	5.48241e-19	4.06098	0.00879449	1.49686	ACMSD,AMBP,APOBEC3H,CARNMT1,CASC3,CNOT11,CYP1A1,DPYS,EDC3,EDC4,EIF4G1,ENPP1,ENSG00000272410,ERN1,FTCD,GPX1,HAAO,HMGB1,ITPA,LSM1,LSM4,MAGOH,MGAT1,MLH1,NT5C3A,PAN3,PDE1B,PNRC1,PON3,PPP2R2A,PYM1,RPL10A,RPL11,RPL12,RPL17,RPL29,RPL35,RPL41,RPLP0,RPS26,RPS3,SAMD4A,SIDT2,SKIV2L2,SMG7,SMPDL3A,STK31,SUPV3L1,TATDN1,TATDN2,UNG,UPF2,ZC3H12A,ZFP36L2,ZHX2
GO Biological Process	GO:0034976	response to endoplasmic reticulum stress	5.59533e-19	5.08436	0.00555657	2.06771	AMFR,ASNA1,ATG10,BCL2,CEBPB,CREB3,CREB3L2,CUL7,DDIT3,DDRGK1,DNAJB12,EDEM1,ERLEC1,ERN1,EXTL1,EXTL3,FBXO6,FKBP14,GOSR2,HERPUD1,KDELR3,LMNA,MARCH6,NCK2,POMT2,PSMC4,RNF185,SEC62,SELENOS,SERP1,SGTA,SRPRA,TATDN2,TBL2,TLN1,TMUB1,TPP1,TRIM25,TTC23L,TXNDC5,UBA5,UBQLN1,UFC1,VAPB,WFS1,WIPI1
GO Biological Process	GO:0051056	regulation of small GTPase mediated signal transduction	5.91252e-19	4.10725	0.00856565	1.50677	ADGRG1,ADRA1A,AKAP13,APOA1,APOC3,ARFGEF1,ARHGAP17,ARHGAP21,ARHGAP42,ARHGEF39,ARHGEF40,ARHGEF5,ARRB1,BCL6,CD2AP,CDC42,CGNL1,CRK,CYTH1,CYTH2,DYNLT1,FAM13B,FBXO8,FGD2,IGF1,ITGB1,MET,NET1,NOTCH1,NOTCH2,PLEKHG3,PSD3,PSD4,RAF1,RASAL3,RHOBTB1,SHOC2,SOS1,SPRY2,STARD13,SYDE2,SYNGAP1,TGFB2
GO Biological Process	GO:0043009	chordate embryonic development	6.80396e-19	3.24838	0.0144405	1.32405	ACVR1B,ADAR,AKT1,BRCA2,CASP8,CEBPB,CHRD,COBL,DUSP3,DVL2,DVL3,ECE1,ELF3,ELL,EPAS1,FAM212A,FOXA1,FUZ,FZD3,GABPA,GATA6,GINS4,GRB2,HES1,HS6ST1,HSF1,IGF2,IHH,INPP5K,ITGB1,ITPK1,JUNB,LFNG,LRP6,MAN2A1,MGAT1,MTHFD1,NASP,NBN,NIPBL,NOTCH1,PAX5,PLOD3,PSMC4,RBBP6,RBP4,RPL7L1,SEMA4C,SKI,SNAI1,SOX18,SP3,SPINT2,SYF2,TAF8,TBC1D32,TBX3,TCF7,TCTN1,TGFB2,TMEM107,UBR3,VEGFA,WNT11,YBX3,ZFAND5,ZMIZ1
GO Biological Process	GO:0046128	purine ribonucleoside metabolic process	7.12128e-19	4.61368	0.00670112	1.65872	ACAT1,ADSS,ATP5G3,ATP5J,ATP5J2,ATP6V0A2,BAD,CARD11,COX10,COX6C,COX7C,CTNS,DHTKD1,DLG2,ENPP1,GMPR2,GMPS,GNAI3,GTPBP1,MFN1,MTAP,NDUFAB1,NDUFAF7,NDUFB7,NDUFB9,NDUFS1,NDUFS2,NDUFS8,NIPSNAP2,NME2,NME4,NT5C3A,PANK3,PARP1,PEMT,PFKL,PFKM,PGM1,SDHC,SLC25A25,SLC35B2,SULT6B1,TCIRG1,TEFM,TPST1,TPST2,UQCC3,UQCRB,VPS9D1
GO Biological Process	GO:0060284	regulation of cell development	7.29402e-19	2.72865	0.0222702	1.11446	ACTN4,ADGRG1,AKAP13,AKT1,AMIGO1,APBB1,APOA1,ARF1,ARPC2,ARSB,BAD,BCL2,BCL6,BRAF,C21orf91,CAMK1D,CAMSAP2,CAPRIN1,CDC42,CDK5,COBL,CRK,CSNK1E,CUL7,CYFIP1,DLG5,DLL4,DMTN,DNMT3B,DYNLT1,EIF4ENIF1,EIF4G1,F2,FBXO31,FGB,FOXA1,FUOM,FZD3,HES1,HEYL,ID1,IGF1,IKBKB,INPP5F,INS,KIF13B,LRP1,LSM1,MACF1,MAN2A1,NCKIPSD,NET1,NIPBL,NME2,NOTCH1,NPR2,PCM1,PLXND1,PROC,RARB,RFX3,RGS14,ROCK2,RREB1,SARM1,SKI,SMURF1,SSH2,STK1…
GO Biological Process	GO:0044270	cellular nitrogen compound catabolic process	7.47902e-19	4.03152	0.00885876	1.46238	ACMSD,AMBP,APOBEC3H,CARNMT1,CASC3,CNOT11,CYP3A5,DPYS,EDC3,EDC4,EIF4G1,ENPP1,ENSG00000272410,ERN1,FTCD,GPX1,HAAO,HMGB1,ITPA,LSM1,LSM4,MAGOH,MGAT1,MLH1,NT5C3A,PAN3,PDE1B,PNRC1,PPP2R2A,PYM1,RPL10A,RPL11,RPL12,RPL17,RPL29,RPL35,RPL41,RPLP0,RPS26,RPS3,SAMD4A,SIDT2,SKIV2L2,SMG7,SMPDL3A,STK31,SUPV3L1,TATDN1,TATDN2,UNG,UPF2,ZC3H12A,ZFP36L2,ZHX2
GO Biological Process	GO:0009792	embryo development ending in birth or egg hatching	1.14708e-18	3.21937	0.0145706	1.31223	ACVR1B,ADAR,AKT1,BRCA2,CASP8,CEBPB,CHRD,COBL,DUSP3,DVL2,DVL3,ECE1,ELF3,ELL,EPAS1,FAM212A,FOXA1,FUZ,FZD3,GABPA,GATA6,GINS4,GRB2,HES1,HS6ST1,HSF1,IGF2,IHH,INPP5K,ITGB1,ITPK1,JUNB,LFNG,LRP6,MAN2A1,MGAT1,MTHFD1,NASP,NBN,NIPBL,NOTCH1,PAX5,PLOD3,PSMC4,RBBP6,RBP4,RPL7L1,SEMA4C,SKI,SNAI1,SOX18,SP3,SPINT2,SYF2,TAF8,TBC1D32,TBX3,TCF7,TCTN1,TGFB2,TMEM107,UBR3,VEGFA,WNT11,YBX3,ZFAND5,ZMIZ1
GO Biological Process	GO:0000278	mitotic cell cycle	1.61601e-18	3.07888	0.0161012	1.25887	ACVR1B,AKAP8,AKAP8L,ANAPC1,ANAPC15,ANAPC4,ARF1,ARPP19,ATF2,AURKB,BACH1,BCCIP,CCNE2,CDC25A,CDC34,CDCA5,CDK11B,CDK2,CDK4,CDKN2C,CENPJ,CEP76,CHMP4A,CNOT11,CNTROB,CRADD,CSNK1E,CUL7,DYNLL1,DYNLT1,E2F6,EML4,EPS8,FBXO31,HAUS2,HAUS4,ITGB1,KDM8,KIF20A,LMNA,MAD2L1BP,MAD2L2,MYH10,NBN,NCAPD2,NEK11,NEK9,NIPBL,NUPL2,OPTN,PCM1,PCNT,PDCD6IP,POLE3,PPP2R2A,PPP5C,PRMT1,PSMB10,PSMB2,PSMC4,PSMG2,PTPN6,RAB8A,RAD9B,RAE…
GO Biological Process	GO:0040008	regulation of growth	1.72019e-18	3.07549	0.0161189	1.27088	ACVR1B,AGRN,AKT1,APBB1,BAP1,BBS2,BCAR1,BCL2,BCL6,BRAT1,BRD8,CCDC85B,CDC42,CDK11B,CDK4,CDK5,CDKN2AIP,CDKN2C,CRIM1,CYBA,CYFIP1,EIF4G1,ENPP1,EXTL3,F2,FOXS1,GATA6,GPAM,HNF4A,HSF1,IGF1,IGFBP4,IHH,ING2,INS,IP6K2,LAMTOR1,MACF1,MAD2L2,MPO,MT1B,MT1E,N6AMT1,NEDD9,NET1,NIPBL,NOTCH1,NOTCH2,OSGIN1,OSGIN2,PIK3CA,PIM1,PPARD,PTPRJ,RBP4,SERP1,SERTAD2,SLC25A33,SMURF1,SOCS1,STK11,SUPV3L1,SYT3,TGFB2,TNFRSF12A,TNKS2,…
GO Biological Process	GO:0070925	organelle assembly	1.73652e-18	3.1215	0.0155398	1.15451	ATG14,ATG9B,AURKB,BBIP1,BBS2,BCCIP,CDK2,CENPJ,CEP76,CFAP53,CFL2,CHMP4A,CNTROB,CSNK1E,DDX28,DYNLL1,DYNLL2,EDC3,EIF2A,EMC6,ENSG00000259132,FUZ,GALNT11,HAUS2,HAUS4,HPS1,ITGB1,KIF27,LAMA5,LIMD1,LSM14A,LSM4,MAP1LC3B,MLH1,MTERF3,NOTCH1,NPHP1,ONECUT1,PARVA,PCM1,PCNT,PDCD6IP,RAB8A,RFX3,RILPL1,RILPL2,RPF1,RPL11,RPL12,RPS3,RSPH9,SAMD15,SMURF1,SPICE1,STAM,STAM2,STX7,TBC1D32,TCTN1,TMEM107,TMEM17,TNPO1,TPGS1,…
GO Biological Process	GO:0071417	cellular response to organonitrogen compound	1.74061e-18	3.3974	0.0127088	1.37663	AKT1,ARID1B,ATP6V0A2,ATP6V0E1,ATP6V1G1,BAD,BCAR1,CAPN10,CDH1,CDK4,CDK5,CEBPB,CRK,CSK,CYBA,CYFIP1,DMTN,ENPP1,FDX1,GABPA,GCLM,GNG3,GNG5,GPD1,GRB2,HCN2,HSF1,ID1,IGF1,IGF2,INPP5K,INS,KAT2B,KLF15,LAMTOR1,LARP1,LRP1,MYO5A,NOD1,P2RX4,PARP1,PCK1,PDGFC,PIK3C2A,PIK3CA,PRLR,PRNP,PXN,RAB8A,RAPGEF3,RIPK2,SELENOS,SESN3,SLC25A33,SLC34A1,SOCS1,SOS1,TCIRG1,TRPM2,UROS,YWHAG
GO Biological Process	GO:0009119	ribonucleoside metabolic process	2.14634e-18	4.35557	0.00734301	1.56238	ACAT1,ADSS,APOBEC3H,ATP5G3,ATP5J,ATP5J2,ATP6V0A2,BAD,CARD11,COX10,COX6C,COX7C,CTNS,DHTKD1,DLG2,ENPP1,GMPR2,GMPS,GNAI3,GTPBP1,MFN1,MTAP,NDUFAB1,NDUFAF7,NDUFB7,NDUFB9,NDUFS1,NDUFS2,NDUFS8,NIPSNAP2,NME2,NME4,NT5C3A,PANK3,PARP1,PEMT,PFKL,PFKM,PGM1,SDHC,SLC25A25,SLC35B2,SULT6B1,TCIRG1,TEFM,TPST1,TPST2,UQCC3,UQCRB,VPS9D1
GO Biological Process	GO:0051270	regulation of cellular component movement	2.58857e-18	2.67993	0.0226751	1.22299	ABHD6,ACTN4,ACVR1B,ADGRG1,ADGRG3,AKT1,ARHGEF39,ARSB,ATP1A1,B4GALT1,BAG4,BBS2,BCAR1,BCL2,BCL6,BRAF,CAMK1D,CD300A,CDK5,CHRD,CPNE3,CREB3,CRK,CXCL2,DDRGK1,DLG5,DLL4,DMTN,DOCK8,ENG,EPHA1,FBXO31,FERMT3,FUZ,GCNT2,GTPBP4,HAS1,HDAC7,HMGB1,IGF1,INPP5F,INS,ITGA4,JAM3,LAMA5,LMNA,LRP1,MACF1,MET,MIEN1,MMRN2,MTA2,MYLK2,MYO1C,NIPBL,NISCH,NOTCH1,ONECUT1,OSBPL8,P2RX4,PBLD,PDGFC,PLAU,PLXND1,PPARD,PRCP,PTPRJ,RAF1,RF…
GO Biological Process	GO:1901653	cellular response to peptide	3.24809e-18	4.25048	0.00764996	1.55101	AKT1,ARID1B,ATP6V0A2,ATP6V0E1,ATP6V1G1,BCAR1,CAPN10,CDK4,CDK5,CRK,CSK,CYBA,CYFIP1,ENPP1,GNG3,GNG5,GRB2,HSF1,ID1,IGF1,IGF2,INPP5K,INS,KAT2B,KLF15,LRP1,MYO5A,NOD1,PARP1,PCK1,PIK3C2A,PIK3CA,PRLR,PRNP,PXN,RAB8A,RIPK2,SELENOS,SLC25A33,SOS1,TCIRG1,YWHAG
GO Biological Process	GO:0044087	regulation of cellular component biogenesis	4.1613e-18	2.72009	0.0215565	1.19673	ADGRL1,AGRN,AKAP13,AMIGO1,APOA1,ARF1,ARFGEF1,ARHGEF5,ARPC1A,ARPC2,ARPC3,ARPC5L,ASAP3,BAG4,BMF,BRAF,CAMSAP2,CDC34,CDC42,CDC42EP4,CENPJ,CEP295,CEP76,CHMP4A,COBL,CYFIP1,DEF8,DLG5,DMTN,DNAJC15,DYNLL1,EIF4G1,ENSG00000284292,EPHA1,EPS8,ERCC5,FAS,FUZ,GBA,GRB2,HMGB1,HSF1,ID1,IKBKB,INPP5K,INS,INSIG1,LCAT,LRRC24,LRSAM1,MACF1,MED25,MET,MIEN1,MYO1C,NCK2,NOTCH1,NPHP1,OCLN,PAN3,PARP1,PDCD6IP,PIP4K2A,PLEKHM1,PP…
GO Biological Process	GO:0072657	protein localization to membrane	4.29824e-18	3.88891	0.00918361	1.43299	AGRN,ANK1,BAD,BAG4,BBIP1,BBS2,BMF,BRAF,BSG,CDH1,CDK5,CHMP4A,DLG2,FERMT2,GOLGA7,IKBKB,INPP5K,ITGA4,LAMA5,LRP6,MACF1,MOAP1,MYO1C,MYO5A,OPTN,RAB3GAP2,RAB8A,RABGEF1,RILPL1,RILPL2,ROCK2,RPL10A,RPL11,RPL12,RPL17,RPL29,RPL35,RPL41,RPLP0,RPS26,RPS3,RTP2,SEC62,SLC9A3R1,SMURF1,SRP14,SRPRA,SYNGAP1,TIMM13,TIMM22,TOMM7,ZDHHC23
GO Biological Process	GO:0045597	positive regulation of cell differentiation	5.12166e-18	2.61367	0.0238617	1.13461	ACVR1B,AKT1,AMIGO1,APBB1,APOA1,ARF1,ARPC2,ARSB,BAD,BCL2,BCL6,BRAF,C21orf91,CAMK1D,CAPRIN1,CASP8,CD83,CDC42,CEBPB,CEBPD,COBL,CRK,CSNK1E,CUL7,CYFIP1,DLG5,DMTN,DNMT3B,DYNLT1,EIF4G1,ENG,FBXO31,FGB,FLT3LG,FOS,FOXA1,FZD3,GATA6,GCNT2,GDF15,HES1,HEYL,HMGB1,IGF1,IHH,IL4R,INS,ISG15,JUNB,JUND,LRP5,MACF1,MAN2A1,NCKIPSD,NET1,NIPBL,NME2,NOTCH1,PARP1,PLXND1,PPARD,PRMT1,PROC,RARB,RFX3,RGS14,RIPK2,RREB1,SETD3,SMU…
GO Biological Process	GO:0006091	generation of precursor metabolites and energy	5.49872e-18	4.13941	0.00798399	1.52	ACO1,AKR1A1,AKT1,C15orf48,CHCHD5,COQ10A,COX10,COX17,COX6C,COX7C,CS,CYBA,CYP1A2,DHRS3,DHTKD1,ENPP1,FASTKD5,FDX1,GBE1,GLDC,GLRX,GNPDA1,GPD1,GYS2,HAAO,NDUFAB1,NDUFB7,NDUFB9,NDUFS1,NDUFS2,NDUFS8,NIPSNAP2,NNT,NQO2,NR1D1,NRF1,PFKL,PFKM,PGM1,PGM2,PPARD,PPP1R1A,PTGES2,SDHB,SDHC,SLC25A25,STBD1,TEFM,TXNRD3,UQCC3,UQCRB
GO Biological Process	GO:0045055	regulated exocytosis	6.32953e-18	3.03179	0.0161754	1.20969	A1BG,ACTN4,ADGRG3,ALAD,ALB,APEH,APOA1,ARSB,ASAH1,B4GALT1,CANT1,CD300A,CDK5,CPNE3,CRACR2A,CTSA,CYBA,CYFIP1,DGAT1,DMTN,DYNC1LI1,DYNLL1,DYNLT1,FCGR3B,FERMT3,FGB,GGH,GOLGA7,HEXB,HMGB1,IGF1,IGF2,KCMF1,LAMTOR1,LGALS3BP,MPO,NME2,PDAP1,PFKL,PGM1,PGM2,PLAU,PRCP,PSAP,PTGES2,PTPN6,PTPRJ,RAB11FIP5,RAB27A,RAB5B,RAB6A,S100P,SDF4,SELENOP,SNAP23,SPP2,SRP14,STBD1,STK11IP,STXBP3,SYNJ1,SYT3,TAGLN2,TCIRG1,TEX264,TGF…
GO Biological Process	GO:0002684	positive regulation of immune system process	9.23774e-18	2.67383	0.0221287	1.14936	ACVR1B,AKT1,ARPC1A,ARPC2,ARPC3,ATXN1L,BAD,BCAR1,BCL2,BCL6,BRAF,C4BPA,C4BPB,C9,CAMK1D,CARD11,CASP8,CD300A,CD5,CD83,CDC42,CFH,CHUK,CMTM3,CNPY3,CREB3,CRK,CSK,CXCL2,CYBA,CYFIP1,DOCK8,FCGR1A,FGB,FLT3LG,FOS,FYB2,GPAM,GRB2,HES1,HLA-DMB,HMGB1,HPX,HSPD1,IGF1,IGF2,IHH,IKBKB,IL4R,ISG15,ITGA4,LSM14A,MAP2K6,MAPKAPK2,MLH1,MYO1C,NCK2,NCKIPSD,NLRC5,NOD1,NR1H3,PIK3CA,PRMT1,PSMB10,PSMB2,PSMC4,PTPN6,PTPRJ,RAF1,RASA…
GO Biological Process	GO:0009894	regulation of catabolic process	1.02591e-17	3.23237	0.0136875	1.26403	AKT1,ALAD,ANAPC1,ANAPC15,ANAPC4,APOA1,APOA2,APOC3,AZIN2,BANP,BSCL2,C4BPA,C4BPB,CDC42,CDK4,CIDEA,CPT1A,CSNK1E,DDIT4,DDRGK1,DTL,EDEM1,ERLEC1,GBA,GPD1,GPX1,GTPBP1,HERPUD1,HMGB1,HSF1,IGF1,INS,ITGB1,LONRF1,LRP1,LRPPRC,MAD2L2,MLXIPL,NANOS3,NDFIP1,NUPL2,PLIN5,PSMB10,PSMB2,PSMC4,RAE1,RAPGEF3,RGP1,RHBDD3,RNF144A,RPL11,RYBP,SECISBP2,SENP1,SGTA,SKP1,SMURF1,SUPV3L1,THRA,UBQLN1,UBXN1,USP25,ZC3H12A,ZC3HAV1,ZFP…
GO Biological Process	GO:0032496	response to lipopolysaccharide	1.47842e-17	4.23573	0.00742491	1.46727	ACP5,AKAP8,AKT1,ALAD,ALPL,CASP8,CDK4,CEBPB,CHUK,CSF2RB,CXCL2,CYP1A1,CYP1A2,FAS,FMO1,FOS,GCH1,HSF1,IL10RA,JUNB,JUND,MAPKAPK2,MGST2,MPO,NOTCH1,NR1D1,NR1H3,NUGGC,PALM3,PCK1,PCK2,PDCD4,PPARD,RELT,RIPK2,SBNO2,SELENOS,SHPK,SPON2,ZC3H12A
GO Biological Process	GO:0048545	response to steroid hormone	1.67038e-17	3.87831	0.00893385	1.50155	ACSBG1,AGXT,ALAD,ALPL,APOA2,ATP1A1,BAD,BCL2,CDO1,CTSV,CYBA,DDIT4,DNAJA1,DNMT3B,ENG,ESRRA,FAS,FHL2,FOS,GBA,HMGB1,HNF4A,IL1RN,KDM3A,KLF9,NOTCH1,NR1D1,NR1H3,NR1I3,NR2C1,NR2F6,NR5A2,NR6A1,NRIP1,PAQR8,PARP1,PCK2,PPARD,RARB,RBFOX2,SSTR3,TGFB2,THRA,TXNIP,YWHAH,ZFP36L2
GO Biological Process	GO:2000145	regulation of cell motility	1.67086e-17	2.72544	0.0207318	1.23602	ABHD6,ACTN4,ACVR1B,ADGRG1,ADGRG3,AKT1,ARHGEF39,ARSB,BAG4,BBS2,BCAR1,BCL2,BRAF,CAMK1D,CD300A,CDK5,CHRD,CPNE3,CREB3,CRK,CXCL2,DDRGK1,DLG5,DLL4,DMTN,DOCK8,ENG,EPHA1,FBXO31,FERMT3,FUZ,GCNT2,GTPBP4,HAS1,HDAC7,HMGB1,IGF1,INPP5F,INS,ITGA4,JAM3,LAMA5,LMNA,LRP1,MACF1,MET,MIEN1,MMRN2,MTA2,MYO1C,NIPBL,NISCH,NOTCH1,ONECUT1,OSBPL8,P2RX4,PBLD,PDGFC,PLAU,PLXND1,PPARD,PRCP,PTPRJ,RAF1,RFFL,ROCK2,RRAS,RREB1,S1PR1,…
GO Biological Process	GO:0016570	histone modification	1.68971e-17	3.92846	0.0086841	1.4333	APBB1,ATF2,AURKB,BAP1,BAZ1B,BRCA2,BRD8,CDK2,CHD4,CHEK1,HDAC7,HLCS,KANSL3,KAT2B,KAT7,KDM3A,KDM5B,KDM7A,KDM8,KMT2E,KMT5A,KMT5B,KMT5C,MSL1,MTA2,NEK11,POLE3,PPP5C,PRMT1,PRMT6,RCOR1,RNF8,RPS6KA4,RYBP,SALL1,SATB1,SETD3,SETD7,SKP1,SUDS3,SUZ12,TAF6L,UHRF1,USP16,USP21,ZMYND8
GO Biological Process	GO:0008285	negative regulation of cell proliferation	1.70489e-17	2.91919	0.0173471	1.07004	ADGRG1,ADRA1A,ANG,ATF2,B4GALT1,BAP1,BCL2,BCL6,BRCA2,CD300A,CDK10,CDKN2C,CEBPB,CSK,DDX20,DHCR24,DLG5,DLL4,ETV3,FUZ,GTPBP4,HES1,HMGA1,HNF4A,HSF1,IFNLR1,IHH,ING2,KAT2B,KLF13,KLF9,LIMS2,LMNA,MED25,MTSS1,MXI1,NCK2,NDFIP1,NDRG2,NOTCH1,PBLD,PEMT,PPARD,PRNP,PTPN6,PTPRJ,RAF1,RARB,RBP4,SKI,SLC9A3R1,SOD2,SPINT2,SPRY2,SSTR3,STAT1,STK11,TAX1BP3,TGFB2,TMEM131L,TRIM24,VEGFC,WNT11,ZNF503
GO Biological Process	GO:0051186	cofactor metabolic process	1.81764e-17	4.03077	0.00819919	1.54477	ACAT1,ACSBG1,ACSL5,ALAD,AMBP,CBR1,COQ10A,COQ2,COQ7,COX10,CPOX,CYP1A1,CYP1A2,DGAT1,DHTKD1,ELOVL5,FMO1,FPGS,FTCD,GCH1,GGH,GPAM,GPD1,GPD1L,H6PD,HAAO,HACD1,HLCS,HPX,HTD2,MTHFD1,NADSYN1,NAMPT,NFU1,NNMT,NNT,NUBP1,PANK3,PCBD1,PCK2,PEMT,PFKL,PFKM,PGM1,PGM2,RSAD1,SHPK,SLC19A1,UROS,VKORC1L1
GO Biological Process	GO:1903047	mitotic cell cycle process	1.96253e-17	3.11468	0.0147181	1.26816	ACVR1B,AKAP8,AKAP8L,ANAPC1,ANAPC15,ANAPC4,ARF1,ARPP19,ATF2,AURKB,BACH1,BCCIP,CCNE2,CDC25A,CDC34,CDCA5,CDK2,CDK4,CDKN2C,CENPJ,CEP76,CHMP4A,CNOT11,CNTROB,CRADD,CSNK1E,CUL7,DYNLL1,DYNLT1,E2F6,EPS8,FBXO31,HAUS2,HAUS4,ITGB1,KDM8,KIF20A,LMNA,MAD2L1BP,MAD2L2,MYH10,NBN,NCAPD2,NEK11,NEK9,NIPBL,NUPL2,OPTN,PCM1,PCNT,PDCD6IP,POLE3,PPP2R2A,PRMT1,PSMB10,PSMB2,PSMC4,PSMG2,RAB8A,RAD9B,RAE1,SKP1,SPICE1,SPRY2,SYF2…
GO Biological Process	GO:0072521	purine-containing compound metabolic process	2.01112e-17	3.8109	0.00923173	1.46938	ACAT1,ADSS,AMPD2,ATP5G3,ATP5J,ATP5J2,ATP6V0A2,BAD,CARD11,COX10,COX6C,COX7C,CTNS,DHTKD1,DLG2,ENPP1,GMPR2,GMPS,GNAI3,GPX1,GTPBP1,ITPA,MACROD1,MFN1,MTAP,MTHFD1,NDUFAB1,NDUFAF7,NDUFB7,NDUFB9,NDUFS1,NDUFS2,NDUFS8,NIPSNAP2,NME2,NME4,NPR2,NT5C3A,PANK3,PARP1,PDE1B,PEMT,PFKL,PFKM,PGM1,SDHC,SLC25A25,SLC35B2,SULT6B1,TCIRG1,TEFM,TPST1,TPST2,UQCC3,UQCRB,VPS9D1
GO Biological Process	GO:0045321	leukocyte activation	2.01906e-17	2.70081	0.0211182	1.12329	A1BG,ADGRG3,ALAD,APEH,ARSB,ASAH1,B4GALT1,BATF3,BCL2,BCL6,BRAF,CANT1,CARD11,CASP8,CD300A,CPNE3,CRACR2A,CTSA,CYBA,CYFIP1,DGAT1,DLL4,DOCK8,DYNC1LI1,DYNLL1,DYNLT1,FAS,FCGR3B,FLT3LG,GGH,GOLGA7,HEXB,HMGB1,HSPD1,INS,ITGA4,ITGB1,KCMF1,KIF13B,KMT2E,LAMTOR1,LFNG,MERTK,MFNG,MLH1,MPO,NBN,NCK2,NME2,NOTCH2,ONECUT1,PDAP1,PFKL,PGM1,PGM2,PLAU,PRCP,PRDX1,PRLR,PSAP,PTGES2,PTPN6,PTPRJ,RAB27A,RAB5B,RAB6A,RIPK2,RNF8,S…
GO Biological Process	GO:0032787	monocarboxylic acid metabolic process	2.02174e-17	3.37141	0.0121744	1.28773	ABCB11,ACAD11,ACADM,ACAT1,ACBD5,ACMSD,ACSBG1,ACSL5,AGXT,AGXT2,AKR1A1,ALOX5AP,AMACR,AS3MT,BSG,CBR1,CHST14,CPT1A,CYP1A1,CYP1A2,CYP4V2,DECR2,DHTKD1,ECI2,EHHADH,ELOVL5,FADS6,FTCD,GBA2,GOT2,GPAM,GPX1,HACD1,HLCS,HTD2,IDNK,IGF1,MAPKAPK2,MGST2,MYO5A,NDUFAB1,NR5A2,OSBPL9,PCK1,PCK2,PEX13,PFKL,PFKM,PGM1,PON1,PON3,PPARD,PTGES2,PTGR1,QKI,SLC27A5,TBXAS1,UST
GO Biological Process	GO:0002237	response to molecule of bacterial origin	2.50708e-17	4.11707	0.00776836	1.41856	ACP5,AKAP8,AKT1,ALAD,ALPL,CASP8,CDK4,CEBPB,CHUK,CSF2RB,CXCL2,CYP1A1,CYP1A2,FAS,FMO1,FOS,GCH1,HSF1,IL10RA,JUNB,JUND,MAPKAPK2,MGST2,MPO,NOTCH1,NR1D1,NR1H3,NUGGC,PALM3,PCK1,PCK2,PDCD4,PPARD,RELT,RIPK2,SBNO2,SELENOS,SHPK,SPON2,SSC5D,ZC3H12A
GO Biological Process	GO:0034655	nucleobase-containing compound catabolic process	2.50898e-17	4.11763	0.00776731	1.47055	APOBEC3H,CASC3,CNOT11,DPYS,EDC3,EDC4,EIF4G1,ENPP1,ENSG00000272410,ERN1,GPX1,HMGB1,ITPA,LSM1,LSM4,MAGOH,MGAT1,MLH1,NT5C3A,PAN3,PDE1B,PNRC1,PPP2R2A,PYM1,RPL10A,RPL11,RPL12,RPL17,RPL29,RPL35,RPL41,RPLP0,RPS26,RPS3,SAMD4A,SIDT2,SKIV2L2,SMG7,SMPDL3A,STK31,SUPV3L1,TATDN1,TATDN2,UNG,UPF2,ZC3H12A,ZFP36L2,ZHX2
GO Biological Process	GO:0030334	regulation of cell migration	2.8471e-17	2.78268	0.0193475	1.26964	ABHD6,ACTN4,ACVR1B,ADGRG1,ADGRG3,AKT1,ARHGEF39,ARSB,BAG4,BCAR1,BCL2,BRAF,CAMK1D,CD300A,CDK5,CHRD,CPNE3,CREB3,CRK,CXCL2,DDRGK1,DLG5,DLL4,DMTN,DOCK8,ENG,EPHA1,FBXO31,FERMT3,FUZ,GCNT2,GTPBP4,HAS1,HDAC7,HMGB1,IGF1,INS,ITGA4,JAM3,LAMA5,LMNA,LRP1,MACF1,MET,MIEN1,MMRN2,MTA2,MYO1C,NIPBL,NISCH,NOTCH1,ONECUT1,OSBPL8,P2RX4,PBLD,PDGFC,PLAU,PLXND1,PPARD,PRCP,PTPRJ,RFFL,ROCK2,RRAS,RREB1,S1PR1,SEMA4A,SLC9A3R1,S…
GO Biological Process	GO:1901615	organic hydroxy compound metabolic process	3.0792e-17	3.59909	0.0103675	1.43754	ABCB11,ABCG1,ACER3,AMACR,APOA1,APOA2,BCL2,CELA3A,CETP,CHKA,CLN6,COQ2,CTNS,CYP1A1,CYP4V2,DGAT1,DHCR24,DHRS3,EPAS1,ERG28,FDX1,GBA,GBA2,GCH1,HMGCS2,HSD17B7,IDI2,IGF1,INPP1,INPP5K,INSIG1,IP6K1,IP6K2,IPPK,ITPK1,LCAT,LRP5,MYO5A,NR5A2,OSBPL9,PCK1,PDE1B,PLCB3,PMEL,PON1,PPARD,RBP4,SLC27A5,SLC34A1,SLC45A2,SRD5A3,SYNJ1,TGFB2,TM7SF2
GO Biological Process	GO:0007507	heart development	3.34652e-17	3.2457	0.0131386	1.41217	ADAP2,ADRA1A,AKAP13,AP2B1,APELA,ATF2,C3orf58,CDC42,CDKL1,COX17,DHRS3,DLL4,DVL2,ECE1,ENG,FHL2,GALNT11,GATA6,GNA11,GRK2,HES1,HEYL,ID1,IHH,ITGB1,LEMD2,LMNA,LRP6,MB,MEF2D,MTHFD1,MYLK2,NIPBL,NOTCH1,NOTCH2,PARVA,PDCD4,PLXND1,PPARD,RAF1,RARB,RBM15,RBP4,S1PR1,SALL1,SNAI1,SOS1,SOX18,SRI,TBC1D32,TBX3,TEK,TFDP2,TGFB2,TMEM65,TNNC1,VEGFA,VEGFB,WNT11,ZMIZ1
GO Biological Process	GO:0009314	response to radiation	3.36328e-17	3.67708	0.00985763	1.3483	AKT1,ALAD,ARRB1,AURKB,BCL2,BHLHE40,BMF,BRAF,BRAT1,BRCA2,BRSK1,CDC25A,CDK5,CHEK1,CTNS,CYBA,DDHD2,DNMT3B,DTL,ERCC5,FOS,GNA11,GPX1,GRB2,HSF1,INTS7,ITGB1,JUNB,JUND,LRP5,MEIS2,NET1,NIPBL,NPHP1,NR2F6,PARP1,PDE1B,POLG,RAD51D,RAD9B,RGS14,RNF8,SDF4,STK11,SYNGAP1,TANC1,TMEM109,TOPBP1,TP53I13,TRIAP1,USP2,XPC
GO Biological Process	GO:1904951	positive regulation of establishment of protein localization	3.79921e-17	3.23803	0.0131697	1.3522	ANG,APBB1,ARF1,ARHGEF5,ARRB1,B3GAT3,BAD,BAG3,BAP1,BCL2,BMF,C1QTNF12,CAPN10,CASP8,CDC42,CDH1,CDK5,CHUK,DPH6,DYNLL1,DYNLL2,EDEM1,F2,FGB,HES1,HMGB1,IGF1,IL4R,INS,LRP1,MBP,MYO1C,NMUR1,NUTF2,PARP1,PCK2,PCM1,PCNT,PDZK1,PEMT,PFKM,PPARD,PPM1A,PRNP,RAPGEF3,RBP4,RIPK2,RPH3AL,SERP1,SRI,TFDP2,TGFB2,TLR3,TMEM30B,TOMM7,U2AF1,U2AF2,UBL5,VEGFC,YWHAE,YWHAG,YWHAH,ZC3H12A
GO Biological Process	GO:0051347	positive regulation of transferase activity	4.52537e-17	2.91062	0.017032	1.1195	AKAP13,AKT1,ANAPC1,ANAPC15,ANAPC4,ANG,ARHGEF5,ARRB1,ARRDC4,ATG14,AURKB,AVPI1,BAD,BRAF,CAMKK2,CCNK,CDC42,CDK5,CRK,CSK,DUSP7,DVL2,DVL3,EPM2AIP1,ERN1,F2,FGD2,FZD4,GADD45B,GNG3,HMGB1,IGF1,IGF2,INS,MAP2K6,MAP3K13,MAP3K2,MAPKAPK2,MAPRE3,MDFIC,NBN,NOD1,OSBPL8,PDGFC,PIK3CA,POT1,PRLR,PRNP,PSMB10,PSMB2,PSMC4,RAF1,RASSF2,RIPK2,RPS3,SBK2,SKP1,SPRY2,STK11,TAOK3,TEK,TGFB2,TLR3,TRAF7,VAPB,VEGFA,WNK1,WNT11,ZNF16
GO Biological Process	GO:0051169	nuclear transport	6.12271e-17	4.36398	0.00671811	1.51805	AKAP13,AKT1,BACH2,BCL6,CASC3,CDK5,CPSF4,DDX20,DYNLT1,FIP1L1,GEMIN5,HES1,HMGA1,KPNA2,KPNA7,LMNA,MAGOH,MCM3AP,NCKIPSD,NSRP1,NUPL2,NUTF2,PHAX,PSIP1,RAE1,RGS14,SMG7,SMURF1,SRRM1,SRSF3,SRSF4,SRSF9,TGFB2,THOC6,TNPO1,TXNIP,U2AF1,U2AF2,UPF2,XPO7
GO Biological Process	GO:0040012	regulation of locomotion	7.2014e-17	2.60574	0.0225024	1.1896	ABHD6,ACTN4,ACVR1B,ADGRG1,ADGRG3,AKT1,ARHGEF39,ARSB,ARTN,BAG4,BBS2,BCAR1,BCL2,BRAF,CAMK1D,CD300A,CDK5,CHRD,CPNE3,CREB3,CRK,CXCL2,DDRGK1,DLG5,DLL4,DMTN,DOCK8,ENG,EPHA1,FBXO31,FERMT3,FUZ,GCNT2,GTPBP4,HAS1,HDAC7,HMGB1,IGF1,INPP5F,INS,ITGA4,JAM3,LAMA5,LMNA,LRP1,MACF1,MET,MIEN1,MMRN2,MTA2,MYO1C,NIPBL,NISCH,NOTCH1,ONECUT1,OSBPL8,P2RX4,PBLD,PDGFC,PLAU,PLXND1,PPARD,PRCP,PTPRJ,RAF1,RFFL,ROCK2,RRAS,RREB1,S…
GO Biological Process	GO:0034622	cellular macromolecular complex assembly	7.36722e-17	2.84786	0.0177816	1.10343	AARS2,ADAR,ADRM1,ANG,AP2B1,ARPC2,ASF1B,ATP6V0A2,BBS12,CENPJ,CHMP4A,COBL,COX10,COX14,COX17,CTAGE5,CYBA,DDX20,DDX28,DNAJB12,EDC3,EIF2A,EIF3D,ERCC5,FGB,FOXRED1,GEMIN5,HIST1H1A,HIST1H3A,HIST1H4A,HIST2H2BF,HIST2H3D,HLA-DMB,HSF1,HSPD1,LIMD1,LSM14A,LSM4,MIS18BP1,MSRB2,MTERF3,NASP,NCK2,NDUFAB1,NDUFAF7,NDUFB7,NDUFB9,NDUFS1,NDUFS2,NDUFS8,NUFIP1,OIP5,PARP1,PDGFC,PIK3C2A,PRLR,PSIP1,PSMG2,PXN,RAD51D,RAD52,RPF…
GO Biological Process	GO:0008283	cell proliferation	8.268e-17	2.84238	0.017816	1.29224	AKT1,APOA1,APPL2,ARTN,AURKB,BAD,BCAR1,BCL2,BHLHE41,BOK,BRAT1,BRCA2,C3orf58,CARD11,CD5,CDC25A,CDK11B,CDK5,CEBPB,CKLF,CNOT11,CTC1,CYP1A1,DDIT4,DOCK8,DVL2,EPS8,ERN1,FRAT2,FZD3,GINS4,GPX1,HLCS,HMGB1,HSPD1,IFNAR2,IGF1,IGFBP4,IHH,IL15RA,INSIG1,JUNB,LAMA5,LARP1,LRP1,LRP6,MET,MTSS1,NASP,NBN,NOTCH1,NR6A1,PAK1IP1,PCM1,PDAP1,PDK1,PDZK1,PEMT,PES1,PIM1,PPARD,PRDX1,PTPN6,RAF1,RAPGEF3,RIPK2,RPGRIP1,SATB1,SIDT2,…
GO Biological Process	GO:0044723	single-organism carbohydrate metabolic process	8.3903e-17	3.89216	0.00849117	1.52756	AKR1A1,AKT1,B4GALT1,BAD,BRAT1,CHST13,CHST14,COQ2,CPT1A,DHTKD1,EDEM1,FGGY,FUOM,FUT10,GBE1,GDPGP1,GNPTG,GOT2,GPD1,GYS2,H6PD,HAS1,HEXB,IDNK,IGF2,INPP5K,INS,IPPK,KHK,LRP5,MAN2A1,NAGA,NDUFAB1,NISCH,NR1D1,ONECUT1,PCK1,PCK2,PDK1,PFKL,PFKM,PGM1,PGM2,PIK3CA,PPARD,PPP1R1A,RBP4,SERP1,STBD1,SYNJ1
GO Biological Process	GO:0006163	purine nucleotide metabolic process	9.18892e-17	3.93842	0.0082561	1.49301	ACAT1,ADSS,AMPD2,ATP5G3,ATP5J,ATP5J2,ATP6V0A2,BAD,CARD11,COX10,COX6C,COX7C,CTNS,DHTKD1,DLG2,ENPP1,GMPR2,GMPS,GNAI3,GPX1,GTPBP1,ITPA,MFN1,MTHFD1,NDUFAB1,NDUFAF7,NDUFB7,NDUFB9,NDUFS1,NDUFS2,NDUFS8,NIPSNAP2,NME2,NME4,NPR2,PANK3,PARP1,PDE1B,PFKL,PFKM,PGM1,SDHC,SLC25A25,SLC35B2,SULT6B1,TCIRG1,TEFM,TPST1,TPST2,UQCC3,UQCRB,VPS9D1
GO Biological Process	GO:0035966	response to topologically incorrect protein	1.15789e-16	5.8124	0.00376007	2.19358	AMFR,ASNA1,CREB3,CREB3L2,CUL7,DDIT3,DNAJA1,DNAJB12,DNAJC4,EDEM1,ERN1,EXTL1,EXTL3,FBXO6,FKBP14,GOSR2,HERPUD1,HSF1,HSPD1,HSPE1,KDELR3,LMNA,OPTN,POMT2,RNF185,SEC62,SELENOS,SERP1,SRPRA,TATDN2,TBL2,TLN1,TPP1,VAPB,WFS1,WIPI1
GO Biological Process	GO:0051129	negative regulation of cellular component organization	1.17977e-16	3.01526	0.0152034	1.15545	ACTN4,AKT1,AP2M1,APOA1,APOA2,APOC3,ARFGEF1,BAG4,BOK,CD300A,CDC42,CDK5,CHEK1,CHMP4A,CSK,CTC1,DMTN,DNAJC15,DNMT3B,EPS8,GBA,GPX1,HMGA1,HMGB1,HNRNPC,HSF1,ID1,IGF1,IKBKB,INPP5F,INPP5K,INS,INSIG1,KDM3A,LMNA,LRP1,LRSAM1,MAD2L2,MET,NBN,NR1H3,NUBP1,PARP1,PAX5,PHF1,PIF1,POT1,PPM1A,PRNP,PSMG2,RAF1,RAPGEF3,ROCK2,S1PR1,SIRT4,SKI,SPRY2,SYNGAP1,THRA,TNKS2,TRIAP1,VPS13C,WAPL,XRCC1,YWHAH
GO Biological Process	GO:0043410	positive regulation of MAPK cascade	1.42417e-16	3.21658	0.0129261	1.24332	ADRA1A,AKAP13,ARHGEF5,ARRB1,AVPI1,BRAF,C1QTNF1,CDC42,CDK10,CRK,CSK,DUSP7,DVL2,DVL3,ERN1,FFAR4,FGB,FGD2,FZD4,GADD45B,GCNT2,GNG3,HIPK2,HMGB1,IGF1,IGF2,IGFBP4,INS,KSR1,LAMTOR1,MAP2K6,MAP3K13,MAP3K2,MAPKAPK2,MDFIC,NOD1,NOTCH1,NOTCH2,NQO2,PDGFC,PRMT1,PSAP,RAF1,RASSF2,RIPK2,RPS3,SEMA4C,SPRY2,TAOK3,TEK,TGFB2,THPO,TLR3,TRAF7,VEGFA,ZC3H12A
GO Biological Process	GO:0050776	regulation of immune response	2.18731e-16	2.61788	0.0215836	1.06799	ADAR,AMBP,APOA1,APOA2,ARPC1A,ARPC2,ARPC3,BCAR1,BCL2,BCL6,BRAF,C4BPA,C4BPB,C9,CARD11,CASP8,CD300A,CDC42,CFH,CHUK,CMTM3,CNPY3,CRK,CSK,CYBA,CYFIP1,DUSP3,ELF2,F2,FCGR1A,FCGRT,FGB,FOS,FYB2,GPX1,GRB2,HLA-DMB,HMGB1,HPX,HSPD1,IFNAR2,IKBKB,IL4R,INS,ITGA4,ITGB1,LSM14A,MAP2K6,MAPKAPK2,MLH1,MYO1C,NCKIPSD,NDFIP1,NLRC5,NOD1,NR1D1,NR1H3,PAX5,PIK3CA,PRNP,PSMB10,PSMB2,PSMC4,PTPN6,PTPRJ,RAF1,RIPK2,RPS3,SARM1,SEC14…
GO Biological Process	GO:0072594	establishment of protein localization to organelle	2.4526e-16	3.9639	0.00793408	1.56255	AKT1,BAD,BCL6,BMF,BRCA2,CHMP4A,DDIT3,ENSG00000262633,GNPTG,GOSR2,GRPEL2,HES1,HSPD1,KPNA2,KPNA7,LMNA,MCM3AP,MOAP1,MTX1,NCKIPSD,NUTF2,OPTN,PEX12,PEX13,PEX6,POT1,RAB3GAP2,RAB6A,RAE1,RPL10A,RPL11,RPL12,RPL17,RPL29,RPL35,RPL41,RPLP0,RPS26,RPS3,SEC62,SMURF1,SNX16,SRP14,SRPRA,TGFB2,TIMM13,TIMM22,TNPO1,TOMM40L,TOMM7,TXNIP,ZFAND6
GO Biological Process	GO:0007010	cytoskeleton organization	3.68523e-16	2.50482	0.0240475	1.15636	ACTN4,AGRN,ANG,ANK1,ARF1,ARHGEF5,ARPC1A,ARPC2,ARPC3,ARPC5L,ARRB1,AURKB,BBS2,BCAR1,BCCIP,BCL2,BCL6,BRCA2,BRSK1,CAMSAP2,CAPN10,CD2AP,CDC42,CDC42BPB,CDK2,CDK5,CENPJ,CFL2,CGNL1,CNN3,CNTROB,COBL,CUL7,CYTH2,DMTN,DTNBP1,DYNC1LI1,DYNLT1,ENSG00000259132,ENSG00000284292,EPS8,FGD2,FITM2,FTCD,HAUS2,HAUS4,HOOK2,IKBKB,INF2,INPP5K,ITGB1,KIF20A,KPTN,LAMA5,LIMD1,LMNA,LURAP1,MAD2L2,MLH1,MSRB2,MTSS1,MYH10,NCK2,NCKI…
GO Biological Process	GO:0042493	response to drug	4.21928e-16	3.44899	0.0106641	1.37774	ABCC6,ADRA1A,ALAD,APOA1,APOA2,ARRB1,ATP1A1,BAD,BCL2,BRAF,CDH1,CDK4,CHUK,CPT1A,CYBA,CYP1A1,CYP1A2,DNMT3B,DVL3,ENG,FOS,FZD3,GATA6,GCLM,GGH,HSF1,JUNB,JUND,MAP2K6,NNMT,PDZK1,PEMT,PRNP,PTGR1,RPH3AL,SLC19A1,SLC22A1,SLC22A18,SLC34A1,SPINK4,SRP14,TGFB2,TGIF1,TLR3,TOP1,TP53I13,TXNIP,VEGFB,VEGFC,XPC,XRCC1
GO Biological Process	GO:0009887	animal organ morphogenesis	4.6995e-16	2.5206	0.023474	1.06099	ACP5,ALPL,ATF2,BBS2,BCL2,BHLHE41,BRAF,BSG,C12orf57,CDC42,CEBPB,COL27A1,DHRS3,DLG5,DLL4,DVL2,ELF3,ENG,FEM1B,FHL2,FOXA1,FUZ,FZD3,GATA6,GBA,GZF1,HES1,HEYL,HIPK2,ID1,IHH,INSIG1,KDM5B,LAMA5,LEMD2,LFNG,LRP5,LRP6,MAN2A1,MEF2D,MFRP,MTHFD1,MYLK2,MYO5A,NFIC,NIPBL,NOTCH1,NOTCH2,NR5A2,PARVA,PAX5,PDCD4,PDGFC,PLOD3,PLXND1,RARB,RBM15,RBP4,ROM1,RPGRIP1,S1PR1,SALL1,SERP1,SKI,SLC34A1,SLC9A3R1,SNAI1,SOS1,SOX18,SP3,…
GO Biological Process	GO:0048589	developmental growth	5.38171e-16	3.59463	0.00963886	1.34301	ADRA1A,ALCAM,BCL2,BRCA2,C3orf58,CDC42,CDK5,CHRNA1,COBL,COL27A1,CTC1,CYFIP1,GINS4,GPX1,IGF1,IHH,ITGB1,KDM5B,LAMB2,LRP6,MEX3C,NBN,NINJ1,NINJ2,NIPBL,NOTCH1,PSAP,RARB,RBBP6,S1PR1,SALL1,SELENOM,SLC25A25,SOS1,SPRY2,STK11,TAF8,TGFB2,TNKS2,VCL,WNT11,ZMIZ1
GO Biological Process	GO:0009150	purine ribonucleotide metabolic process	6.05772e-16	3.9388	0.0078493	1.49834	ACAT1,ADSS,AMPD2,ATP5G3,ATP5J,ATP5J2,ATP6V0A2,BAD,CARD11,COX10,COX6C,COX7C,CTNS,DHTKD1,DLG2,ENPP1,GMPR2,GMPS,GNAI3,GTPBP1,ITPA,MFN1,NDUFAB1,NDUFAF7,NDUFB7,NDUFB9,NDUFS1,NDUFS2,NDUFS8,NIPSNAP2,NME2,NME4,NPR2,PANK3,PARP1,PDE1B,PFKL,PFKM,PGM1,SDHC,SLC25A25,SLC35B2,SULT6B1,TCIRG1,TEFM,TPST1,TPST2,UQCC3,UQCRB,VPS9D1
GO Biological Process	GO:0040007	growth	8.61478e-16	3.3982	0.0108235	1.30032	ADRA1A,ALCAM,BCL2,BRCA2,C3orf58,CDC42,CDK5,CHRNA1,COBL,COL27A1,CTC1,CYFIP1,GINS4,GPX1,IGF1,IHH,ITGB1,KDM5B,LAMB2,LRP6,MEX3C,NBN,NINJ1,NINJ2,NIPBL,NOTCH1,NUBP1,PRMT6,PSAP,RARB,RBBP6,S1PR1,SALL1,SELENOM,SELENOP,SLC25A25,SOS1,SPRY2,STK11,TAF8,TGFB2,TNKS2,VCL,VEGFA,WNT11,ZMIZ1
GO Biological Process	GO:0071407	cellular response to organic cyclic compound	1.04166e-15	3.12556	0.013132	1.27482	ADAR,AKT1,ALPL,ATP1A1,BAD,CASP8,CDH1,CDK4,CEBPB,CYBA,CYP1A1,DDIT4,DMTN,DNAJA1,DNMT3B,ESRRA,FDX1,FHL2,GABPA,GCLM,GPD1,HCN2,HNF4A,HSF1,ID1,INPP5K,KDM3A,KLF9,LARP1,LRP6,NR1D1,NR1H3,NR1I3,NR2C1,NR2F6,NR5A2,NR6A1,NRIP1,P2RX4,PAQR8,PCK1,PIM1,PPARD,RAE1,RAPGEF3,RARB,RBFOX2,ROCK2,SLC34A1,SSTR3,THRA,TLR3,TRPM2,TSNAX,UGT3A2,YWHAH,ZC3H12A,ZFP36L2
GO Biological Process	GO:0006397	mRNA processing	1.04397e-15	3.46121	0.0103184	1.23418	A1CF,ADAR,AKAP8L,BUD31,CASC3,CIR1,CPSF4,CPSF4L,CWC22,DDX20,DHX40,ENSG00000255508,ERN1,FASTKD5,FIP1L1,GEMIN5,HNRNPC,HNRNPH3,HNRNPK,HSF1,LSM1,LSM4,MAGOH,MBNL2,NSRP1,PAN3,POLR2H,PSIP1,QKI,RALY,RBBP6,RBFOX2,RBM15,RBM23,RBM26,SCAF1,SF3B4,SKIV2L2,SMU1,SRRM1,SRRM2,SRSF12,SRSF3,SRSF4,SRSF9,SYF2,THOC6,TSEN15,TUT1,U2AF1,U2AF2,UBL5,YTHDC1
GO Biological Process	GO:0051301	cell division	1.14766e-15	3.27185	0.0117302	1.28636	ANAPC1,ANAPC15,ANAPC4,ARF1,ARPP19,AURKB,BCAR1,BRCA2,CCNE2,CCNK,CD2AP,CDC25A,CDCA5,CDK2,CDK4,CDK5,CENPJ,CHMP4A,CNTROB,CUL7,DYNC1LI1,DYNLT1,GNAI3,HAUS2,HAUS4,INCENP,ING2,KIF20A,KLHDC8B,KMT5A,MAD2L2,MAPRE3,MIS18BP1,MYH10,NCAPD2,NEDD9,NEK9,NOTCH1,OIP5,PARD3B,PDCD6IP,RAE1,RGS14,RNF8,ROCK2,RPS3,SEPT11,SGO2,SPICE1,TGFB2,TOP1,TTC19,TUBA1C,USP16,WAPL,ZFP36L2,ZNF16
GO Biological Process	GO:0019318	hexose metabolic process	1.14897e-15	5.90483	0.00343039	2.10921	AKR1A1,AKT1,B4GALT1,BAD,BRAT1,CPT1A,FUOM,FUT10,GDPGP1,GOT2,GPD1,H6PD,IGF2,INS,KHK,LRP5,MAN2A1,NISCH,ONECUT1,PCK1,PCK2,PDK1,PFKL,PFKM,PGM1,PGM2,PIK3CA,PPARD,RBP4,SERP1
GO Biological Process	GO:2001233	regulation of apoptotic signaling pathway	1.15068e-15	3.62353	0.00926777	1.45463	AKT1,BAD,BCL2,BMF,BOK,CASP8,CRADD,CREB3,DDIAS,DDIT3,DNAJA1,DYNLL1,DYNLL2,FAS,FEM1B,FGB,GCLM,GPX1,HERPUD1,HNRNPK,IGF1,ING2,INS,LMNA,MOAP1,NANOS3,NCK2,PARP1,RAF1,RFFL,RPL11,RPS3,RRM2B,SELENOS,SH3RF1,SLC9A3R1,SNAI1,SOD2,SPOP,TFDP2,TNFRSF12A,TNFSF10,TRAF7,TRIAP1,UBQLN1,WFS1,YBX3,YWHAE,YWHAG,YWHAH
GO Biological Process	GO:0010498	proteasomal protein catabolic process	1.50628e-15	4.0998	0.00702099	1.27369	AMFR,ANAPC1,ANAPC15,ANAPC4,ARRB1,AURKB,CD2AP,CDC34,DDIT3,EDEM1,ERLEC1,FBXO31,FBXO6,MARCH6,NR1D1,POMT2,PSMB10,PSMB2,PSMC4,RFFL,RNF122,RNF145,RNF185,SELENOS,SGTA,SKP1,SMURF1,SPOP,TMUB1,TRIM25,UBE2H,UBQLN1,UBR3,UBXN1,WFS1,ZNRF2
GO Biological Process	GO:0033673	negative regulation of kinase activity	1.66549e-15	4.23019	0.00655256	1.49562	ADAR,AIDA,AKT1,CD300A,CDKN2C,CHORDC1,CSK,DNAJA1,DTNBP1,DUS2,DUSP26,DUSP3,DUSP7,EPHA1,FAM212A,FOXA2,GADD45B,GBA,HIPK3,INPP5K,KAT2B,LRP5,LRP6,LRRC3,LRRC3C,PDCD4,PPP1R1A,PTPN6,PTPRJ,RGS14,SOCS1,SPRY2,STK38,TAOK3,WNK1,YWHAG
GO Biological Process	GO:0090407	organophosphate biosynthetic process	1.69518e-15	3.24577	0.0118245	1.37919	ACAT1,ADSS,AKR1A1,AMPD2,APOA1,APOA2,ARF1,ATP5G3,ATP5J,ATP5J2,ATP6V0A2,CHKA,CPNE3,DDHD2,DGKA,FITM2,GCH1,GMPS,GPAM,GPAT2,GPD1,GPD1L,GRB2,HAAO,HEXB,IDI2,INPP5F,INPP5K,IPPK,LCAT,LHPP,LPGAT1,MTHFD1,NADSYN1,NAMPT,NDUFAB1,NIPSNAP2,NME2,NME4,NNMT,NPR2,PANK3,PEMT,PI4K2B,PIGB,PIK3C2A,PIK3CA,PIP4K2A,PLA2G12A,PLEKHA8,PPARD,PTDSS1,RRM2B,SGMS2,SLC35B2,SLC44A1,SRD5A3,SYNJ1,TCIRG1,TK2,UQCC3,VAC14,VPS9D1
GO Biological Process	GO:0001701	in utero embryonic development	1.96076e-15	3.82928	0.00807381	1.54181	ACVR1B,ADAR,AKT1,BRCA2,CASP8,CEBPB,DUSP3,ELF3,ELL,EPAS1,GABPA,GATA6,GINS4,GRB2,HES1,HS6ST1,HSF1,IGF2,IHH,INPP5K,ITGB1,JUNB,MAN2A1,MGAT1,NASP,NBN,NOTCH1,PLOD3,PSMC4,RBBP6,RPL7L1,SNAI1,SOX18,SP3,SPINT2,SYF2,TAF8,TBX3,TCTN1,UBR3,VEGFA,YBX3,ZFAND5,ZMIZ1
GO Biological Process	GO:0019693	ribose phosphate metabolic process	2.31077e-15	3.70904	0.00862298	1.46792	ACAT1,ADSS,AMPD2,ATP5G3,ATP5J,ATP5J2,ATP6V0A2,BAD,CARD11,COX10,COX6C,COX7C,CTNS,DHTKD1,DLG2,ENPP1,GMPR2,GMPS,GNAI3,GTPBP1,H6PD,ITPA,MFN1,NDUFAB1,NDUFAF7,NDUFB7,NDUFB9,NDUFS1,NDUFS2,NDUFS8,NIPSNAP2,NME2,NME4,NPR2,PANK3,PARP1,PDE1B,PFKL,PFKM,PGM1,PGM2,SDHC,SHPK,SLC25A25,SLC35B2,SULT6B1,TCIRG1,TEFM,TPST1,TPST2,UQCC3,UQCRB,VPS9D1
GO Biological Process	GO:1903829	positive regulation of cellular protein localization	4.70425e-15	3.38873	0.0103818	1.37787	ABHD17C,AKT1,B3GAT3,BAD,BAG3,BAP1,BCL2,BMF,CASP8,CD2AP,CDC42,CDH1,CDK5,DDRGK1,DPH6,DYNLL1,DYNLL2,EDEM1,F2,GPD1L,HES1,IGF1,INS,ITGB1,KAT7,LRP1,MYO1C,NMUR1,NUTF2,PARP1,PCM1,PCNT,PDZK1,PEMT,PPM1A,PRNP,RAPGEF3,STK11,TFDP2,TLR3,TMEM30B,TOMM7,TRIM8,U2AF1,U2AF2,UBL5,YWHAE,YWHAG,YWHAH,ZC3H12A
GO Biological Process	GO:0009259	ribonucleotide metabolic process	4.70957e-15	3.75124	0.00824176	1.43935	ACAT1,ADSS,AMPD2,ATP5G3,ATP5J,ATP5J2,ATP6V0A2,BAD,CARD11,COX10,COX6C,COX7C,CTNS,DHTKD1,DLG2,ENPP1,GMPR2,GMPS,GNAI3,GTPBP1,ITPA,MFN1,NDUFAB1,NDUFAF7,NDUFB7,NDUFB9,NDUFS1,NDUFS2,NDUFS8,NIPSNAP2,NME2,NME4,NPR2,PANK3,PARP1,PDE1B,PFKL,PFKM,PGM1,SDHC,SLC25A25,SLC35B2,SULT6B1,TCIRG1,TEFM,TPST1,TPST2,UQCC3,UQCRB,VPS9D1
GO Biological Process	GO:0009205	purine ribonucleoside triphosphate metabolic process	4.80224e-15	5.05635	0.00442771	1.68737	ATP5G3,ATP5J,ATP5J2,ATP6V0A2,BAD,COX10,COX6C,COX7C,CTNS,DHTKD1,ENPP1,GNAI3,GTPBP1,ITPA,MFN1,NDUFAB1,NDUFAF7,NDUFB7,NDUFB9,NDUFS1,NDUFS2,NDUFS8,NIPSNAP2,NME2,NME4,PARP1,PFKL,PFKM,PGM1,SDHC,SLC25A25,TCIRG1,TEFM,UQCC3,UQCRB,VPS9D1
GO Biological Process	GO:0010035	response to inorganic substance	4.89576e-15	3.17632	0.012083	1.28226	ACO1,AKT1,ALAD,ALOX5AP,APBB1,ATF2,BAD,BAP1,BCL2,BRAF,BSG,CASP8,CDH1,CDK2,CDK4,CHUK,CPNE3,CPOX,CRK,CUTA,CYP1A1,CYP1A2,DMTN,FAS,FGB,FOS,GGH,GPX1,HAAO,HOMER1,HSF1,JUNB,JUND,KHK,MB,MPO,MT1B,MT1E,NET1,PARP1,PON1,PPP5C,PRDX1,PRNP,RPS3,SELENOM,SLC34A1,SOD2,SOD3,TNNC1,TRPM2,TXNIP,TXNRD3,UROS,WNK1,ZC3H12A
GO Biological Process	GO:0006986	response to unfolded protein	5.8863e-15	5.76717	0.00341985	2.26212	AMFR,ASNA1,CREB3,CREB3L2,CUL7,DDIT3,DNAJA1,DNAJC4,EDEM1,ERN1,EXTL1,EXTL3,FBXO6,FKBP14,GOSR2,HERPUD1,HSF1,HSPD1,HSPE1,KDELR3,LMNA,OPTN,SEC62,SELENOS,SERP1,SRPRA,TATDN2,TBL2,TLN1,TPP1,VAPB,WFS1,WIPI1
GO Biological Process	GO:0010876	lipid localization	6.43616e-15	3.95233	0.00728295	1.67307	ABCB11,ABCG1,ALB,APOA1,APOA2,APOC3,APOL6,BSCL2,CETP,CHKA,CIDEA,CPT1A,DGAT1,ENPP1,FITM2,FZD4,GOT2,HEXB,INTS7,LCAT,LRP6,MTTP,NME4,NRIP1,OSBPL8,OSBPL9,PITPNA,PLA2G12A,PLEKHA8,PLIN5,PPARD,PRELID3B,PROCA1,PSAP,RBP4,SELENOM,SLC27A5,SLC9A3R1,SLCO2B1,SPNS3,SPX,THRSP,TMEM30B,TRIAP1,VPS51
GO Biological Process	GO:0035295	tube development	7.14788e-15	2.86475	0.015444	1.28561	ACAT1,ADGRG1,ATXN1L,B4GALT1,BCL2,CHRD,COBL,CYP1A1,CYP1A2,DLG5,DLL4,DVL2,DVL3,ENG,EPAS1,FAM212A,FOXA1,FUZ,FZD3,GATA6,GZF1,HES1,HEYL,HMGB1,HS6ST1,ID1,IHH,ING2,ITPK1,KDM5B,LAMA5,LRP5,LRP6,MAN2A1,MET,MTHFD1,MTSS1,NIPBL,NOTCH1,PDGFC,PLOD3,PLXND1,RARB,RBM15,RBP4,SALL1,SEMA4C,SKI,SLC4A2,SOX18,SP3,SPINT2,SPRY2,STARD13,STAT1,TBC1D32,TBX3,TCF7,TCTN1,TGFB2,THRA,TMEM107,VEGFA,WNT11
GO Biological Process	GO:0010256	endomembrane system organization	8.11762e-15	3.08352	0.0127924	1.32221	AKAP8L,AKT1,ANK1,ARFGEF1,ARHGAP21,BAG4,BBS2,BLOC1S2,BSG,CDC42,CDH1,CHMP4A,CUL7,DTNBP1,FAM109A,FAM109B,FAM160A2,GOLGA7,HOOK2,IKBKB,INPP5K,LAMA5,LAMTOR1,LEMD2,LMAN1,LMNA,LRP6,MACF1,MTSS1,MYO5A,NEK9,NUPL2,NUTF2,OPTN,OSBPL8,PDCD6IP,PI4K2B,PPP2R2A,RAB27A,RAB2A,RAB30,RAB5B,RAB8A,RAE1,RILPL1,RILPL2,ROCK2,SERP1,SLC9A3R1,SMURF1,STAM,STAM2,STX16,STX18,TJAP1,TMCC1,VAPB,VPS18,VPS33B,VPS51,ZDHHC23
GO Biological Process	GO:0002520	immune system development	8.12941e-15	2.88009	0.0151766	1.25401	ADAR,ADGRG3,ARTN,BATF3,BCL2,BCL6,BRAF,BRCA2,CARD11,CASP8,CDC42,CEBPD,CTC1,DHTKD1,DLL4,DMTN,EPAS1,ESCO2,FAS,FLT3LG,FUT10,HES1,HIPK2,HMGB1,HSPD1,ITGA4,ITGB1,JAM3,JUNB,KMT2E,LFNG,LRP5,MB,MERTK,MFNG,MLH1,NBN,NOTCH2,ONECUT1,PARP1,PDE1B,PGM3,PIP4K2A,PTPN6,RAF1,RBM15,RNF8,RRAS,SATB1,SBNO2,SEMA4A,SFXN1,SH2B3,SP3,STK11,TCF3,TCF7,TEK,TGFB2,THPO,THRA,TRPM2,UNG,VEGFA,VPS33B,WDR7,ZFP36L2
GO Biological Process	GO:0008380	RNA splicing	8.4477e-15	3.64625	0.00862527	1.26447	AKAP8L,BUD31,C2orf49,CASC3,CIR1,CPSF4,CWC22,DDX20,DHX40,ERN1,FIP1L1,GEMIN5,HNRNPC,HNRNPH3,HNRNPK,LSM1,LSM4,MAGOH,MBNL2,MTERF3,NSRP1,POLR2H,PSIP1,QKI,RALY,RBFOX2,RBM15,SCAF1,SF3B4,SKIV2L2,SMU1,SRRM1,SRRM2,SRSF12,SRSF3,SRSF4,SRSF9,SYF2,THOC6,TRPT1,TSEN15,U2AF1,U2AF2,UBL5,YTHDC1,ZNF638
GO Biological Process	GO:0001558	regulation of cell growth	1.10328e-14	3.4425	0.00975515	1.34242	ACVR1B,AKT1,APBB1,BAP1,BCAR1,BCL2,BCL6,BRAT1,CCDC85B,CDC42,CDK11B,CDK5,CDKN2AIP,CDKN2C,CRIM1,CYBA,CYFIP1,EIF4G1,ENPP1,EXTL3,F2,HNF4A,IGF1,IGFBP4,INS,IP6K2,LAMTOR1,MACF1,MAD2L2,N6AMT1,NET1,OSGIN1,OSGIN2,PPARD,PTPRJ,SERTAD2,SLC25A33,SMURF1,STK11,SUPV3L1,SYT3,TGFB2,TNFRSF12A,TRPV2,VEGFA,WNT11,ZNF639
GO Biological Process	GO:0009199	ribonucleoside triphosphate metabolic process	1.11814e-14	4.92499	0.00454581	1.65206	ATP5G3,ATP5J,ATP5J2,ATP6V0A2,BAD,COX10,COX6C,COX7C,CTNS,DHTKD1,ENPP1,GNAI3,GTPBP1,ITPA,MFN1,NDUFAB1,NDUFAF7,NDUFB7,NDUFB9,NDUFS1,NDUFS2,NDUFS8,NIPSNAP2,NME2,NME4,PARP1,PFKL,PFKM,PGM1,SDHC,SLC25A25,TCIRG1,TEFM,UQCC3,UQCRB,VPS9D1
GO Biological Process	GO:1901987	regulation of cell cycle phase transition	1.25958e-14	3.47398	0.00951332	1.36117	AKT1,ANAPC1,ANAPC15,ANAPC4,AURKB,BCL2,CDC25A,CDCA5,CDK10,CDK2,CDK4,CENPJ,CEP76,CNOT11,CRADD,CSNK1E,CTC1,CYP1A1,DDRGK1,DTL,DYNC1LI1,DYNLL1,EIF4G1,FBXO31,HAUS2,HAUS4,HMMR,MAD2L1BP,MAD2L2,NBN,NEK11,PCM1,PCNT,PRMT1,PSMB10,PSMB2,PSMC4,PSMG2,PTPN6,SKP1,SYF2,TAOK3,TFDP2,TOPBP1,TRIAP1,TUBG1,XPC,YWHAE,YWHAG,ZFP36L2,ZNF16,ZNF655
GO Biological Process	GO:0045785	positive regulation of cell adhesion	1.26622e-14	3.35109	0.0103394	1.50483	ADGRG1,AKT1,APOA1,ARPC2,BAD,BAG4,BCL6,BRAF,CARD11,CD5,CD83,CDC42,CHRD,CRK,CSK,DMTN,DOCK8,DUSP26,EPHA1,FGB,FOXA1,FOXA2,GCNT2,GPAM,GRB2,HES1,HLA-DMB,HMGB1,HSPD1,IGF1,IGF2,IHH,IL4R,ITGA4,NCK2,NET1,NINJ1,PIK3CA,PTPN6,PTPRJ,RASAL3,RIPK2,RPS3,RREB1,RSU1,SOCS1,TEK,TGFB2,VEGFA,VEGFC,VTN,ZMIZ1
GO Biological Process	GO:0006469	negative regulation of protein kinase activity	1.27187e-14	4.22804	0.00617766	1.50975	ADAR,AIDA,AKT1,CD300A,CDKN2C,CHORDC1,DNAJA1,DTNBP1,DUS2,DUSP26,DUSP3,DUSP7,EPHA1,FAM212A,GADD45B,GBA,HIPK3,INPP5K,KAT2B,LRP5,LRP6,LRRC3,LRRC3C,PDCD4,PPP1R1A,PTPN6,PTPRJ,RGS14,SOCS1,SPRY2,STK38,TAOK3,WNK1,YWHAG
GO Biological Process	GO:0009167	purine ribonucleoside monophosphate metabolic process	1.30124e-14	4.78502	0.00479018	1.62976	ADSS,AMPD2,ATP5G3,ATP5J,ATP5J2,ATP6V0A2,BAD,CARD11,COX10,COX6C,COX7C,CTNS,DHTKD1,DLG2,ENPP1,GMPR2,GMPS,LHPP,NDUFAB1,NDUFAF7,NDUFB7,NDUFB9,NDUFS1,NDUFS2,NDUFS8,NIPSNAP2,PARP1,PFKL,PFKM,PGM1,SDHC,SLC25A25,TCIRG1,TEFM,UQCC3,UQCRB,VPS9D1
GO Biological Process	GO:0009126	purine nucleoside monophosphate metabolic process	1.44745e-14	4.76952	0.00480575	1.62325	ADSS,AMPD2,ATP5G3,ATP5J,ATP5J2,ATP6V0A2,BAD,CARD11,COX10,COX6C,COX7C,CTNS,DHTKD1,DLG2,ENPP1,GMPR2,GMPS,LHPP,NDUFAB1,NDUFAF7,NDUFB7,NDUFB9,NDUFS1,NDUFS2,NDUFS8,NIPSNAP2,PARP1,PFKL,PFKM,PGM1,SDHC,SLC25A25,TCIRG1,TEFM,UQCC3,UQCRB,VPS9D1
GO Biological Process	GO:0033674	positive regulation of kinase activity	1.46621e-14	2.93987	0.0141428	1.18241	AKAP13,AKT1,ANG,ARHGEF5,ARRB1,ATG14,AVPI1,BAD,BRAF,CAMKK2,CCNK,CDC42,CDK5,CRK,CSK,DUSP7,DVL2,DVL3,ERN1,F2,FGD2,FZD4,GADD45B,GNG3,HMGB1,IGF1,IGF2,INS,MAP2K6,MAP3K13,MAP3K2,MAPKAPK2,MAPRE3,MDFIC,NBN,NOD1,OSBPL8,PDGFC,PIK3CA,PRLR,PRNP,RAF1,RASSF2,RIPK2,RPS3,SBK2,SPRY2,STK11,TAOK3,TEK,TGFB2,TLR3,TRAF7,VAPB,VEGFA,WNK1,WNT11,ZNF16
GO Biological Process	GO:0009141	nucleoside triphosphate metabolic process	1.79512e-14	4.63234	0.00506313	1.60919	ATP5G3,ATP5J,ATP5J2,ATP6V0A2,BAD,COX10,COX6C,COX7C,CTNS,DHTKD1,ENPP1,GNAI3,GTPBP1,ITPA,MFN1,NDUFAB1,NDUFAF7,NDUFB7,NDUFB9,NDUFS1,NDUFS2,NDUFS8,NIPSNAP2,NME2,NME4,PARP1,PFKL,PFKM,PGM1,RRM2B,SDHC,SLC25A25,SMPDL3A,TCIRG1,TEFM,UQCC3,UQCRB,VPS9D1
GO Biological Process	GO:0009144	purine nucleoside triphosphate metabolic process	1.89623e-14	4.84264	0.00462311	1.63836	ATP5G3,ATP5J,ATP5J2,ATP6V0A2,BAD,COX10,COX6C,COX7C,CTNS,DHTKD1,ENPP1,GNAI3,GTPBP1,ITPA,MFN1,NDUFAB1,NDUFAF7,NDUFB7,NDUFB9,NDUFS1,NDUFS2,NDUFS8,NIPSNAP2,NME2,NME4,PARP1,PFKL,PFKM,PGM1,SDHC,SLC25A25,TCIRG1,TEFM,UQCC3,UQCRB,VPS9D1
GO Biological Process	GO:0035967	cellular response to topologically incorrect protein	1.91806e-14	6.09776	0.00297218	2.44607	AMFR,ASNA1,CREB3,CREB3L2,CUL7,DDIT3,DNAJB12,EDEM1,ERN1,EXTL1,EXTL3,FKBP14,GOSR2,HERPUD1,HSF1,KDELR3,LMNA,OPTN,POMT2,RNF185,SEC62,SELENOS,SERP1,SRPRA,TATDN2,TBL2,TLN1,TPP1,VAPB,WFS1,WIPI1
GO Biological Process	GO:0006006	glucose metabolic process	2.06873e-14	6.54343	0.00260683	2.44819	AKR1A1,AKT1,BAD,BRAT1,CPT1A,GDPGP1,GOT2,GPD1,H6PD,IGF2,INS,LRP5,NISCH,ONECUT1,PCK1,PCK2,PDK1,PFKL,PFKM,PGM1,PGM2,PIK3CA,PPARD,RBP4,SERP1
GO Biological Process	GO:0031347	regulation of defense response	2.07583e-14	2.70663	0.0173309	1.0923	ACP5,ADAR,AP1S1,AP2A1,AP2B1,AP2M1,APOA1,ARF1,BAP1,BCL6,C1QTNF12,C4BPA,C4BPB,C9,CARD11,CASP8,CD300A,CFH,CHUK,CNPY3,CRK,CYBA,F2,FFAR4,FGB,GBA,GPX1,HMGB1,HPX,HSPD1,IFNAR2,IFNLR1,IKBKB,INS,LRSAM1,LSM14A,MAP2K6,MAPKAPK2,MGST2,NDFIP1,NLRC5,NOD1,NR1D1,NR1H3,OPTN,PDCD4,PPARD,PROC,PSMB10,PSMB2,PSMC4,PTPN6,RAF1,RHBDD3,RIPK2,SARM1,SBNO2,SEC14L1,SELENOS,SHPK,SKP1,SOCS1,STAT1,STAT2,TEK,TLR3,TRAF3,UBQLN1,UNC93…
GO Biological Process	GO:0043604	amide biosynthetic process	2.24055e-14	3.46813	0.00937565	1.3057	AARS2,AKT1,APEH,B4GALT3,CERS5,CHAC2,CNDP2,DHX29,EEF1B2,EEF1G,EIF2A,EIF3D,EIF4G1,FPGS,GAL3ST1,GATC,GBA,GCH1,GCLM,GEMIN5,LARP1,MGST2,MRPL19,MRPL21,MRPL22,MRPL23,MRPL48,MRPL51,MRPL58,MRPS17,MRPS18A,MRPS25,MTFMT,MTHFD1,MTRF1,N6AMT1,PEMT,PPA2,RPL10A,RPL11,RPL12,RPL17,RPL17-C18orf32,RPL29,RPL35,RPL41,RPL7L1,RPLP0,RPS26,RPS3,SECISBP2,SELENOT,SGMS2,TARS,TRMT112
GO Biological Process	GO:0006839	mitochondrial transport	2.43928e-14	4.48986	0.00534252	1.51439	ATF2,ATP5G3,ATP5J,ATP5J2,BAD,BCL2,BLOC1S2,BMF,BOK,CASP8,CPT1A,DYNLL1,DYNLL2,DYNLT1,GRPEL2,HSPD1,MOAP1,MTX1,SLC25A25,SLC25A33,SLC25A37,SLC25A51,SMDT1,SPG7,TFDP2,THRSP,TIMM13,TIMM22,TOMM40L,TOMM7,YWHAE,YWHAG,YWHAH
GO Biological Process	GO:0042593	glucose homeostasis	2.43991e-14	4.9207	0.00444144	1.79591	AKT1,BAD,CYBA,ERN1,FOXA1,FOXA3,GCLM,HNF4A,INPP5K,INS,MLXIPL,NME2,PCK1,PCK2,PFKM,PIK3CA,POLG,PRCP,RAB11FIP5,RAF1,RBP4,RPH3AL,SELENOT,SESN3,SIDT2,SPOP,STK11,WFS1
GO Biological Process	GO:0043161	proteasome-mediated ubiquitin-dependent protein catabolic process	2.44787e-14	4.00493	0.00678802	1.28387	AMFR,ANAPC1,ANAPC15,ANAPC4,ARRB1,AURKB,CD2AP,CDC34,DDIT3,EDEM1,ERLEC1,FBXO31,FBXO6,MARCH6,POMT2,PSMB10,PSMB2,PSMC4,RFFL,RNF122,RNF145,RNF185,SELENOS,SGTA,SKP1,SMURF1,SPOP,TMUB1,TRIM25,UBE2H,UBQLN1,UBR3,UBXN1,WFS1,ZNRF2
GO Biological Process	GO:0007265	Ras protein signal transduction	2.66022e-14	5.16766	0.00402289	1.83977	ADGRG1,BCL6,CDC42,CDC42EP4,CDK2,CHUK,CYFIP1,DHCR24,EPS8,G3BP1,GRB2,IGF1,KSR1,MAPKAPK2,NISCH,RALGDS,RAPGEF3,RASSF1,ROCK2,RRAS,RREB1,SBK2,SHOC2,SOS1,SYNGAP1,TAX1BP3
GO Biological Process	GO:1901990	regulation of mitotic cell cycle phase transition	2.86024e-14	3.53705	0.00889156	1.3675	AKT1,ANAPC1,ANAPC15,ANAPC4,AURKB,BCL2,CDCA5,CDK10,CDK2,CDK4,CENPJ,CEP76,CNOT11,CRADD,CSNK1E,CTC1,CYP1A1,DTL,DYNC1LI1,DYNLL1,EIF4G1,FBXO31,HAUS2,HAUS4,HMMR,MAD2L1BP,MAD2L2,NBN,NEK11,PCM1,PCNT,PRMT1,PSMB10,PSMB2,PSMC4,PSMG2,PTPN6,SKP1,SYF2,TAOK3,TFDP2,TOPBP1,TRIAP1,TUBG1,XPC,YWHAE,YWHAG,ZFP36L2,ZNF655
GO Biological Process	GO:0022411	cellular component disassembly	2.94141e-14	3.58216	0.00863077	1.29846	ADAMTS4,AKAP8L,APEH,ATG14,ATG9B,BLCAP,BOK,BSG,CAPN10,CDH1,CFL2,CTRB1,CTSV,DDIT4,DVL2,DVL3,FRAT2,HMGA1,HMGB1,LMNA,LRP5,LRP6,MAP1LC3B,MRPL19,MRPL21,MRPL22,MRPL23,MRPL48,MRPL51,MRPL58,MRPS17,MRPS18A,MRPS25,MTRF1,N6AMT1,NAPB,NEK9,NUPL2,OPTN,PYM1,RAE1,SMARCD1,SMURF1,SYNJ1,TOMM7,TRMT112,WIPI1
GO Biological Process	GO:0051098	regulation of binding	3.15328e-14	3.5759	0.00864589	1.39121	AIDA,AMFR,ARRB1,AURKB,BCL2,CDC42,CDCA5,CDK5,CRK,CSNK1E,DDIT3,DDRGK1,DTNBP1,EIF3D,EIF4G1,GTPBP4,HERPUD1,HES1,HIPK2,HMGB1,HSF1,ID1,IGF1,ITGA4,LFNG,LRP1,MAD2L2,MAPRE3,MED25,MET,MFNG,PARP1,PCBD1,PLXND1,PON1,RIPK2,RPL11,SKI,SPAG8,SRI,VTN,WAPL,ZFP90
GO Biological Process	GO:0019216	regulation of lipid metabolic process	3.18658e-14	3.4375	0.00945919	1.32579	ABCG1,ABHD6,ACADM,AKT1,APOA1,APOA2,APOC3,ARF1,ATG14,ATP1A1,BSCL2,CDC42,CDK4,CHD9,CIDEA,CPT1A,CYP1A1,DDX20,DNAJC15,ELOVL5,F2,FHL2,FITM2,GPAM,HMGCS2,HNF4A,INS,INSIG1,LAMTOR1,LPGAT1,MLXIPL,NR1D1,NR1H3,PDK1,PLIN5,PSAP,SIRT4,SNAI1,STK11,TEK,THRA,THRSP,TM7SF2,VAC14
GO Biological Process	GO:0009617	response to bacterium	3.45952e-14	3.13579	0.0117292	1.08403	ACP5,AKAP8,AKT1,ALAD,ALPL,CASP8,CDK4,CEBPB,CHUK,CSF2RB,CXCL2,CYP1A1,CYP1A2,DEFB107B,DEFB124,F2,FAS,FGB,FMO1,FOS,GCH1,GPX1,HSF1,IL10RA,ISG15,JUNB,JUND,LPO,MAPKAPK2,MGST2,MPO,NOD1,NOTCH1,NR1D1,NR1H3,NUGGC,OPTN,PALM3,PCK1,PCK2,PDCD4,PPARD,RELT,RIPK2,SBNO2,SELENOS,SHPK,SPON2,SSC5D,TLR3,ZC3H12A
GO Biological Process	GO:0006401	RNA catabolic process	3.81695e-14	4.62503	0.00495589	1.54733	CASC3,CNOT11,EDC3,EDC4,EIF4G1,ERN1,LSM1,LSM4,MAGOH,MLH1,PAN3,PNRC1,PPP2R2A,PYM1,RPL10A,RPL11,RPL12,RPL17,RPL29,RPL35,RPL41,RPLP0,RPS26,RPS3,SAMD4A,SIDT2,SKIV2L2,SMG7,STK31,SUPV3L1,UPF2,ZC3H12A,ZFP36L2,ZHX2
GO Biological Process	GO:0009611	response to wounding	4.2389e-14	2.90031	0.0141519	1.15348	AKT1,APOA1,ARRB1,B4GALT1,BCL2,BLOC1S4,C4BPB,CDC42,CDK5,CYP1A1,DGKA,DGKH,DOCK8,DTNBP1,F13B,F2,FERMT3,FGB,FIBP,FUT10,GATA6,GNA11,GNA15,GPX1,HIST1H3A,HIST2H3D,HNF4A,IGF1,INS,ITGA9,ITPK1,JAM3,LAMB2,LMAN1,MACF1,MERTK,NINJ1,NINJ2,NOTCH1,P2RX4,PAFAH2,PDGFC,PIK3CA,PLAU,PPARD,PRCP,PROC,PTPN6,RAB27A,RAF1,RBSN,RCOR1,SERPINC1,SH2B3,STXBP3,TGFB2,TLN1,VCL,ZFP36L2
GO Biological Process	GO:0032868	response to insulin	4.54052e-14	4.49964	0.00521245	1.68737	AKT1,ATP6V0A2,ATP6V0E1,ATP6V1G1,BCAR1,CAPN10,CDK4,CYFIP1,ENPP1,EPM2AIP1,GGH,GRB2,IGF2,INPP5K,INS,KAT2B,KHK,MYO5A,PARP1,PCK1,PIK3C2A,PIK3CA,RAB8A,SELENOS,SESN3,SLC25A33,SOS1,SRSF4,STXBP3,TCIRG1,TNFSF10,YWHAG
GO Biological Process	GO:0002263	cell activation involved in immune response	4.76941e-14	2.89317	0.0141868	1.13835	A1BG,ADGRG3,ALAD,APEH,ARSB,ASAH1,B4GALT1,CANT1,CD300A,CPNE3,CRACR2A,CTSA,CYBA,CYFIP1,DGAT1,DYNC1LI1,DYNLL1,DYNLT1,FCGR3B,GGH,GOLGA7,HEXB,HMGB1,HSPD1,KCMF1,LAMTOR1,LFNG,LRP1,MFNG,MLH1,MPO,NBN,NME2,NOTCH2,PDAP1,PFKL,PGM1,PGM2,PLAU,PRCP,PSAP,PTGES2,PTPN6,PTPRJ,RAB27A,RAB5B,RAB6A,RNF8,S100P,SBNO2,SEMA4A,SNAP23,SRP14,STBD1,STK11IP,STXBP3,TCIRG1,TLR3,TRPM2,TXNDC5,VAPA,VCL,YPEL5
GO Biological Process	GO:0006402	mRNA catabolic process	4.86995e-14	4.93196	0.00432323	1.59626	CASC3,CNOT11,EDC3,EDC4,EIF4G1,ERN1,LSM1,LSM4,MAGOH,MLH1,PAN3,PNRC1,PPP2R2A,PYM1,RPL10A,RPL11,RPL12,RPL17,RPL29,RPL35,RPL41,RPLP0,RPS26,RPS3,SAMD4A,SMG7,SUPV3L1,UPF2,ZC3H12A,ZFP36L2,ZHX2
GO Biological Process	GO:0048608	reproductive structure development	5.54162e-14	3.16771	0.0112745	1.32143	ADGRG1,AFP,AKT1,ANG,ARRB1,BCL2,BOK,BRCA2,BSG,CASP8,CEBPB,CTSV,CUL7,DHCR24,EPAS1,FEM1B,FNDC3A,FOXA1,FZD4,GATA6,GRB2,HES1,HS6ST1,HSF1,IGF2,ING2,JUNB,KDM5B,LFNG,LRP6,MERTK,NASP,NIPBL,NOTCH1,NRIP1,PPARD,PSAP,RBM15,RBP4,SALL1,SNAI1,SP3,SPINT2,TBX3,TCF7,TGFB2,TLR3,TNFSF10,VEGFA,YBX3
GO Biological Process	GO:0034660	ncRNA metabolic process	6.02368e-14	3.19561	0.0110092	1.14619	AARS2,ADAR,ANG,C2orf49,C9orf64,CCNK,CPSF4,CSNK1E,DTD1,DTD2,DUS2,ELL,ENSG00000203546,GATC,GPAT2,GTF3A,INTS7,MAK16,MTFMT,OSGEPL1,PES1,PHAX,POLR2H,POP4,POP5,PPA2,PTCD1,PUS10,RIOK2,RPF1,RPL10A,RPL11,RPL12,RPL17,RPL29,RPL35,RPL41,RPL7L1,RPLP0,RPP14,RPP40,RPS26,RPS3,RRP36,RRP9,SAMD15,SKIV2L2,TAF8,TARBP1,TARS,TRMT10A,TRMT10B,TRMT112,TRPT1,TSEN15,TSR3,TUT1,YBEY
GO Biological Process	GO:0070848	response to growth factor	6.42226e-14	2.97733	0.0130696	1.1965	AKT1,ARPC3,BAG4,BCAR1,BRAF,CDC34,CHRD,CPNE3,CRK,CSNK1E,DDIT4,DLL4,ENG,ERN1,FERMT2,FIBP,FOS,GATA6,GCLM,GCNT2,GDF15,GRB2,HAS1,HEYL,HFE2,HIPK2,ID1,INPP5K,KDM5B,MAPKAPK2,MEIS2,MYO1C,NCL,NEDD8,NOTCH1,PARP1,PDCD4,POLR2H,PPM1A,PXN,RAF1,RBFOX2,SHOC2,SKI,SLC39A5,SMURF1,SOS1,SPINT2,TGFB2,TGFBRAP1,TGIF1,VEGFA,ZFP36L2,ZYX
GO Biological Process	GO:0030029	actin filament-based process	6.59383e-14	2.97547	0.0130778	1.47731	ACTN4,ANG,ARF1,ARHGEF5,ARPC1A,ARPC2,ARPC3,ARPC5L,ARRB1,ATP1A1,BCAR1,BCL2,BCL6,CAPN10,CD2AP,CDC42,CDC42BPB,CDK5,CFL2,CGNL1,CNN3,COBL,CYTH2,DMTN,DTNBP1,ENSG00000284292,EPS8,FGD2,GPD1L,IKBKB,INF2,INPP5K,ITGB1,KCNN2,KPTN,LURAP1,MAD2L2,MSRB2,MTSS1,MYH10,MYL6,MYL6B,MYO5A,NCK2,NEDD9,NISCH,NPHP1,NUAK2,PARVA,PDCD6IP,PDLIM4,ROCK2,S1PR1,SBK2,SLC9A3R1,SSH2,TLN1,TMSB10,TNNC1,TNNI2,TNNT3,TPM2,TPM4,TTC17,WIPF1,…
GO Biological Process	GO:0051093	negative regulation of developmental process	7.04806e-14	2.42209	0.022668	1.07754	ABCG1,ACTN4,ADGRG1,BBS12,BBS2,BCL2,BCL6,BHLHE41,BRCA2,CCDC85B,CDK5,CETP,CHRD,DDIT3,DLL4,DMTN,DYNLT1,EIF4ENIF1,ENPP1,F2,FOXA1,FOXA2,FUOM,FUZ,FZD3,GABPA,HDAC7,HES1,HIST1H4A,HMGB1,ID1,IGF1,IHH,IL4R,INPP5F,INSIG1,ITGB1,JDP2,KLF13,LFNG,LIMD1,LIMS2,LRP1,LRP5,LSM1,MAD2L2,MED28,MEIS2,MMRN2,NDFIP1,NME2,NOTCH1,NPR2,NR1H3,PBLD,PCM1,PDCD4,PLPP7,PPARD,PRMT1,RAPGEF3,RARB,RBM15,RBP4,ROCK2,SEMA4A,SKI,SNAI1,STARD…
GO Biological Process	GO:0071375	cellular response to peptide hormone stimulus	7.1287e-14	4.02374	0.00649132	1.46814	AKT1,ARID1B,ATP6V0A2,ATP6V0E1,ATP6V1G1,BCAR1,CAPN10,CDK4,CRK,CSK,CYBA,CYFIP1,ENPP1,GNG3,GNG5,GRB2,HSF1,IGF2,INPP5K,INS,KAT2B,MYO5A,PARP1,PCK1,PIK3C2A,PIK3CA,PRLR,PXN,RAB8A,SELENOS,SLC25A33,SOS1,TCIRG1,YWHAG
GO Biological Process	GO:0061458	reproductive system development	7.24405e-14	3.14775	0.011346	1.31195	ADGRG1,AFP,AKT1,ANG,ARRB1,BCL2,BOK,BRCA2,BSG,CASP8,CEBPB,CTSV,CUL7,DHCR24,EPAS1,FEM1B,FNDC3A,FOXA1,FZD4,GATA6,GRB2,HES1,HS6ST1,HSF1,IGF2,ING2,JUNB,KDM5B,LFNG,LRP6,MERTK,NASP,NIPBL,NOTCH1,NRIP1,PPARD,PSAP,RBM15,RBP4,SALL1,SNAI1,SP3,SPINT2,TBX3,TCF7,TGFB2,TLR3,TNFSF10,VEGFA,YBX3
GO Biological Process	GO:0031667	response to nutrient levels	7.41601e-14	3.25018	0.0104964	1.26249	ACAT1,AKT1,ALAD,ALB,ALPL,APOA1,ARSB,ATG14,BBS2,BCL2,CTSV,CYBA,CYP1A1,DDIT3,DNAJC15,DNMT3B,EIF2A,FAS,FOXA2,FOXA3,GAS2L1,GBA,GCLM,HLCS,HSF1,KPTN,LARP1,MAP1LC3B,MPO,NUAK2,PCK1,PEMT,PIM1,PON1,PPARD,SERPINC1,SESN3,SIRT5,SLC25A25,SLC34A1,SLC39A5,SPX,SSTR3,TBC1D5,TBL2,TRIM25,WNT11,ZC3H12A
GO Biological Process	GO:1905475	regulation of protein localization to membrane	7.46443e-14	5.12465	0.00395263	1.72045	AKT1,AP2M1,BAD,BCL2,BMF,CASP8,CDK5,CSK,DMTN,DYNLL1,DYNLL2,INPP5K,INS,ITGB1,LRP1,MYO1C,PDZK1,PRNP,STX7,TFDP2,YWHAE,YWHAG,YWHAH,ZMYND8
GO Biological Process	GO:0009416	response to light stimulus	9.24839e-14	3.92451	0.00679127	1.34222	AKT1,ARRB1,AURKB,BCL2,BHLHE40,BMF,BRAF,BRCA2,BRSK1,CDC25A,CDK5,CHEK1,CTNS,DDHD2,DTL,ERCC5,FOS,GNA11,GPX1,ITGB1,JUND,MEIS2,NPHP1,NR2F6,PDE1B,POLG,RGS14,SDF4,STK11,SYNGAP1,TANC1,TP53I13,TRIAP1,USP2,XPC
GO Biological Process	GO:0010720	positive regulation of cell development	9.26638e-14	2.95346	0.0131752	1.25215	AMIGO1,APBB1,APOA1,ARF1,ARPC2,ARSB,BAD,BCL2,BCL6,BRAF,C21orf91,CAMK1D,CAPRIN1,CDC42,COBL,CRK,CSNK1E,CUL7,CYFIP1,DLG5,DMTN,DNMT3B,DYNLT1,EIF4G1,FBXO31,FGB,FOXA1,FZD3,HES1,HEYL,IGF1,MACF1,MAN2A1,NCKIPSD,NET1,NIPBL,NME2,NOTCH1,PLXND1,PROC,RARB,RFX3,RGS14,RREB1,SMURF1,STK11,SYT3,TCF3,TMEM106B,TNFRSF12A,TRPV2,VEGFA,VEGFC,ZMYND8
GO Biological Process	GO:0009161	ribonucleoside monophosphate metabolic process	9.32403e-14	4.49541	0.00509878	1.55483	ADSS,AMPD2,ATP5G3,ATP5J,ATP5J2,ATP6V0A2,BAD,CARD11,COX10,COX6C,COX7C,CTNS,DHTKD1,DLG2,ENPP1,GMPR2,GMPS,LHPP,NDUFAB1,NDUFAF7,NDUFB7,NDUFB9,NDUFS1,NDUFS2,NDUFS8,NIPSNAP2,PARP1,PFKL,PFKM,PGM1,SDHC,SLC25A25,TCIRG1,TEFM,UQCC3,UQCRB,VPS9D1
GO Biological Process	GO:0030031	cell projection assembly	9.53751e-14	3.2675	0.0102776	1.27472	ARID1B,BAG4,BBIP1,BBS2,CD2AP,CDC42,CENPJ,CEP76,CFAP53,CSNK1E,CYFIP1,DYNLL1,DYNLL2,FGD2,FUZ,GALNT11,HAUS2,HAUS4,INPP5K,KIF27,LAMA5,MTSS1,NCK2,NOTCH1,NPHP1,ONECUT1,PARVA,PCM1,PCNT,RAB8A,RFX3,RILPL1,RILPL2,RSPH9,S1PR1,SLC9A3R1,TBC1D32,TCTN1,TMEM107,TMEM17,TNPO1,TPGS1,TTC30B,TTLL5,TUBG1,VCL,YWHAE,YWHAG
GO Biological Process	GO:0071363	cellular response to growth factor stimulus	9.70979e-14	3.03334	0.0123011	1.22126	AKT1,ARPC3,BAG4,BCAR1,BRAF,CHRD,CPNE3,CRK,CSNK1E,DDIT4,DLL4,ENG,ERN1,FERMT2,FIBP,FOS,GATA6,GCLM,GCNT2,GDF15,GRB2,HAS1,HEYL,HFE2,HIPK2,ID1,INPP5K,KDM5B,MAPKAPK2,MYO1C,NCL,NEDD8,NOTCH1,PARP1,PDCD4,POLR2H,PPM1A,PXN,RAF1,RBFOX2,SHOC2,SKI,SLC39A5,SMURF1,SOS1,SPINT2,TGFB2,TGFBRAP1,TGIF1,VEGFA,ZFP36L2,ZYX
GO Biological Process	GO:0006913	nucleocytoplasmic transport	1.01086e-13	3.98197	0.00655941	1.43905	AKAP13,AKT1,BACH2,BCL6,CASC3,CDK5,CPSF4,DDX20,FIP1L1,GEMIN5,HES1,KPNA2,KPNA7,LMNA,MAGOH,MCM3AP,NCKIPSD,NSRP1,NUPL2,NUTF2,PHAX,RAE1,RGS14,SMG7,SMURF1,SRRM1,SRSF3,SRSF4,SRSF9,TGFB2,THOC6,TNPO1,TXNIP,U2AF1,U2AF2,UPF2,XPO7
GO Biological Process	GO:0051259	protein oligomerization	1.13299e-13	3.11499	0.0114653	1.18632	ACAT1,ACMSD,AHNAK,ALAD,ALOX5AP,AMFR,B4GALT1,BAG4,BOK,BRAF,C1QTNF1,C1QTNF5,C1QTNF6,C9,CHMP4A,CPT1A,DDIT3,DGKH,DPYS,DVL2,EMILIN1,FAS,GCH1,GRB2,HIST1H3A,HIST1H4A,HSF1,IKZF4,KCTD14,KCTD7,LNX2,NME2,NOD1,NUFIP1,P2RX4,PCBD1,PDCD6IP,PFKL,PFKM,PPP5C,PRNP,RAD52,SEPT11,SKI,SLC22A1,SLC34A1,SOD2,STXBP3,TEK,TMCC1,USP16,WIZ,ZC3H12A
GO Biological Process	GO:0006518	peptide metabolic process	1.16191e-13	3.25178	0.0103273	1.21157	AARS2,AKT1,APEH,CARNMT1,CHAC2,CNDP2,CTNS,DHX29,ECE1,EEF1B2,EEF1G,EIF2A,EIF3D,EIF4G1,F2,GATC,GCLM,GEMIN5,GPX1,GSTK1,LARP1,MGST2,MRPL19,MRPL21,MRPL22,MRPL23,MRPL48,MRPL51,MRPL58,MRPS17,MRPS18A,MRPS25,MTFMT,MTRF1,N6AMT1,PCSK7,PPA2,PROC,RNPEPL1,RPL10A,RPL11,RPL12,RPL17,RPL17-C18orf32,RPL29,RPL35,RPL41,RPL7L1,RPLP0,RPS26,RPS3,SECISBP2,SELENOT,TARS,THOP1,TPP1,TRMT112
GO Biological Process	GO:0048534	hematopoietic or lymphoid organ development	1.27094e-13	2.83373	0.0144843	1.21647	ADAR,ADGRG3,ARTN,BATF3,BCL2,BCL6,BRAF,BRCA2,CARD11,CASP8,CDC42,CEBPD,CTC1,DHTKD1,DLL4,DMTN,EPAS1,ESCO2,FAS,FLT3LG,FUT10,HES1,HIPK2,HMGB1,ITGA4,ITGB1,JAM3,JUNB,KMT2E,LFNG,LRP5,MB,MERTK,MFNG,NOTCH2,ONECUT1,PARP1,PDE1B,PGM3,PIP4K2A,PTPN6,RAF1,RBM15,RRAS,SATB1,SBNO2,SEMA4A,SFXN1,SH2B3,SP3,STK11,TCF3,TCF7,TEK,TGFB2,THPO,THRA,TRPM2,VEGFA,VPS33B,WDR7,ZFP36L2
GO Biological Process	GO:0009991	response to extracellular stimulus	1.35781e-13	3.13459	0.0112236	1.22409	ACAT1,AKT1,ALAD,ALB,ALPL,APOA1,ARSB,ATG14,BBS2,BCL2,CBS,CTSV,CYBA,CYP1A1,DDIT3,DNAJC15,DNMT3B,EIF2A,FAS,FOS,FOXA2,FOXA3,GAS2L1,GBA,GCLM,HLCS,HSF1,KPTN,LARP1,MAP1LC3B,MPO,NUAK2,PCK1,PEMT,PIM1,PON1,PPARD,SERPINC1,SESN3,SIRT5,SLC25A25,SLC34A1,SLC39A5,SPX,SSTR3,TBC1D5,TBL2,TRIM25,WNT11,ZC3H12A
GO Biological Process	GO:0009123	nucleoside monophosphate metabolic process	1.43257e-13	4.33981	0.00540443	1.51556	ADSS,AMPD2,ATP5G3,ATP5J,ATP5J2,ATP6V0A2,BAD,CARD11,COX10,COX6C,COX7C,CTNS,DHTKD1,DLG2,ENPP1,GMPR2,GMPS,LHPP,NDUFAB1,NDUFAF7,NDUFB7,NDUFB9,NDUFS1,NDUFS2,NDUFS8,NIPSNAP2,PARP1,PFKL,PFKM,PGM1,SDHC,SLC25A25,TCIRG1,TEFM,TK2,UQCC3,UQCRB,VPS9D1
GO Biological Process	GO:0009896	positive regulation of catabolic process	1.60663e-13	3.57414	0.00820273	1.29219	AKT1,ANAPC1,ANAPC15,ANAPC4,APOA1,APOA2,C4BPA,C4BPB,CPT1A,CSNK1E,DDRGK1,DTL,EDEM1,GBA,GPD1,GTPBP1,HERPUD1,HMGB1,HSF1,IGF1,INS,LONRF1,LRP1,MLXIPL,NANOS3,NDFIP1,PLIN5,PSMB10,PSMB2,PSMC4,RAPGEF3,RHBDD3,RNF144A,SGTA,SKP1,SMURF1,SUPV3L1,UBQLN1,ZC3H12A,ZC3HAV1,ZFP36L2
GO Biological Process	GO:0048646	anatomical structure formation involved in morphogenesis	1.76007e-13	2.40843	0.0223539	1.04201	ADGRG1,ANG,ATF2,B4GALT1,BCL6,CDC42,CDK5,CFL2,CHRD,COBL,DLL4,DVL2,DVL3,EGFL7,ENG,EPAS1,EPHA1,ETS2,FHL2,FOXA1,FOXA2,FUZ,FZD3,GATA6,GPX1,GRB2,HERC1,HEYL,HIPK2,HS6ST1,ID1,IHH,ITGA4,ITGB1,JAM3,JUNB,LAMA5,LEMD2,LFNG,LRP6,MFGE8,MMRN2,MTHFD1,NCL,NCMAP,NOTCH1,PARVA,PIK3CA,PLXND1,PRCP,PTPN6,RAPGEF3,RBM15,RBP4,RPL7L1,S1PR1,SALL1,SBNO2,SEMA4A,SEMA4C,SKI,SLC34A1,SNAI1,SOX18,SP3,SPINT2,TANC1,TBX3,TCTN1,TEK,TGF…
GO Biological Process	GO:0006066	alcohol metabolic process	1.87844e-13	3.91249	0.00667591	1.49746	ABCG1,ACER3,APOA1,APOA2,CELA3A,CETP,CHKA,CLN6,COQ2,DGAT1,DHCR24,DHRS3,ERG28,FDX1,GBA,HMGCS2,HSD17B7,IDI2,IGF1,INPP1,INPP5K,INSIG1,IP6K1,IP6K2,IPPK,ITPK1,LCAT,LRP5,PCK1,PLCB3,PON1,PPARD,RBP4,SLC34A1,SRD5A3,SYNJ1,TM7SF2
GO Biological Process	GO:1901137	carbohydrate derivative biosynthetic process	1.88329e-13	2.81054	0.0146038	1.16991	ACAT1,ADSS,AGRN,AKR1A1,AMPD2,ATP5G3,ATP5J,ATP5J2,ATP6V0A2,B3GALT6,B3GAT3,B4GALT1,B4GALT3,B4GALT5,CANT1,CHST13,CHST14,EDEM1,EXTL1,EXTL3,FUT10,GAL3ST1,GALNT11,GBGT1,GCNT2,GLCE,GMPS,GNPTG,HAS1,HS6ST1,IGF1,LFNG,LMAN1,MAN2A1,MFNG,MGAT1,MTAP,NAGK,NDUFAB1,NIPSNAP2,NME2,NME4,NPR2,OST4,PANK3,PARP1,PARP3,PGM3,PIGB,PLOD3,POMT2,RRM2B,SERP1,SIRT4,SLC35B2,SRD5A3,STT3A,TCIRG1,TK2,TNKS2,UQCC3,UST,VEGFB,VPS9D1
GO Biological Process	GO:0002443	leukocyte mediated immunity	2.00021e-13	2.8301	0.0143146	1.15358	A1BG,ADGRG3,ALAD,APEH,ARSB,ASAH1,B4GALT1,C4BPA,C4BPB,C9,CANT1,CD300A,CPNE3,CRACR2A,CTSA,CYBA,CYFIP1,DGAT1,DYNC1LI1,DYNLL1,DYNLT1,F2,FAS,FCGR3B,GGH,GOLGA7,HEXB,HMGB1,HSPD1,IL4R,KCMF1,KMT2E,LAMTOR1,MLH1,MPO,NBN,NME2,PDAP1,PFKL,PGM1,PGM2,PLAU,PRCP,PRDX1,PSAP,PTGES2,PTPN6,PTPRJ,RAB27A,RAB5B,RAB6A,RNF8,S100P,SNAP23,SPON2,SRP14,STBD1,STK11IP,STXBP3,TCIRG1,TRPM2,TXNDC5,VAPA,VCL,YPEL5
GO Biological Process	GO:0022407	regulation of cell-cell adhesion	2.1126e-13	3.16987	0.0107623	1.46055	AKT1,APOA1,BAD,BCL6,BRAF,C1QTNF1,CARD11,CD300A,CD5,CD83,CDC42,CDH1,CEBPB,CSK,DLG5,DMTN,DOCK8,DUSP3,FERMT3,FGB,FOXA1,FOXA2,GCNT2,GPAM,GRB2,GTPBP4,HES1,HLA-DMB,HMGB1,HSPD1,IGF1,IGF2,IHH,IL1RN,IL4R,ITGA4,MAD2L2,MBP,NCK2,NDFIP1,PIK3CA,PRNP,PTPN6,RASAL3,RIPK2,RPS3,SIT1,SOCS1,SOS1,SPINT2,TMEM131L,VPS33B,ZMIZ1
GO Biological Process	GO:0071705	nitrogen compound transport	2.15759e-13	2.92489	0.0131217	1.21169	ABCB9,AZIN2,CASC3,CPSF4,CTNS,FIP1L1,HPX,HSF1,IL1RN,LRPPRC,MAGOH,MCM3AP,MYO1C,MYO5A,NFKBIE,NISCH,NUPL2,NUTF2,PDZK1,PHAX,PLEKHA8,PSAP,QKI,RAB11FIP5,RAE1,RAF1,RHBG,SEC14L1,SELENOT,SIDT2,SLC19A1,SLC22A1,SLC22A16,SLC22A4,SLC25A25,SLC25A33,SLC35B1,SLC35B2,SLC44A1,SLC48A1,SLC7A1,SLC7A13,SLC7A5,SLC9A3R1,SMG7,SNAP23,SRRM1,SRSF3,SRSF4,SRSF9,STXBP3,THOC6,TMEM30B,U2AF1,U2AF2,UPF2,VDAC3,XPO7
GO Biological Process	GO:0051046	regulation of secretion	2.16737e-13	2.57057	0.0184556	1.07228	ANG,ANXA4,APBB1,APOA1,APOA2,ARF1,ARRB1,BAD,BRAF,C1QTNF1,C1QTNF12,CAPN10,CD300A,CDK5,CHUK,CIDEA,CPLX4,CPT1A,CYBA,DTNBP1,FFAR4,FGB,FOXA2,GPAM,GRK2,HMGB1,HNF4A,IGF1,IL4R,INS,KDM5B,LRP5,MAP2K6,MBP,NOTCH1,NR1D1,NR1H3,P2RX4,PCK2,PDCD6IP,PFKL,PFKM,PPARD,RAB11FIP5,RAB27A,RAB8A,RAPGEF3,RBP4,RFX3,RHBDD3,RIPK2,RPH3AL,SELENOT,SERP1,SIDT2,SIRT4,SLC9A3R1,SNCG,SOCS1,SPX,SRI,SSC5D,STAM,STXBP3,SV2A,SYT3,TGFB2,VEG…
GO Biological Process	GO:0043405	regulation of MAP kinase activity	2.5117e-13	3.43584	0.00884319	1.41627	AIDA,AKAP13,ARHGEF5,ARRB1,AVPI1,BRAF,CD300A,CRK,CSK,DNAJA1,DTNBP1,DUSP3,DUSP7,DVL2,DVL3,ERN1,FGD2,FZD4,GADD45B,GBA,GNG3,HIPK3,IGF1,INPP5K,MAP2K6,MAP3K13,MAP3K2,MAPKAPK2,MDFIC,NOD1,PDCD4,PDGFC,PTPN6,PTPRJ,RAF1,RGS14,RIPK2,RPS3,SPRY2,STK38,TAOK3,TRAF7,VEGFA
GO Biological Process	GO:0009746	response to hexose	2.6515e-13	5.5178	0.00328458	2.01615	APOA2,BAD,CTSV,CYBA,ERN1,GCLM,GPAM,GYS2,HNF4A,KHK,MLXIPL,NME2,PCK1,PCK2,PFKL,PIK3CA,POLG,PPARD,RAB11FIP5,RAF1,SARM1,SELENOS,SELENOT,SIDT2,TXNIP
GO Biological Process	GO:0044089	positive regulation of cellular component biogenesis	2.72237e-13	2.99247	0.012291	1.35348	ADGRL1,AGRN,AMIGO1,APOA1,ARHGEF5,ARPC1A,ARPC2,ARPC3,ARPC5L,BAG4,BMF,BRAF,CDC34,CDC42,CDC42EP4,CEP295,COBL,CYFIP1,DEF8,DLG5,DYNLL1,EIF4G1,ENSG00000284292,EPHA1,ERCC5,FAS,FUZ,GRB2,HSF1,ID1,LRRC24,LRSAM1,MED25,MET,MIEN1,MYO1C,NCK2,NPHP1,PAN3,PARP1,PDCD6IP,PIP4K2A,PLEKHM1,PSMC4,PTPRJ,PXN,RAB3GAP2,RAPGEF3,RIOK2,RPS3,STAM,STX18,SUB1,TEK,TRMT112,VEGFA,WNT11,ZMYND8
GO Biological Process	GO:0046034	ATP metabolic process	2.99979e-13	5.16347	0.00371645	1.60505	ATP5G3,ATP5J,ATP5J2,ATP6V0A2,BAD,COX10,COX6C,COX7C,CTNS,DHTKD1,ENPP1,NDUFAB1,NDUFAF7,NDUFB7,NDUFB9,NDUFS1,NDUFS2,NDUFS8,NIPSNAP2,PARP1,PFKL,PFKM,PGM1,SDHC,SLC25A25,TCIRG1,TEFM,UQCC3,UQCRB,VPS9D1
GO Biological Process	GO:0032956	regulation of actin cytoskeleton organization	3.29396e-13	3.6654	0.00756221	1.48523	AKAP13,APOA1,ARF1,ARFGEF1,ARHGEF5,ARPC1A,ARPC2,ARPC3,ARPC5L,ASAP3,BAG4,BRAF,CD2AP,CDC42,CDC42EP4,CDK5,CFL2,CRK,CYFIP1,DMTN,ENSG00000284292,EPHA1,EPS8,GRB2,ID1,INPP5K,JAM3,LRP1,MET,MYO1C,NCK2,PXN,RAPGEF3,ROCK2,S1PR1,SSH2,TEK,TRPM2,WNT11
GO Biological Process	GO:0048870	cell motility	3.30579e-13	2.33471	0.0239731	1.05437	ADGRG1,ANG,APELA,APOA1,ARHGEF5,ARPC5L,ARSB,ARTN,ASAP3,B4GALT1,BBS2,BCAR1,BRAT1,BSG,CD2AP,CDC42,CDC42BPB,CDK5,CKLF,CXCL2,DDIT4,DNAJA1,DOCK8,EMILIN1,ENG,EPS8,F2,FUT10,FZD3,GPX1,GRB2,HES1,HEXB,HMGB1,ID1,ING2,ITGA4,ITGA9,ITGB1,JAM3,LAMA5,LIMD1,LRP5,LTB4R2,LURAP1,MERTK,NCK2,NET1,NOTCH1,PARVA,PCM1,PEX13,PIK3C2A,PIK3CA,PLAU,PLXND1,PPARD,PROC,PTPN6,PXN,RBFOX2,RFX3,RSPH9,S100P,S1PR1,SAA4,SBK2,SEMA4C,SKI,S…
GO Biological Process	GO:0005996	monosaccharide metabolic process	3.31293e-13	4.73978	0.00438605	1.71719	AKR1A1,AKT1,B4GALT1,BAD,BRAT1,CPT1A,FGGY,FUOM,FUT10,GDPGP1,GOT2,GPD1,H6PD,IGF2,INS,KHK,LRP5,MAN2A1,NISCH,ONECUT1,PCK1,PCK2,PDK1,PFKL,PFKM,PGM1,PGM2,PIK3CA,PPARD,RBP4,SERP1
GO Biological Process	GO:0010821	regulation of mitochondrion organization	3.43658e-13	4.22198	0.00555525	1.65901	AKT1,BAD,BAG4,BAP1,BCL2,BMF,BOK,CAMKK2,CASP8,DDHD2,DPH6,DYNLL1,DYNLL2,GBA,GPX1,HES1,IGF1,INF2,LMNA,LRPPRC,MOAP1,NMUR1,PEMT,SIRT4,STAT2,TFDP2,TNFSF10,TOMM7,TRIAP1,U2AF1,U2AF2,UBL5,VPS13C,YWHAE,YWHAG,YWHAH
GO Biological Process	GO:0030036	actin cytoskeleton organization	3.80991e-13	3.09171	0.0112068	1.49921	ACTN4,ANG,ARF1,ARHGEF5,ARPC1A,ARPC2,ARPC3,ARPC5L,ARRB1,BCAR1,BCL2,BCL6,CAPN10,CD2AP,CDC42,CDC42BPB,CDK5,CFL2,CGNL1,CNN3,COBL,CYTH2,DMTN,DTNBP1,ENSG00000284292,EPS8,FGD2,IKBKB,INF2,INPP5K,ITGB1,KPTN,LURAP1,MAD2L2,MSRB2,MTSS1,MYH10,NCK2,NEDD9,NISCH,NPHP1,NUAK2,PARVA,PDCD6IP,PDLIM4,ROCK2,S1PR1,SBK2,SLC9A3R1,SSH2,TLN1,TMSB10,TPM2,TPM4,TTC17,WIPF1,ZYX
GO Biological Process	GO:0022900	electron transport chain	4.28237e-13	5.25109	0.00355292	1.58425	AKR1A1,C15orf48,COX10,COX6C,COX7C,CYBA,CYP1A2,DHRS3,FDX1,GLDC,GLRX,GPD1,HAAO,NDUFAB1,NDUFB7,NDUFB9,NDUFS1,NDUFS2,NDUFS8,NQO2,PTGES2,SDHB,SDHC,TXNRD3,UQCC3,UQCRB
GO Biological Process	GO:0051493	regulation of cytoskeleton organization	4.40273e-13	3.04927	0.0115376	1.2674	AKAP13,APOA1,ARF1,ARFGEF1,ARHGEF5,ARPC1A,ARPC2,ARPC3,ARPC5L,ASAP3,BAG4,BRAF,CAMSAP2,CD2AP,CDC42,CDC42EP4,CDK5,CENPJ,CEP76,CFL2,CHEK1,CHORDC1,CRK,CYFIP1,DMTN,DYNLT1,ENSG00000284292,EPHA1,EPS8,GRB2,ID1,INPP5K,JAM3,LRP1,MET,MYO1C,NCK2,NUBP1,PARP3,PDCD6IP,PXN,RAE1,RAPGEF3,RASSF1,ROCK2,RPS3,S1PR1,SPICE1,SSH2,TEK,TRPM2,WNT11
GO Biological Process	GO:0006979	response to oxidative stress	4.41832e-13	3.38522	0.00897542	1.43059	AKT1,ALAD,ATOX1,BAD,BCL2,CAMKK2,CDK2,CHUK,CRK,CYBA,DHCR24,EPAS1,FOS,GCLM,GPX1,HSF1,LPO,MB,MPO,MSRA,MSRB2,NDUFS2,NDUFS8,NET1,NME2,NUDT2,PARP1,PDK1,PDLIM1,PPP5C,PRDX1,PRNP,PSIP1,PXN,RAD52,RGS14,RPS3,RRM2B,SELENOP,SELENOS,SOD2,SOD3,TRPM2,TXNIP,TXNRD3,VKORC1L1,XRCC1,ZC3H12A
GO Biological Process	GO:0006281	DNA repair	4.44593e-13	3.14747	0.0106695	1.25788	ALKBH2,APBB1,ASTE1,BACH1,BCCIP,BIVM-ERCC5,BRCA2,CDCA5,CDK2,CHEK1,COPS7A,CSNK1E,DTL,EID3,EMSY,ERCC5,ESCO2,FAAP20,FAN1,FANCE,FANCM,FBXO6,GINS4,HELB,HIST1H4A,HMGA1,HMGB1,HSF1,ISG15,MAD2L2,MLH1,MLH3,NBN,PARP1,PARP3,PIF1,POLG,POLR2H,PPP5C,PRMT6,RAD51D,RAD52,RAD9B,RMI1,RNF8,RPS3,RRM2B,TAOK3,TOPBP1,TRIM25,UBA7,UBE2L6,UHRF1,UNG,XPC,XRCC1,ZSWIM7
GO Biological Process	GO:0051960	regulation of nervous system development	4.81618e-13	2.403	0.021739	0.991999	ADGRG1,ADGRL1,AGRN,AKT1,AMIGO1,APBB1,ARF1,ARSB,BCL2,BCL6,BRAF,C21orf91,CAMK1D,CAMSAP2,CAPRIN1,CDK5,CHRD,COBL,CSNK1E,CUL7,CYFIP1,DLG5,DLL4,DNMT3B,DVL2,DVL3,DYNLT1,EIF4ENIF1,EIF4G1,F2,FBXO31,FOXA1,FUOM,FZD3,HES1,HEYL,ID1,INPP5F,KIF13B,LRP1,LRRC24,LSM1,MACF1,MAN2A1,NCKIPSD,NCMAP,NIPBL,NME2,NOTCH1,PCM1,PLXND1,RARB,RGS14,SARM1,SKI,SMURF1,SSH2,STK11,SYNGAP1,SYT3,TCF3,TMEM106B,TNFRSF12A,TRPV2,UST,VEGFA,…
GO Biological Process	GO:0032970	regulation of actin filament-based process	4.96553e-13	3.41987	0.00872862	1.43349	AKAP13,APOA1,ARF1,ARFGEF1,ARHGEF5,ARPC1A,ARPC2,ARPC3,ARPC5L,ASAP3,ATP1A1,BAG4,BRAF,CD2AP,CDC42,CDC42EP4,CDK5,CFL2,CRK,CYFIP1,DMTN,ENSG00000284292,EPHA1,EPS8,GRB2,ID1,INPP5K,JAM3,LRP1,MET,MYLK2,MYO1C,NCK2,PXN,RAPGEF3,ROCK2,S1PR1,SRI,SSH2,TEK,TNNC1,TRPM2,WNT11
GO Biological Process	GO:0031329	regulation of cellular catabolic process	5.35262e-13	3.24366	0.00986014	1.21865	AKT1,ALAD,ANAPC1,ANAPC15,ANAPC4,APOA1,APOC3,CIDEA,CPT1A,CSNK1E,DDRGK1,GBA,GPD1,GPX1,GTPBP1,HERPUD1,HMGB1,HSF1,IGF1,INS,LONRF1,LRP1,LRPPRC,MLXIPL,NANOS3,PLIN5,PSMB10,PSMB2,PSMC4,RAPGEF3,RGP1,RNF144A,RPL11,RYBP,SECISBP2,SENP1,SGTA,SKP1,SMURF1,SUPV3L1,UBQLN1,UBXN1,ZC3H12A,ZC3HAV1,ZFP36L2
GO Biological Process	GO:0051345	positive regulation of hydrolase activity	5.63123e-13	2.55608	0.0181432	1.10588	ADAP2,ADRA1A,ADRM1,AGAP3,AGRN,AKT1,ANG,APOA1,ARHGAP17,ARHGAP21,ARHGAP42,ARHGEF5,ARRB1,ASAP3,BAD,BOK,CASP8,CD300A,CDC42EP4,CRADD,DDRGK1,DNAJA1,DNAJA2,DOCK8,DVL2,DVL3,DYNLL1,DYNLL2,EPHA1,ERN1,FAM13B,FAS,GAPVD1,GIT1,GNA15,HMGB1,HSF1,HSPD1,HSPE1,ITGB1,MBP,MTCH1,NET1,NMUR1,NOD1,NR1H3,PLIN5,POT1,RAB3GAP2,RAPGEF3,RASAL3,RGP1,RGS11,RGS14,RIN3,RIPK2,RPS3,RSU1,S1PR1,SENP1,SOS1,STARD13,SYDE2,SYNGAP1,TAX1BP3…
GO Biological Process	GO:0070482	response to oxygen levels	6.36208e-13	3.3529	0.00906193	1.31495	ACTN4,AKT1,ALAD,ANG,ATP6V0A2,ATP6V1G1,BACH1,BAD,BCL2,CDK4,CYBA,CYP1A1,DDIT4,DNMT3B,EPAS1,FAS,GATA6,HIGD1A,HIPK2,HSF1,LIMD1,LMNA,MB,NOTCH1,PCK1,PDK1,PDLIM1,PLAU,POLG,PPARD,PSMB10,PSMB2,PSMC4,RAF1,SIRT4,SOD3,TBL2,TEK,TGFB2,UBQLN1,VEGFA,VEGFB,VEGFC,XRCC1
GO Biological Process	GO:0002446	neutrophil mediated immunity	6.36424e-13	3.0541	0.0113448	1.20624	A1BG,ADGRG3,ALAD,APEH,ARSB,ASAH1,B4GALT1,CANT1,CD300A,CPNE3,CRACR2A,CTSA,CYBA,CYFIP1,DGAT1,DYNC1LI1,DYNLL1,DYNLT1,F2,FCGR3B,GGH,GOLGA7,HEXB,HMGB1,KCMF1,KMT2E,LAMTOR1,MPO,NME2,PDAP1,PFKL,PGM1,PGM2,PLAU,PRCP,PSAP,PTGES2,PTPN6,PTPRJ,RAB27A,RAB5B,RAB6A,S100P,SNAP23,SRP14,STBD1,STK11IP,STXBP3,TCIRG1,TRPM2,TXNDC5,VAPA,VCL,YPEL5
GO Biological Process	GO:0002366	leukocyte activation involved in immune response	6.90943e-13	2.80128	0.0140813	1.12771	A1BG,ADGRG3,ALAD,APEH,ARSB,ASAH1,B4GALT1,CANT1,CD300A,CPNE3,CRACR2A,CTSA,CYBA,CYFIP1,DGAT1,DYNC1LI1,DYNLL1,DYNLT1,FCGR3B,GGH,GOLGA7,HEXB,HMGB1,HSPD1,KCMF1,LAMTOR1,LFNG,MFNG,MLH1,MPO,NBN,NME2,NOTCH2,PDAP1,PFKL,PGM1,PGM2,PLAU,PRCP,PSAP,PTGES2,PTPN6,PTPRJ,RAB27A,RAB5B,RAB6A,RNF8,S100P,SBNO2,SEMA4A,SNAP23,SRP14,STBD1,STK11IP,STXBP3,TCIRG1,TLR3,TRPM2,TXNDC5,VAPA,VCL,YPEL5
GO Biological Process	GO:0051222	positive regulation of protein transport	6.91634e-13	2.95732	0.0122568	1.2673	ANG,APBB1,ARF1,ARHGEF5,ARRB1,B3GAT3,BAD,BAG3,BAP1,C1QTNF12,CAPN10,CDC42,CDH1,CDK5,CHUK,DPH6,EDEM1,F2,FGB,HES1,HMGB1,IGF1,IL4R,INS,LRP1,MBP,MYO1C,NMUR1,NUTF2,PARP1,PCK2,PCM1,PCNT,PDZK1,PEMT,PFKM,PPARD,PPM1A,PRNP,RAPGEF3,RBP4,RIPK2,RPH3AL,SERP1,SRI,TGFB2,TLR3,TMEM30B,TOMM7,U2AF1,U2AF2,UBL5,VEGFC,YWHAE,ZC3H12A
GO Biological Process	GO:0045664	regulation of neuron differentiation	7.07336e-13	2.67039	0.0159692	1.03906	AKT1,AMIGO1,APBB1,ARF1,ARSB,BCL2,BCL6,BRAF,C21orf91,CAMK1D,CAMSAP2,CAPRIN1,CDK5,COBL,CSNK1E,CUL7,CYFIP1,DLG5,DNMT3B,DYNLT1,EIF4ENIF1,EIF4G1,FBXO31,FOXA1,FUOM,HES1,HEYL,ID1,INPP5F,KIF13B,LRP1,LSM1,MACF1,NCKIPSD,NME2,NOTCH1,PLXND1,RARB,SARM1,SMURF1,SSH2,STK11,SYNGAP1,SYT3,TCF3,TMEM106B,TNFRSF12A,TRPV2,UST,VEGFA,YWHAG,YWHAH,ZHX2,ZMYND8
GO Biological Process	GO:0034284	response to monosaccharide	9.16615e-13	5.26242	0.00344398	1.94466	APOA2,BAD,CTSV,CYBA,ERN1,GCLM,GPAM,GYS2,HNF4A,KHK,MLXIPL,NME2,PCK1,PCK2,PFKL,PIK3CA,POLG,PPARD,RAB11FIP5,RAF1,SARM1,SELENOS,SELENOT,SIDT2,TXNIP
GO Biological Process	GO:0022604	regulation of cell morphogenesis	9.1847e-13	2.99694	0.0117391	1.22432	ACTN4,AMIGO1,APOA1,ARPC2,BRAF,CAPRIN1,CDC42,CDC42EP4,CDK5,CRK,CSNK1E,CUL7,CYFIP1,DMTN,EPS8,F2,FBXO31,FERMT2,FGB,FGD2,FITM2,HEXB,ID1,KIF13B,LIMD1,MACF1,MYH10,MYL12B,NET1,PALM2,PALM2-AKAP2,PARVA,PLXND1,RREB1,SARM1,SEMA4A,SLC9A3R1,SMURF1,SSH2,STK11,SYNGAP1,SYT3,TNFRSF12A,TRPV2,UST,VEGFA,YWHAH,ZMYM6
GO Biological Process	GO:0006897	endocytosis	9.35926e-13	2.83099	0.0135569	1.20906	ACKR2,ALB,AMBP,AP1S1,AP2A1,AP2B1,AP2M1,APOA1,ARPC1A,ARPC2,ARPC3,ARRB1,CD5,CDC42,CDK5,CLTB,CRK,CSNK1E,CYFIP1,CYTH2,ENPP1,FCGR1A,GAPVD1,GRB2,GRK2,HMGB1,HOOK2,HPX,INPP5F,ITGA4,ITGB1,LGALS3BP,LRP1,LRP5,LRP6,LRSAM1,MAPKAPK2,MERTK,MFGE8,MYO1C,NCKIPSD,NOSTRIN,NR1H3,PIK3C2A,PIK3CA,RABGEF1,RBSN,RIN3,SNX7,SPON2,SSC4D,SSC5D,SYNJ1,TXNDC5,VTN,WIPF1
GO Biological Process	GO:0050767	regulation of neurogenesis	9.43215e-13	2.48356	0.0193168	1.00999	ADGRG1,AKT1,AMIGO1,APBB1,ARF1,ARSB,BCL2,BCL6,BRAF,C21orf91,CAMK1D,CAMSAP2,CAPRIN1,CDK5,COBL,CSNK1E,CUL7,CYFIP1,DLG5,DLL4,DNMT3B,DYNLT1,EIF4ENIF1,EIF4G1,F2,FBXO31,FOXA1,FUOM,FZD3,HES1,HEYL,ID1,INPP5F,KIF13B,LRP1,LSM1,MACF1,MAN2A1,NCKIPSD,NIPBL,NME2,NOTCH1,PCM1,PLXND1,RARB,RGS14,SARM1,SKI,SMURF1,SSH2,STK11,SYNGAP1,SYT3,TCF3,TMEM106B,TNFRSF12A,TRPV2,UST,VEGFA,VEGFC,YWHAG,YWHAH,ZHX2,ZMYND8
GO Biological Process	GO:0034620	cellular response to unfolded protein	1.02253e-12	6.02803	0.00265285	2.53802	AMFR,ASNA1,CREB3,CREB3L2,CUL7,DDIT3,EDEM1,ERN1,EXTL1,EXTL3,FKBP14,GOSR2,HERPUD1,HSF1,KDELR3,LMNA,OPTN,SEC62,SELENOS,SERP1,SRPRA,TATDN2,TBL2,TLN1,TPP1,VAPB,WFS1,WIPI1
GO Biological Process	GO:0022613	ribonucleoprotein complex biogenesis	1.1188e-12	3.3039	0.00919633	1.13544	ADAR,CSNK1E,DDX20,DDX28,EDC3,EIF2A,EIF3D,GEMIN5,GTF3A,GTPBP4,LIMD1,LSM14A,LSM4,MAK16,MTERF3,NUFIP1,PAK1IP1,PES1,POP4,PSIP1,RIOK2,RPF1,RPL10A,RPL11,RPL12,RPL17,RPL29,RPL35,RPL41,RPL7L1,RPLP0,RPP14,RPP40,RPS26,RPS3,RRP36,RRP9,SAMD15,SETD4,SKIV2L2,SRSF12,SRSF9,TARBP1,TRMT112,TSR3,YBEY,YTHDC1
GO Biological Process	GO:0030162	regulation of proteolysis	1.1471e-12	2.55364	0.017743	0.998414	ADRM1,AKT1,ALAD,AMBP,ANAPC1,ANAPC15,ANAPC4,ARRB1,BAD,BOK,C4BPA,C4BPB,C9,CASP8,CDK5,CFH,CLN6,CRADD,CRIM1,CSNK1E,DDRGK1,DHCR24,F2,FAS,GBA,GPX1,HERPUD1,HMGB1,HSF1,HSPD1,HSPE1,INS,LONRF1,MBP,MTCH1,NOD1,PRNP,PSMB10,PSMB2,PSMC4,R3HDML,RAF1,RFFL,RIPK2,RNF144A,RPL11,RPS3,RYBP,SENP1,SERPINC1,SGTA,SH3RF1,SIRT4,SKP1,SMURF1,SPINK4,SPINT2,SPOP,SPP2,TNFSF10,TRAF3,TRIAP1,UBQLN1,UBXN1,VEGFA,VTN,YWHAE,ZC3H12A
GO Biological Process	GO:0071396	cellular response to lipid	1.18898e-12	2.8928	0.0127145	1.10809	AKAP8,AKT1,ATP1A1,BAD,CDK4,CEBPB,CPT1A,DDIT4,DNAJA1,DNMT3B,ESRRA,FDX1,FHL2,FZD4,HNF4A,HSF1,KDM3A,KLF9,LRP6,NME2,NR1D1,NR1H3,NR1I3,NR2C1,NR2F6,NR5A2,NR6A1,NRIP1,NUGGC,PAQR8,PCK1,PDCD4,PIM1,PPARD,RARB,RBFOX2,RIPK2,ROCK2,SBNO2,SELENOS,SHPK,SMARCD1,SPON2,SSTR3,THRA,WNT11,YWHAH,ZC3H12A,ZFP36L2
GO Biological Process	GO:0002444	myeloid leukocyte mediated immunity	1.20935e-12	2.97665	0.0118191	1.1805	A1BG,ADGRG3,ALAD,APEH,ARSB,ASAH1,B4GALT1,CANT1,CD300A,CPNE3,CRACR2A,CTSA,CYBA,CYFIP1,DGAT1,DYNC1LI1,DYNLL1,DYNLT1,F2,FCGR3B,GGH,GOLGA7,HEXB,HMGB1,KCMF1,KMT2E,LAMTOR1,MPO,NME2,PDAP1,PFKL,PGM1,PGM2,PLAU,PRCP,PSAP,PTGES2,PTPN6,PTPRJ,RAB27A,RAB5B,RAB6A,S100P,SNAP23,SPON2,SRP14,STBD1,STK11IP,STXBP3,TCIRG1,TRPM2,TXNDC5,VAPA,VCL,YPEL5
GO Biological Process	GO:0045596	negative regulation of cell differentiation	1.27237e-12	2.58267	0.0171308	1.1393	ABCG1,ACTN4,ADGRG1,BBS12,BCL2,BCL6,BHLHE41,CCDC85B,CDK5,CETP,CHRD,DDIT3,DMTN,DYNLT1,EIF4ENIF1,ENPP1,F2,FOXA1,FOXA2,FUOM,FUZ,GABPA,HDAC7,HES1,HIST1H4A,HMGB1,ID1,IGF1,IHH,IL4R,INPP5F,INSIG1,ITGB1,JDP2,KLF13,LIMD1,LRP1,LRP5,LSM1,MAD2L2,MED28,MEIS2,NME2,NOTCH1,NPR2,NR1H3,PBLD,PCM1,PDCD4,PLPP7,PPARD,PRMT1,RARB,RBM15,SKI,SNAI1,STAT1,SUZ12,SYNGAP1,TBX3,TGFB2,TLR3,TMEM131L,TMEM64,YWHAH,ZFP36L2,ZHX2
GO Biological Process	GO:0010038	response to metal ion	1.31949e-12	3.42365	0.0084076	1.36682	ACO1,AKT1,ALAD,ALOX5AP,APBB1,BAD,BCL2,BRAF,BSG,CASP8,CDH1,CDK4,CHUK,CPNE3,CPOX,CUTA,CYP1A1,CYP1A2,DMTN,FAS,FGB,FOS,GGH,HAAO,HOMER1,HSF1,JUNB,JUND,KHK,MT1B,MT1E,PARP1,PPP5C,PRNP,SLC34A1,SOD3,TNNC1,TRPM2,TXNIP,UROS,WNK1
GO Biological Process	GO:0002275	myeloid cell activation involved in immune response	1.31987e-12	2.96988	0.011846	1.16359	A1BG,ADGRG3,ALAD,APEH,ARSB,ASAH1,B4GALT1,CANT1,CD300A,CPNE3,CRACR2A,CTSA,CYBA,CYFIP1,DGAT1,DYNC1LI1,DYNLL1,DYNLT1,FCGR3B,GGH,GOLGA7,HEXB,HMGB1,KCMF1,LAMTOR1,MPO,NME2,PDAP1,PFKL,PGM1,PGM2,PLAU,PRCP,PSAP,PTGES2,PTPN6,PTPRJ,RAB27A,RAB5B,RAB6A,S100P,SBNO2,SNAP23,SRP14,STBD1,STK11IP,STXBP3,TCIRG1,TLR3,TRPM2,TXNDC5,VAPA,VCL,YPEL5
GO Biological Process	GO:0044782	cilium organization	1.32268e-12	3.47293	0.00813481	1.27306	BBIP1,BBS12,BBS2,CENPJ,CEP76,CFAP126,CFAP53,CSNK1E,DYNLL1,DYNLL2,FUZ,GALNT11,HAUS2,HAUS4,KIF27,LAMA5,NOTCH1,NPHP1,ONECUT1,PARVA,PCM1,PCNT,RAB8A,RFX3,RILPL1,RILPL2,RSPH9,TBC1D32,TCTN1,TMEM107,TMEM17,TNPO1,TPGS1,TTC17,TTC30B,TTLL5,TUBG1,YWHAE,YWHAG
GO Biological Process	GO:0002683	negative regulation of immune system process	1.37743e-12	3.16606	0.0101018	1.25816	ADAR,AMBP,APOA1,APOA2,BCL6,C4BPA,C4BPB,CD300A,CEBPB,CRK,DLG5,DUSP3,FAS,GABPA,GPAM,GPX1,HES1,HIST1H4A,HMGB1,IHH,IL4R,INS,KLF13,MEIS2,MERTK,NDFIP1,NLRC5,NME2,NOTCH1,NR1D1,NR1H3,PRMT1,PRNP,PTPN6,PTPRJ,RBM15,RHBDD3,SARM1,SEC14L1,SELENOS,TAPBPL,TGFB2,TLR3,TMEM131L,UBQLN1,ZC3H12A
GO Biological Process	GO:0030522	intracellular receptor signaling pathway	1.45033e-12	4.50242	0.00461728	1.73503	ACTN4,BRD8,CASP8,CHUK,DNAJA1,ESRRA,FHL2,HNF4A,IKBKB,KDM3A,LSM14A,MAP2K6,NOD1,NOTCH2,NR1D1,NR1H3,NR1I3,NR2F6,NR5A2,NR6A1,NRIP1,PIM1,PPARD,RARB,RBFOX2,RIPK2,THRA,YWHAH
GO Biological Process	GO:0006790	sulfur compound metabolic process	1.72345e-12	3.35262	0.00874471	1.4543	ACAT1,ACSBG1,ACSL5,AGXT,AKR1A1,ARSB,B3GALT6,B3GAT3,B4GALT1,B4GALT3,B4GALT5,CBS,CDO1,CHAC2,CHST13,CHST14,CNDP2,CTNS,DGAT1,EEF1G,ELOVL5,ENPP1,EXTL3,GCLM,GLCE,GPAM,GPX1,GSTK1,HACD1,HEXB,HLCS,HS6ST1,HTD2,LPO,MGST2,MSRA,MTAP,MTHFD1,NFU1,NUBP1,PCYOX1,PEMT,SLC35B2,SULT6B1,SUOX,TPST1,TPST2,UST
GO Biological Process	GO:0000956	nuclear-transcribed mRNA catabolic process	1.75984e-12	4.83657	0.00396764	1.55101	CASC3,CNOT11,EDC3,EDC4,EIF4G1,LSM1,LSM4,MAGOH,MLH1,PAN3,PNRC1,PPP2R2A,PYM1,RPL10A,RPL11,RPL12,RPL17,RPL29,RPL35,RPL41,RPLP0,RPS26,RPS3,SAMD4A,SMG7,UPF2,ZC3H12A,ZFP36L2
GO Biological Process	GO:0042119	neutrophil activation	1.76516e-12	3.0105	0.011332	1.19118	A1BG,ADGRG3,ALAD,APEH,ARSB,ASAH1,B4GALT1,CANT1,CD300A,CPNE3,CRACR2A,CTSA,CYBA,CYFIP1,DGAT1,DYNC1LI1,DYNLL1,DYNLT1,FCGR3B,GGH,GOLGA7,HEXB,HMGB1,KCMF1,KMT2E,LAMTOR1,MPO,NME2,PDAP1,PFKL,PGM1,PGM2,PLAU,PRCP,PSAP,PTGES2,PTPN6,PTPRJ,RAB27A,RAB5B,RAB6A,S100P,SNAP23,SRP14,STBD1,STK11IP,STXBP3,TCIRG1,TRPM2,TXNDC5,VAPA,VCL,YPEL5
GO Biological Process	GO:0010506	regulation of autophagy	1.86104e-12	3.65731	0.00714171	1.49223	AKT1,ATG14,ATP6V0A2,ATP6V0E1,ATP6V1G1,BAD,BCL2,BMF,BOK,CAMKK2,CDK5,CHMP4A,CTSA,EIF4G1,EPM2A,ERN1,GBA,GNAI3,HERC1,HMGB1,LAMTOR1,LARP1,LRSAM1,MET,NOD1,OPTN,PIK3CA,PIP4K2A,PSAP,RAB3GAP2,RAB8A,RIPK2,STK11,TPCN1,TRIM8,U2AF1,U2AF2,VPS13C,WDR41,ZC3H12A
GO Biological Process	GO:0071241	cellular response to inorganic substance	1.87072e-12	4.46267	0.0046584	1.6111	AKT1,ALAD,ALOX5AP,BAD,BRAF,CDH1,CDK2,CHUK,CPNE3,CRK,CYP1A1,CYP1A2,DMTN,FAS,FOS,HSF1,JUNB,JUND,MT1B,MT1E,PARP1,PPP5C,PRNP,SLC34A1,TRPM2,WNK1
GO Biological Process	GO:0036230	granulocyte activation	1.89639e-12	3.00435	0.0113553	1.1839	A1BG,ADGRG3,ALAD,APEH,ARSB,ASAH1,B4GALT1,CANT1,CD300A,CPNE3,CRACR2A,CTSA,CYBA,CYFIP1,DGAT1,DYNC1LI1,DYNLL1,DYNLT1,FCGR3B,GGH,GOLGA7,HEXB,HMGB1,KCMF1,KMT2E,LAMTOR1,MPO,NME2,PDAP1,PFKL,PGM1,PGM2,PLAU,PRCP,PSAP,PTGES2,PTPN6,PTPRJ,RAB27A,RAB5B,RAB6A,S100P,SNAP23,SRP14,STBD1,STK11IP,STXBP3,TCIRG1,TRPM2,TXNDC5,VAPA,VCL,YPEL5
GO Biological Process	GO:0043312	neutrophil degranulation	1.90216e-12	3.03635	0.01106	1.19316	A1BG,ADGRG3,ALAD,APEH,ARSB,ASAH1,B4GALT1,CANT1,CD300A,CPNE3,CRACR2A,CTSA,CYBA,CYFIP1,DGAT1,DYNC1LI1,DYNLL1,DYNLT1,FCGR3B,GGH,GOLGA7,HEXB,HMGB1,KCMF1,LAMTOR1,MPO,NME2,PDAP1,PFKL,PGM1,PGM2,PLAU,PRCP,PSAP,PTGES2,PTPN6,PTPRJ,RAB27A,RAB5B,RAB6A,S100P,SNAP23,SRP14,STBD1,STK11IP,STXBP3,TCIRG1,TRPM2,TXNDC5,VAPA,VCL,YPEL5
GO Biological Process	GO:0001818	negative regulation of cytokine production	1.99451e-12	3.99143	0.00587613	1.65206	ACP5,AKAP8,ANXA4,APOA1,APOA2,ARRB1,BCL6,CD2AP,CD83,CIDEA,CSK,F2,FFAR4,GATA6,GBA,HDAC7,HMGB1,HSF1,ISG15,MERTK,NDFIP1,NDRG2,NLRC5,NUTF2,PDCD4,PRNP,RPS6KA4,SELENOS,SSC5D,TGFB2,TRAF3,TRIM25,UBA7,UBE2L6,WNT11,ZC3H12A
GO Biological Process	GO:0048609	multicellular organismal reproductive process	2.09385e-12	2.47447	0.0189569	1.0278	AFP,AKT1,ANG,ARRB1,ASF1B,AZIN2,B4GALT1,BAD,BBS2,BCL2,BCL6,BRCA2,BSG,CCDC42,CDYL,CEBPB,CTSV,CYP1A1,DDX20,DNAJA1,FNDC3A,FOXA3,FUOM,FZD4,GAL3ST1,GMCL1,HAS1,HERC4,HEXB,HIST1H1A,HSF1,IHH,IL4R,ING2,ITGB1,JAM3,JUNB,KDM3A,LFNG,MAP2K6,MERTK,MLH1,MYCBPAP,NANOS3,NOTCH1,NPHP1,NR6A1,NRIP1,PAQR8,PAX5,PGM3,PPARD,QKI,RNF8,SLC22A16,SLC4A2,SOS1,SP3,SPAG8,SPATA20,SPATA25,SSTR3,STK11,TGFB2,THRA,TPGS1,TSNAX,TTLL5,TXN…
GO Biological Process	GO:1901214	regulation of neuron death	2.2123e-12	3.69871	0.00691764	1.3759	AKT1,ATF2,BAD,BCL2,BOK,BRAF,CASP8,CDC34,CDC42,CDK5,CEBPB,CHMP4A,DDIT3,DDIT4,DHCR24,EIF4G1,FOS,GBA,GCLM,GPR75,GPX1,HIPK2,HSF1,LRP1,NQO2,PARP1,PIK3CA,PPP5C,PRNP,RILPL1,SARM1,SOD2,SYNGAP1,TGFB2,WFS1
GO Biological Process	GO:0002283	neutrophil activation involved in immune response	2.29494e-12	3.02195	0.0111127	1.18819	A1BG,ADGRG3,ALAD,APEH,ARSB,ASAH1,B4GALT1,CANT1,CD300A,CPNE3,CRACR2A,CTSA,CYBA,CYFIP1,DGAT1,DYNC1LI1,DYNLL1,DYNLT1,FCGR3B,GGH,GOLGA7,HEXB,HMGB1,KCMF1,LAMTOR1,MPO,NME2,PDAP1,PFKL,PGM1,PGM2,PLAU,PRCP,PSAP,PTGES2,PTPN6,PTPRJ,RAB27A,RAB5B,RAB6A,S100P,SNAP23,SRP14,STBD1,STK11IP,STXBP3,TCIRG1,TRPM2,TXNDC5,VAPA,VCL,YPEL5
GO Biological Process	GO:0032872	regulation of stress-activated MAPK cascade	2.45436e-12	4.13	0.00542084	1.81906	AIDA,AKT1,AMBP,ARHGEF5,CDC42,DNAJA1,DTNBP1,DUSP3,DVL2,DVL3,ERN1,FAS,FGD2,FZD4,GADD45B,HIPK2,HIPK3,HMGB1,MAP3K2,MDFIC,NOD1,PDCD4,PRDX1,PRMT1,RASSF2,RIPK2,RPS3,SEMA4C,SH3RF1,TAOK3,TGFB2,TLR3,VEGFA,ZC3H12A
GO Biological Process	GO:0009743	response to carbohydrate	2.45504e-12	4.77535	0.00401851	1.82798	APOA2,BAD,CTSV,CYBA,ERN1,GCLM,GPAM,GYS2,HNF4A,KAT7,KHK,MAP2K6,MLXIPL,NME2,PCK1,PCK2,PFKL,PIK3CA,POLG,PPARD,RAB11FIP5,RAF1,SARM1,SELENOS,SELENOT,SIDT2,TXNIP
GO Biological Process	GO:0019725	cellular homeostasis	2.49638e-12	2.45071	0.0193582	1.03712	ACO1,ADRA1A,ARF1,ATOX1,ATP1A1,ATP2B2,ATP6V0A2,ATP6V0E1,ATP6V1G1,BCL2,BOK,C1QTNF1,CFL2,CHRNA1,CLN6,CYBA,DDIT3,ENPP1,ERN1,F2,FGGY,FITM2,FOXA3,GCLM,GLRX,GNA15,GNG3,GPX1,HAAO,HERPUD1,HEXB,HFE2,HMGB1,HPX,LRP6,MLXIPL,NDFIP1,NEDD8,NME2,NUBP1,PCK2,PFKM,PIK3CA,POLE3,POLG,PRDX1,PRNP,PTGES2,RAB11FIP5,RAF1,S1PR1,SELENOS,SELENOT,SKP1,SLC12A4,SLC34A1,SLC39A5,SLC4A2,SLC9A3R1,SLC9B1,SMDT1,SRI,SV2A,TCIRG1,THADA,T…
GO Biological Process	GO:0042060	wound healing	2.50056e-12	2.92374	0.012033	1.20833	AKT1,ARRB1,B4GALT1,BLOC1S4,C4BPB,CDC42,DGKA,DGKH,DOCK8,DTNBP1,F13B,F2,FERMT3,FGB,FIBP,FUT10,GATA6,GNA11,GNA15,GPX1,HIST1H3A,HIST2H3D,HNF4A,IGF1,INS,ITGA9,ITPK1,LMAN1,MACF1,MERTK,NINJ1,NINJ2,NOTCH1,P2RX4,PAFAH2,PDGFC,PIK3CA,PLAU,PPARD,PRCP,PROC,PTPN6,RAB27A,RAF1,RBSN,RCOR1,SERPINC1,SH2B3,STXBP3,TGFB2,TLN1,VCL
GO Biological Process	GO:0045860	positive regulation of protein kinase activity	2.68693e-12	2.81147	0.0132718	1.10765	AKAP13,AKT1,ANG,ARHGEF5,ARRB1,AVPI1,BRAF,CAMKK2,CCNK,CDK5,CRK,CSK,DUSP7,DVL2,DVL3,ERN1,FGD2,FZD4,GADD45B,GNG3,HMGB1,IGF1,IGF2,INS,MAP2K6,MAP3K13,MAP3K2,MAPKAPK2,MAPRE3,MDFIC,NOD1,OSBPL8,PDGFC,PIK3CA,PRLR,PRNP,RAF1,RASSF2,RIPK2,RPS3,SBK2,SPRY2,STK11,TAOK3,TGFB2,TLR3,TRAF7,VAPB,VEGFA,WNK1,WNT11
GO Biological Process	GO:0060322	head development	2.69402e-12	2.4323	0.0197239	0.999876	ACAT1,ADGRG1,ATP5J,ATXN1L,BAD,BAG3,BBS2,BCL2,BOK,BRAF,BRCA2,C12orf57,C21orf91,CCDC14,CDC42,CDH1,CDK5,CHRD,COX17,CSK,CTNS,DDIT4,DLG5,DYNLL1,FPGS,FUT10,FZD3,FZD4,HERC1,HES1,ID1,IHH,ITGB1,KDM7A,LRP1,LRP6,MBP,NDRG2,NIPBL,NOTCH1,PAX5,PCM1,PEX13,RAF1,RARB,RBFOX2,RRAS,S1PR1,SALL1,SDF4,SECISBP2,SELENOP,SEMA4C,SKI,SOS1,SSTR3,STXBP3,SUDS3,TBX3,TCTN1,TRAPPC9,XRCC1,YWHAE,YWHAH,ZFAND5
GO Biological Process	GO:0070302	regulation of stress-activated protein kinase signaling cascade	2.94315e-12	4.10423	0.00545488	1.81023	AIDA,AKT1,AMBP,ARHGEF5,CDC42,DNAJA1,DTNBP1,DUSP3,DVL2,DVL3,ERN1,FAS,FGD2,FZD4,GADD45B,HIPK2,HIPK3,HMGB1,MAP3K2,MDFIC,NOD1,PDCD4,PRDX1,PRMT1,RASSF2,RIPK2,RPS3,SEMA4C,SH3RF1,TAOK3,TGFB2,TLR3,VEGFA,ZC3H12A
GO Biological Process	GO:0000209	protein polyubiquitination	3.05491e-12	3.72517	0.00672542	1.24018	AMFR,ANAPC1,ANAPC4,BCL2,CDC34,DTL,FBXL12,FBXO30,FBXO31,FBXO6,LONRF1,LRSAM1,MARCH6,PSMB10,PSMB2,PSMC4,RBBP6,RFFL,RNF122,RNF144A,RNF145,RNF8,SKP1,SMURF1,THOP1,TNKS2,UBE2E3,UBE2G1,UBE2H,UBOX5,WSB1,ZNRF2
GO Biological Process	GO:1903706	regulation of hemopoiesis	3.12077e-12	3.03064	0.010905	1.26839	ACVR1B,ATXN1L,BAD,BCL6,BRAF,CARD11,CASP8,CD83,CEBPB,ESRRA,FAS,FLT3LG,FOS,GABPA,HES1,HIST1H3A,HIST1H4A,HIST2H3D,HMGB1,IHH,IL4R,ISG15,KAT2B,KLF13,KMT2E,MEIS2,NDFIP1,NME2,NOTCH1,PRMT1,PRMT6,PSMB10,PSMB2,PSMC4,PTPN6,RASSF2,RBFOX2,RBM15,RIPK2,SENP1,SOCS1,SOS1,STAT1,TCF3,THPO,TLR3,TMEM131L,TMEM64,ZFP36L2,ZMIZ1,ZNF16
GO Biological Process	GO:0030097	hemopoiesis	5.02214e-12	2.7973	0.0131486	1.22342	ADAR,ADGRG3,BATF3,BCL2,BCL6,BRAF,BRCA2,CARD11,CASP8,CDC42,CEBPD,CTC1,DHTKD1,DLL4,DMTN,EPAS1,ESCO2,FAS,FLT3LG,FUT10,HIPK2,HMGB1,ITGA4,ITGB1,JAM3,JUNB,KMT2E,LFNG,MB,MERTK,MFNG,NOTCH2,ONECUT1,PARP1,PDE1B,PGM3,PIP4K2A,PTPN6,RRAS,SATB1,SBNO2,SEMA4A,SFXN1,SH2B3,SP3,STK11,TCF3,TCF7,TEK,TGFB2,THPO,THRA,TRPM2,VEGFA,VPS33B,WDR7,ZFP36L2
GO Biological Process	GO:0032504	multicellular organism reproduction	5.18568e-12	2.43109	0.0192952	1.02607	AFP,AKT1,ANG,ARRB1,ASF1B,AZIN2,B4GALT1,BAD,BBS2,BCL2,BCL6,BRCA2,BSG,CCDC42,CDYL,CEBPB,CTSV,CYP1A1,DDX20,DNAJA1,FNDC3A,FOXA3,FUOM,FZD4,GAL3ST1,GMCL1,HAS1,HERC4,HEXB,HIST1H1A,HSF1,IHH,IL4R,ING2,ITGB1,JAM3,JUNB,KDM3A,LFNG,MAP2K6,MERTK,MLH1,MYCBPAP,NANOS3,NOTCH1,NPHP1,NR6A1,NRIP1,PAQR8,PAX5,PGM3,PPARD,QKI,RNF8,SLC22A16,SLC4A2,SOS1,SP3,SPACA6,SPAG8,SPATA20,SPATA25,SSTR3,STK11,TGFB2,THRA,TPGS1,TSNAX,TT…
GO Biological Process	GO:0046394	carboxylic acid biosynthetic process	5.20692e-12	3.66723	0.00683168	1.38114	ABCB11,ACMSD,AGXT,AGXT2,AKR1A1,ALOX5AP,AMACR,CBR1,CBS,CDO1,CHST14,CYP1A1,DECR2,ELOVL5,FADS6,FPGS,GATM,GCH1,GOT2,HAAO,HACD1,MGST2,MTAP,MTHFD1,MYO5A,NDUFAB1,OSBPL9,PLOD3,PTGES2,QKI,SLC27A5,TBXAS1,UROS,UST
GO Biological Process	GO:0001944	vasculature development	5.75658e-12	2.7637	0.0135013	1.27693	ADGRG1,AKT1,ANG,AP2B1,B4GALT1,CDC42,CUL7,DDIT3,DLL4,EGFL7,ENG,EPAS1,EPHA1,FOXS1,FZD4,GATA6,GPX1,HDAC7,HES1,HS6ST1,ID1,IHH,ITGB1,JAM3,JUNB,LAMA5,LRP1,LRP5,MFGE8,MMRN2,NCL,NOTCH1,PARVA,PIK3CA,PLXND1,PRCP,QKI,RAPGEF3,RBM15,ROM1,S1PR1,SEMA4A,SOS1,SOX18,STK11,TBX3,TEK,TGFB2,TNFRSF12A,VEGFA,VEGFB,VEGFC,WNT11,ZC3H12A,ZFAND5,ZMIZ1
GO Biological Process	GO:0032869	cellular response to insulin stimulus	6.12634e-12	4.889	0.00370703	1.85268	AKT1,ATP6V0A2,ATP6V0E1,ATP6V1G1,BCAR1,CAPN10,CDK4,CYFIP1,ENPP1,GRB2,IGF2,INPP5K,INS,KAT2B,MYO5A,PARP1,PCK1,PIK3C2A,PIK3CA,RAB8A,SELENOS,SLC25A33,SOS1,TCIRG1,YWHAG
GO Biological Process	GO:0090150	establishment of protein localization to membrane	6.36384e-12	4.381	0.00462358	1.61738	BAD,BBS2,BMF,BRAF,CHMP4A,GOLGA7,MACF1,MOAP1,MYO1C,OPTN,RAB3GAP2,RAB8A,RABGEF1,RILPL1,RILPL2,RPL10A,RPL11,RPL12,RPL17,RPL29,RPL35,RPL41,RPLP0,RPS26,RPS3,RTP2,SEC62,SRP14,SRPRA,TIMM13,TIMM22,TOMM7
GO Biological Process	GO:0006631	fatty acid metabolic process	6.94605e-12	3.46376	0.00769465	1.24232	ACAD11,ACADM,ACAT1,ACBD5,ACSBG1,ACSL5,ALOX5AP,AMACR,CBR1,CPT1A,CYP1A1,CYP1A2,CYP4V2,DECR2,ECI2,EHHADH,ELOVL5,FADS6,GPAM,GPX1,HACD1,HTD2,MAPKAPK2,MGST2,MYO5A,NDUFAB1,PEX13,PON1,PON3,PPARD,PTGES2,PTGR1,QKI,SLC27A5,TBXAS1
GO Biological Process	GO:0001501	skeletal system development	7.07824e-12	2.85288	0.0123318	1.20812	ACP5,ADAMTS4,AKAP13,ALPL,BBS2,CHRD,COL27A1,CREB3L2,CTC1,DHRS3,ENG,ESRRA,ETS2,EXTL1,FUZ,GNA11,HAPLN3,HEXB,IGF1,IGF2,IGFBP4,IHH,INSIG1,LRP5,LRP6,MEF2D,MEX3C,MTHFD1,NIPBL,NPR2,PAX5,PDGFC,PIP4K2A,PRDX1,PTPN6,RARB,RASSF2,RBP4,SERP1,SKI,SNAI1,SP3,SPP2,TBX3,TEK,TGFB2,THRA,TRIM45,VPS33B,WNT11,ZFAND5
GO Biological Process	GO:0007596	blood coagulation	7.40255e-12	3.45706	0.00770958	1.43371	AKT1,ARRB1,BLOC1S4,C4BPB,CDC42,DGKA,DGKH,DOCK8,DTNBP1,F13B,F2,FERMT3,FGB,FIBP,GATA6,GNA11,GNA15,HIST1H3A,HIST2H3D,HNF4A,ITPK1,LMAN1,MERTK,P2RX4,PAFAH2,PDGFC,PIK3CA,PLAU,PRCP,PROC,PTPN6,RAB27A,RAF1,RBSN,RCOR1,SERPINC1,SH2B3,STXBP3,TLN1,VCL
GO Biological Process	GO:0050817	coagulation	8.35151e-12	3.44524	0.00773602	1.4244	AKT1,ARRB1,BLOC1S4,C4BPB,CDC42,DGKA,DGKH,DOCK8,DTNBP1,F13B,F2,FERMT3,FGB,FIBP,GATA6,GNA11,GNA15,HIST1H3A,HIST2H3D,HNF4A,ITPK1,LMAN1,MERTK,P2RX4,PAFAH2,PDGFC,PIK3CA,PLAU,PRCP,PROC,PTPN6,RAB27A,RAF1,RBSN,RCOR1,SERPINC1,SH2B3,STXBP3,TLN1,VCL
GO Biological Process	GO:0007169	transmembrane receptor protein tyrosine kinase signaling pathway	8.45316e-12	2.76333	0.0133102	1.15451	AKT1,AP2A1,AP2B1,AP2M1,ARPC1A,ARPC2,ARPC3,ATP6V0A2,ATP6V0E1,ATP6V1G1,BCAR1,CDC42,CPNE3,CRIM1,CRK,CSK,CYBA,CYFIP1,DDIT4,ENSG00000282278,EPHA1,EPS8,FIBP,GIT1,GRB2,IGF1,IGF2,INS,MAPKAPK2,MET,MTSS1,MYO1C,NCK2,PDGFC,PIK3C2A,PIK3CA,POLR2H,PRLR,PTPRJ,PXN,RAF1,RASSF2,RBFOX2,RGS14,ROCK2,SHOC2,SOS1,TCIRG1,TEK,TXNIP,VEGFA,VEGFB,VEGFC,ZFAND5
GO Biological Process	GO:0016477	cell migration	8.61784e-12	2.3264	0.0215383	1.0478	ADGRG1,ANG,APELA,APOA1,ARHGEF5,ARPC5L,ARSB,ARTN,ASAP3,B4GALT1,BCAR1,BRAT1,BSG,CD2AP,CDC42,CDC42BPB,CDK5,CKLF,CXCL2,DDIT4,DOCK8,EMILIN1,ENG,EPS8,F2,FUT10,FZD3,GPX1,GRB2,HES1,HEXB,HMGB1,ID1,ITGA4,ITGA9,ITGB1,JAM3,LAMA5,LIMD1,LRP5,LTB4R2,LURAP1,MERTK,NCK2,NET1,NOTCH1,PARVA,PCM1,PEX13,PIK3C2A,PIK3CA,PLAU,PLXND1,PPARD,PROC,PTPN6,PXN,RBFOX2,S100P,S1PR1,SAA4,SBK2,SEMA4C,SLC7A5,SNAI1,SOS1,SOX18,STARD13,T…
GO Biological Process	GO:0030968	endoplasmic reticulum unfolded protein response	8.6238e-12	5.95241	0.00250745	2.50144	AMFR,ASNA1,CREB3,CREB3L2,CUL7,DDIT3,EDEM1,ERN1,EXTL1,EXTL3,FKBP14,GOSR2,HERPUD1,KDELR3,LMNA,SEC62,SELENOS,SERP1,SRPRA,TATDN2,TBL2,TLN1,TPP1,VAPB,WFS1,WIPI1
GO Biological Process	GO:0006820	anion transport	9.26971e-12	2.7571	0.0133403	1.10086	ABCB11,ABCC10,ABCC6,ABCG1,AGXT,ALB,ANO10,APOA1,APOA2,APOC3,ASNA1,BSG,CA5A,CETP,CLCN2,CPT1A,CTNS,ENPP1,GOT2,IP6K2,LRRC8D,MTTP,NFKBIE,NMUR1,OSBPL8,PCYOX1,PITPNA,PLA2G12A,PPARD,PRELID3B,PROCA1,PSAP,SLC12A4,SLC16A6,SLC19A1,SLC22A1,SLC22A16,SLC22A4,SLC25A25,SLC27A5,SLC34A1,SLC35B1,SLC35B2,SLC4A2,SLC7A1,SLC7A13,SLC7A5,SLC9A3R1,SLCO2B1,SPX,THRSP,TMEM30B,TRIAP1,VDAC3
GO Biological Process	GO:0030855	epithelial cell differentiation	1.09043e-11	2.6997	0.0140188	0.897064	AKT1,ANXA4,B4GALT1,BCCIP,CBR1,CDC42,CEBPB,CNN3,CPT1A,CTSV,CYP1A1,DLG5,ELF3,ENG,FEM1B,FNDC3A,FOXA1,GATA6,GPX1,GSTK1,HES1,HNRNPH3,ID1,IHH,KDM5B,KLF15,LAMA5,LAMB2,MET,MTSS1,NOTCH1,NR5A2,ONECUT1,PLOD3,PSAP,RAPGEF3,RARB,RFX3,RILPL1,RILPL2,S1PR1,SALL1,SIDT2,SLC9A3R1,SOX18,SPINT2,TAGLN2,THRA,TJP1,TPP1,TXNIP,VEGFA,WNT11
GO Biological Process	GO:0002009	morphogenesis of an epithelium	1.09184e-11	2.93852	0.0112468	1.21565	B4GALT1,BCL2,CDC42,COBL,DLG5,DLL4,DVL2,DVL3,ENG,FEM1B,FOXA1,FUZ,FZD3,GRB2,GZF1,HES1,IHH,KDM5B,LAMA5,LRP5,LRP6,MET,MTHFD1,MTSS1,NOTCH1,PLOD3,PLXND1,RBM15,SALL1,SEMA4C,SKI,SLC9A3R1,SNAI1,SOS1,SOX18,SPINT2,SPRY2,STARD13,TBX3,TCTN1,TGFB2,VCL,VEGFA,VEGFC,WNT11
GO Biological Process	GO:0051188	cofactor biosynthetic process	1.09248e-11	4.64546	0.00401612	1.58495	ACAT1,ACSBG1,ACSL5,ALAD,COQ10A,COQ2,COQ7,COX10,CPOX,ELOVL5,FPGS,GCH1,HAAO,HACD1,HTD2,MTHFD1,NADSYN1,NAMPT,NFU1,NNMT,NUBP1,PANK3,PCBD1,RSAD1,UROS
GO Biological Process	GO:0072358	cardiovascular system development	1.11231e-11	2.72139	0.0137112	1.25347	ADGRG1,AKT1,ANG,AP2B1,B4GALT1,CDC42,CUL7,DDIT3,DLL4,EGFL7,ENG,EPAS1,EPHA1,FOXS1,FZD4,GATA6,GPX1,HDAC7,HES1,HS6ST1,ID1,IHH,ITGB1,JAM3,JUNB,LAMA5,LRP1,LRP5,MFGE8,MMRN2,NCL,NOTCH1,PARVA,PIK3CA,PLXND1,PRCP,QKI,RAPGEF3,RBM15,ROM1,S1PR1,SEMA4A,SOS1,SOX18,STK11,TBX3,TEK,TGFB2,TNFRSF12A,VEGFA,VEGFB,VEGFC,WNT11,ZC3H12A,ZFAND5,ZMIZ1
GO Biological Process	GO:0015980	energy derivation by oxidation of organic compounds	1.13046e-11	4.1907	0.00496073	1.49988	ACO1,AKT1,CHCHD5,COQ10A,COX10,COX6C,COX7C,CS,CYP1A2,DHTKD1,FASTKD5,GBE1,GPD1,GYS2,NDUFAB1,NDUFB7,NDUFB9,NDUFS1,NDUFS2,NDUFS8,NNT,NR1D1,PFKM,PGM1,PGM2,PPP1R1A,SDHB,SDHC,SLC25A25,STBD1,UQCC3,UQCRB
GO Biological Process	GO:0043299	leukocyte degranulation	1.13682e-11	2.90428	0.011563	1.14295	A1BG,ADGRG3,ALAD,APEH,ARSB,ASAH1,B4GALT1,CANT1,CD300A,CPNE3,CRACR2A,CTSA,CYBA,CYFIP1,DGAT1,DYNC1LI1,DYNLL1,DYNLT1,FCGR3B,GGH,GOLGA7,HEXB,HMGB1,KCMF1,LAMTOR1,MPO,NME2,PDAP1,PFKL,PGM1,PGM2,PLAU,PRCP,PSAP,PTGES2,PTPN6,PTPRJ,RAB27A,RAB5B,RAB6A,S100P,SNAP23,SRP14,STBD1,STK11IP,STXBP3,TCIRG1,TRPM2,TXNDC5,VAPA,VCL,YPEL5
GO Biological Process	GO:0001666	response to hypoxia	1.18105e-11	3.31095	0.00837178	1.27686	ACTN4,AKT1,ALAD,ANG,BACH1,BAD,BCL2,CYBA,CYP1A1,DDIT4,DNMT3B,EPAS1,GATA6,HIGD1A,HIPK2,HSF1,LIMD1,LMNA,MB,NOTCH1,PCK1,PDK1,PDLIM1,PLAU,PPARD,PSMB10,PSMB2,PSMC4,RAF1,SIRT4,SOD3,TBL2,TEK,TGFB2,UBQLN1,VEGFA,VEGFB,VEGFC,XRCC1
GO Biological Process	GO:0007599	hemostasis	1.19377e-11	3.40768	0.00782129	1.41066	AKT1,ARRB1,BLOC1S4,C4BPB,CDC42,DGKA,DGKH,DOCK8,DTNBP1,F13B,F2,FERMT3,FGB,FIBP,GATA6,GNA11,GNA15,HIST1H3A,HIST2H3D,HNF4A,ITPK1,LMAN1,MERTK,P2RX4,PAFAH2,PDGFC,PIK3CA,PLAU,PRCP,PROC,PTPN6,RAB27A,RAF1,RBSN,RCOR1,SERPINC1,SH2B3,STXBP3,TLN1,VCL
GO Biological Process	GO:0045787	positive regulation of cell cycle	1.19826e-11	3.26348	0.0086569	1.34801	AKT1,AURKB,BRCA2,CCNK,CDC25A,CDC42,CDCA5,CDK10,CDK2,CDK4,CENPJ,CHEK1,CNOT11,CRADD,CYP1A1,DDRGK1,DTL,DUSP3,DYNC1LI1,EIF4G1,FLT3LG,FOXA1,GATA6,HES1,HSF1,IGF1,IGF2,INS,LFNG,LRP5,LRP6,MAPRE3,MED25,MEIS2,MLXIPL,PRMT1,ROCK2,TBX3,TFDP2,TGFB2,TRIAP1,USP2,WIZ,ZNF16
GO Biological Process	GO:0008202	steroid metabolic process	1.21347e-11	3.91628	0.00571666	1.53263	ABCB11,ABCG1,AFP,AMACR,APOA1,APOA2,CELA3A,CETP,CLN6,CYP1A1,CYP1A2,CYP3A5,CYP4V2,DHCR24,ERG28,FDX1,GBA2,HINT2,HMGCS2,HSD17B7,IDI2,INSIG1,LCAT,LRP5,NR5A2,OSBPL9,PON1,PPARD,PRLR,SLC27A5,TM7SF2,YWHAH
GO Biological Process	GO:0009749	response to glucose	1.24925e-11	5.22558	0.00316224	2.00938	APOA2,BAD,CTSV,CYBA,ERN1,GCLM,GPAM,GYS2,HNF4A,KHK,MLXIPL,NME2,PCK2,PFKL,PIK3CA,POLG,PPARD,RAB11FIP5,RAF1,SARM1,SELENOS,SELENOT,SIDT2,TXNIP
GO Biological Process	GO:0048732	gland development	1.31954e-11	2.92282	0.0113072	1.24635	ACAT1,AKT1,APOA1,B4GALT1,BCL2,BRAF,CDC42,CDH1,CDO1,CEBPB,CLCN2,COBL,CTC1,CYP1A1,ELF3,FEM1B,FOXA1,FPGS,GATA6,HES1,IHH,KDM5B,LAMA5,LRP5,MAN2A1,NOTCH1,ONECUT1,PIK3CA,PLXND1,PRLR,PROC,PSAP,RAF1,RHBDD3,SALL1,SERPINC1,SLC9A3R1,SP3,TBX3,TGFB2,THRA,UPF2,VEGFA,VTN,WNT11
GO Biological Process	GO:0009100	glycoprotein metabolic process	1.41216e-11	3.16362	0.00926714	1.33681	ARSB,B3GALT6,B3GAT3,B4GALT1,B4GALT3,B4GALT5,CANT1,CHST13,CHST14,EDEM1,EXTL1,EXTL3,FBXO6,FUT10,GAL3ST1,GALNT11,GBGT1,GCNT2,GLCE,GNPTG,HEXB,HS6ST1,IGF1,IHH,LFNG,LMAN1,MAN2A1,MFNG,MGAT1,OST4,PARP1,PARP3,PGM3,PLOD3,POMT2,PPARD,SERP1,SIRT4,SLC34A1,SRD5A3,STT3A,TNKS2,UST,VEGFB
GO Biological Process	GO:2001242	regulation of intrinsic apoptotic signaling pathway	1.48945e-11	4.86258	0.00361755	1.98129	AKT1,BAD,BCL2,BMF,BOK,CREB3,DDIAS,DDIT3,DNAJA1,GPX1,HERPUD1,HNRNPK,ING2,INS,NCK2,PARP1,RPL11,RPS3,RRM2B,SELENOS,SLC9A3R1,SNAI1,SOD2,SPOP,TRIAP1,UBQLN1,WFS1,YBX3
GO Biological Process	GO:0043043	peptide biosynthetic process	1.4996e-11	3.43606	0.00760156	1.28705	AARS2,AKT1,APEH,CHAC2,CNDP2,DHX29,EEF1B2,EEF1G,EIF2A,EIF3D,EIF4G1,GATC,GCLM,GEMIN5,LARP1,MGST2,MRPL19,MRPL21,MRPL22,MRPL23,MRPL48,MRPL51,MRPL58,MRPS17,MRPS18A,MRPS25,MTFMT,MTRF1,N6AMT1,PPA2,RPL10A,RPL11,RPL12,RPL17,RPL17-C18orf32,RPL29,RPL35,RPL41,RPL7L1,RPLP0,RPS26,RPS3,SECISBP2,SELENOT,TARS,TRMT112
GO Biological Process	GO:0002274	myeloid leukocyte activation	1.50969e-11	2.74852	0.013188	1.09483	A1BG,ADGRG3,ALAD,APEH,ARSB,ASAH1,B4GALT1,BATF3,CANT1,CD300A,CPNE3,CRACR2A,CTSA,CYBA,CYFIP1,DGAT1,DYNC1LI1,DYNLL1,DYNLT1,FCGR3B,GGH,GOLGA7,HEXB,HMGB1,KCMF1,KMT2E,LAMTOR1,MPO,NME2,PDAP1,PFKL,PGM1,PGM2,PLAU,PRCP,PSAP,PTGES2,PTPN6,PTPRJ,RAB27A,RAB5B,RAB6A,S100P,SBNO2,SNAP23,SRP14,STBD1,STK11IP,STXBP3,TCIRG1,TLR3,TRPM2,TXNDC5,VAPA,VCL,YPEL5
GO Biological Process	GO:0031331	positive regulation of cellular catabolic process	1.53933e-11	3.60542	0.00680095	1.29933	AKT1,ANAPC1,ANAPC15,ANAPC4,APOA1,CPT1A,CSNK1E,DDRGK1,GBA,GPD1,GTPBP1,HERPUD1,HMGB1,HSF1,IGF1,INS,LONRF1,LRP1,MLXIPL,NANOS3,PLIN5,PSMB10,PSMB2,PSMC4,RAPGEF3,RNF144A,SGTA,SKP1,SMURF1,SUPV3L1,UBQLN1,ZC3H12A,ZC3HAV1,ZFP36L2
GO Biological Process	GO:0006869	lipid transport	1.64824e-11	3.59781	0.00681532	1.48106	ABCB11,ABCG1,ALB,APOA1,APOA2,APOC3,APOL6,CETP,CHKA,CPT1A,FZD4,GOT2,INTS7,LCAT,LRP6,MTTP,NME4,OSBPL8,OSBPL9,PITPNA,PLA2G12A,PLEKHA8,PPARD,PRELID3B,PROCA1,PSAP,RBP4,SELENOM,SLC27A5,SLC9A3R1,SLCO2B1,SPNS3,SPX,THRSP,TMEM30B,TRIAP1,VPS51
GO Biological Process	GO:0036498	IRE1-mediated unfolded protein response	1.73873e-11	8.93971	0.00119254	3.40382	ASNA1,CUL7,EDEM1,ERN1,EXTL1,EXTL3,FKBP14,GOSR2,KDELR3,LMNA,SEC62,SERP1,SRPRA,TATDN2,TLN1,TPP1,WFS1,WIPI1
GO Biological Process	GO:0050878	regulation of body fluid levels	1.80449e-11	2.76133	0.0129337	1.20668	AKT1,ARRB1,BLOC1S4,C1QTNF1,C4BPB,CDC42,CDO1,CYBA,DGKA,DGKH,DMTN,DOCK8,DTNBP1,F13B,F2,FERMT3,FGB,FIBP,FOXA2,GATA6,GBA,GNA11,GNA15,HIST1H3A,HIST2H3D,HNF4A,INPP5K,ITPK1,LMAN1,MERTK,MET,NR1H3,P2RX4,PAFAH2,PDGFC,PIK3CA,PLAU,PRCP,PRLR,PROC,PTPN6,RAB27A,RAF1,RBSN,RCOR1,SERPINC1,SH2B3,SLC22A4,STXBP3,TLN1,VCL,VEGFA,VPS33B,VTN,WFS1,WNK1
GO Biological Process	GO:0048511	rhythmic process	1.80512e-11	3.41662	0.0076448	1.15451	AFP,ANG,ARRB1,BCL2,BHLHE40,BHLHE41,CDK4,CDK5,CEBPB,CPT1A,CSNK1E,FAS,FZD4,HAS1,ID1,JUND,KAT2B,KDM5B,KLF9,LFNG,MAP2K6,NAMPT,NFIL3,NR1D1,NRIP1,ROCK2,TGFB2,TOP1,USP2,VEGFA
GO Biological Process	GO:0090305	nucleic acid phosphodiester bond hydrolysis	2.05266e-11	3.84741	0.00581899	1.42543	ANG,ASTE1,BIVM-ERCC5,CPSF4,CPSF4L,EDC3,EDC4,ENPP1,ERCC5,ERN1,FAN1,FANCM,FIP1L1,G3BP1,HMGB1,LRPPRC,N4BP2,PAN3,PARP1,PNRC1,POLG,POP4,POP5,RAD9B,REXO1,RPP14,RPP40,RRP36,SMG7,STK31,TATDN1,TATDN2,TSEN15,TUT1,YBEY,ZC3H12A
GO Biological Process	GO:0034470	ncRNA processing	2.24281e-11	3.39479	0.00769396	1.21865	AARS2,ADAR,C2orf49,C9orf64,CPSF4,CSNK1E,DUS2,INTS7,MAK16,MTFMT,OSGEPL1,PES1,POP4,POP5,PTCD1,PUS10,RIOK2,RPF1,RPL10A,RPL11,RPL12,RPL17,RPL29,RPL35,RPL41,RPL7L1,RPLP0,RPP14,RPP40,RPS26,RPS3,RRP36,RRP9,SAMD15,SKIV2L2,TARBP1,TRMT10A,TRMT10B,TRMT112,TRPT1,TSEN15,TSR3,TUT1,YBEY
GO Biological Process	GO:0007423	sensory organ development	2.47937e-11	2.66994	0.0139754	0.983474	BCL2,C12orf57,C1QTNF5,CDK4,CEBPD,CLCN2,CTNS,CYP1A1,DVL2,ECE1,FZD3,FZD4,HES1,HIPK2,HMGB1,IHH,INSIG1,KDM5B,LAMB2,LRP5,LRP6,MAN2A1,MAPKAPK2,MEIS2,MERTK,MFRP,NINJ1,NIPBL,NOTCH1,NPHP1,RARB,RBP4,ROM1,RPGRIP1,SALL1,SKI,SLC25A25,SLC39A5,SLC9A3R1,SOS1,SP3,SPRY2,TBC1D32,TGFB2,TTLL5,VEGFA
GO Biological Process	GO:0007006	mitochondrial membrane organization	2.49268e-11	5.45166	0.00283554	2.12281	ATF2,ATP5G3,ATP5J,ATP5J2,BAD,BCL2,BLOC1S2,BMF,BOK,CASP8,DYNLL1,DYNLL2,DYNLT1,MFN1,MOAP1,SPG7,TFDP2,TIMM13,TIMM22,TOMM7,UQCC3,YWHAE,YWHAG,YWHAH
GO Biological Process	GO:0001817	regulation of cytokine production	2.61982e-11	2.60215	0.014954	1.11477	ACKR1,ACP5,AKAP8,ANXA4,APOA1,APOA2,ARRB1,ATF2,BAP1,BCL6,CARD11,CD2AP,CD83,CEBPB,CHUK,CIDEA,CSK,CYBA,DDIT3,F2,FFAR4,GATA6,GBA,GPAM,HDAC7,HMGB1,HSF1,HSPD1,IL4R,INS,ISG15,LSM14A,LURAP1,MAPKAPK2,MBP,MERTK,NDFIP1,NDRG2,NLRC5,NOD1,NUTF2,PDCD4,POLR1D,POLR2H,PRNP,RIPK2,RPS3,RPS6KA4,SEC14L1,SELENOS,SOCS1,SPON2,SSC5D,STAT1,TGFB2,TLR3,TRAF3,TRIM25,UBA7,UBE2L6,WNT11,ZC3H12A
GO Biological Process	GO:0007568	aging	2.71436e-11	3.66922	0.00639214	1.16326	ADRA1A,AKT1,AMFR,AURKB,BCL2,BRCA2,CHEK1,CTC1,CTSV,CYP1A1,ENG,FOS,GCLM,GRB2,HMGA1,JUND,LRP1,MPO,PAX5,PCK1,PDCD4,POLG,PRMT6,PRNP,SERP1,SOD2,TBX3,ZMIZ1
GO Biological Process	GO:0036293	response to decreased oxygen levels	2.75274e-11	3.23014	0.00858121	1.24708	ACTN4,AKT1,ALAD,ANG,BACH1,BAD,BCL2,CYBA,CYP1A1,DDIT4,DNMT3B,EPAS1,GATA6,HIGD1A,HIPK2,HSF1,LIMD1,LMNA,MB,NOTCH1,PCK1,PDK1,PDLIM1,PLAU,PPARD,PSMB10,PSMB2,PSMC4,RAF1,SIRT4,SOD3,TBL2,TEK,TGFB2,UBQLN1,VEGFA,VEGFB,VEGFC,XRCC1
GO Biological Process	GO:0071901	negative regulation of protein serine/threonine kinase activity	3.08858e-11	5.20694	0.00307118	2.03436	AIDA,CD300A,CDKN2C,CHORDC1,DNAJA1,DTNBP1,DUSP3,DUSP7,FAM212A,GBA,HIPK3,INPP5K,KAT2B,LRP5,LRP6,PDCD4,PTPN6,PTPRJ,RGS14,SPRY2,STK38,WNK1,YWHAG
GO Biological Process	GO:0043393	regulation of protein binding	3.33681e-11	4.12514	0.00491035	1.46992	AIDA,AMFR,ARRB1,AURKB,BCL2,CDC42,CDK5,CRK,CSNK1E,DTNBP1,GTPBP4,HERPUD1,HIPK2,HSF1,ID1,ITGA4,LFNG,LRP1,MAPRE3,MFNG,PCBD1,PLXND1,RIPK2,RPL11,SPAG8,VTN
GO Biological Process	GO:0048514	blood vessel morphogenesis	3.80708e-11	2.93716	0.0107076	1.37098	ADGRG1,ANG,B4GALT1,CDC42,CUL7,DLL4,EGFL7,ENG,EPAS1,EPHA1,FZD4,GPX1,HDAC7,HES1,HS6ST1,ID1,IHH,ITGB1,JAM3,JUNB,LAMA5,LRP1,LRP5,MFGE8,MMRN2,NCL,NOTCH1,PARVA,PIK3CA,PLXND1,PRCP,QKI,RAPGEF3,RBM15,S1PR1,SEMA4A,SOS1,SOX18,TEK,TGFB2,TNFRSF12A,VEGFA,VEGFB,VEGFC,WNT11,ZC3H12A,ZMIZ1
GO Biological Process	GO:1901796	regulation of signal transduction by p53 class mediator	3.93996e-11	4.54373	0.00398872	1.50417	AKT1,AURKB,BANP,CDK2,CDK5,CHD4,CHEK1,HIPK2,HNRNPK,ING2,KMT5A,MTA2,NBN,PAK1IP1,RAD9B,RFFL,RMI1,RPL11,RRM2B,SNAI1,STK11,TOPBP1,TRIAP1,TRIM24
GO Biological Process	GO:0032386	regulation of intracellular transport	4.23184e-11	2.70567	0.0131998	1.1805	AKAP8L,ARF1,B3GAT3,BAG3,BAG4,BAP1,BRAF,CAPN10,CD300A,CDC42,CDH1,CDK5,CYFIP1,DMTN,DPH6,EDEM1,ERLEC1,F2,HES1,IGF1,IL4R,INPP5K,INSIG1,MDFIC,MXI1,MYLK2,MYO1C,NFKBIE,NMUR1,NUTF2,PARP1,PBLD,PCM1,PCNT,PDZK1,PEMT,PPM1A,PRDX1,PRNP,RAPGEF3,RIOK2,SIRT4,SLC9A3R1,SRI,STX18,THRA,TLR3,TMEM30B,TNNC1,TOMM7,U2AF1,U2AF2,UBL5,YWHAE,ZC3H12A
GO Biological Process	GO:0000375	RNA splicing, via transesterification reactions	4.56729e-11	3.74663	0.00597552	1.18057	BUD31,CASC3,CPSF4,CWC22,DDX20,DHX40,FIP1L1,GEMIN5,HNRNPC,HNRNPH3,HNRNPK,LSM1,LSM4,MAGOH,POLR2H,PSIP1,RALY,RBM15,SF3B4,SKIV2L2,SRRM1,SRRM2,SRSF12,SRSF3,SRSF4,SRSF9,SYF2,U2AF1,U2AF2,UBL5,YTHDC1
GO Biological Process	GO:0001568	blood vessel development	4.72581e-11	2.72283	0.0129208	1.26921	ADGRG1,AKT1,ANG,AP2B1,B4GALT1,CDC42,CUL7,DDIT3,DLL4,EGFL7,ENG,EPAS1,EPHA1,FOXS1,FZD4,GATA6,GPX1,HDAC7,HES1,HS6ST1,ID1,IHH,ITGB1,JAM3,JUNB,LAMA5,LRP1,LRP5,MFGE8,MMRN2,NCL,NOTCH1,PARVA,PIK3CA,PLXND1,PRCP,QKI,RAPGEF3,RBM15,S1PR1,SEMA4A,SOS1,SOX18,TBX3,TEK,TGFB2,TNFRSF12A,VEGFA,VEGFB,VEGFC,WNT11,ZC3H12A,ZMIZ1
GO Biological Process	GO:0010608	posttranscriptional regulation of gene expression	5.17254e-11	2.7681	0.0123244	1.14208	ACO1,ADAR,AKT1,ANG,ATG14,CAPRIN1,CASC3,CDK4,CNOT11,CYFIP1,DTD1,DTD2,EIF2A,EIF3D,EIF4ENIF1,EIF4G1,ENSG00000203546,GATC,GCNT2,GEMIN5,HIST1H3A,HIST1H4A,HIST2H3D,HNRNPC,LARP1,LIMD1,LRPPRC,LSM14A,MAGOH,MAPKAPK2,MIF4GD,MRPL58,MTRF1,NANOS3,NCK2,NCL,NUPL2,POLR2H,PSMB10,PSMB2,PSMC4,PYM1,QKI,RAE1,RPS3,SAMD4A,SECISBP2,SELENOT,SERP1,SMG7,TNPO1,TSNAX,USP16,YBX3,YTHDF3,ZC3H10,ZC3H12A,ZFP36L2
GO Biological Process	GO:0044282	small molecule catabolic process	5.56444e-11	3.30403	0.00790532	1.33136	ACAD11,ACADM,ACAT1,ACBD5,ACMSD,AGXT,AGXT2,AKR1A1,AMACR,BAD,CARNMT1,CBS,CDO1,CPT1A,CYP1A1,DECR2,ECI2,EHHADH,FTCD,FUT10,GLDC,GOT2,HAAO,HIBCH,IDNK,INPP5K,KHK,LRP5,NAGK,NDUFAB1,PCBD1,PCYOX1,PEX13,PFKL,PFKM,PGM1,PGM2,PON1,PON3,PPARD,SRD5A3,SYNJ1
GO Biological Process	GO:0045815	positive regulation of gene expression, epigenetic	6.43007e-11	8.28116	0.00128738	1.64518	ARID1B,BAZ1B,CHEK1,HIST1H3A,HIST1H4A,HIST2H3D,HMGA1,KAT2B,MYO1C,POLR1D,POLR2H,SMARCD1
GO Biological Process	GO:0051272	positive regulation of cellular component movement	7.08631e-11	2.80084	0.0117997	1.19428	ACTN4,ACVR1B,AKT1,ARHGEF39,BAG4,BCAR1,BCL2,BCL6,CAMK1D,CPNE3,CREB3,CRK,CXCL2,DDRGK1,DMTN,DOCK8,EPHA1,FBXO31,FERMT3,GCNT2,HDAC7,HMGB1,IGF1,INS,ITGA4,MET,MIEN1,MYO1C,NIPBL,NOTCH1,ONECUT1,P2RX4,PDGFC,PLAU,ROCK2,RREB1,S1PR1,SNAI1,SOD2,SPRY2,TEK,TGFB2,TTLL6,VEGFA,VEGFB,VEGFC,VTN,WNT11,ZC3H12A
GO Biological Process	GO:1903530	regulation of secretion by cell	7.73502e-11	2.44923	0.0169759	1.03502	ANG,ANXA4,APBB1,APOA1,APOA2,ARF1,ARRB1,BAD,BRAF,C1QTNF1,C1QTNF12,CAPN10,CD300A,CDK5,CHUK,CIDEA,CPLX4,CPT1A,DTNBP1,FFAR4,FGB,FOXA2,GPAM,GRK2,HMGB1,HNF4A,IGF1,IL4R,INS,LRP5,MBP,NOTCH1,NR1D1,NR1H3,PCK2,PDCD6IP,PFKL,PFKM,PPARD,RAB11FIP5,RAB27A,RAB8A,RAPGEF3,RBP4,RFX3,RHBDD3,RIPK2,RPH3AL,SELENOT,SERP1,SIDT2,SIRT4,SNCG,SOCS1,SRI,SSC5D,STAM,STXBP3,SYT3,TGFB2,VEGFC,ZC3H12A
GO Biological Process	GO:0048598	embryonic morphogenesis	8.08021e-11	2.57644	0.0146894	1.01702	APELA,C2orf49,CHRD,COBL,DLL4,DVL2,DVL3,ECE1,ENG,ETS2,FOXA2,FUZ,FZD3,GATA6,GRB2,HES1,HIPK2,IGF2,IHH,INSIG1,ITGA4,ITGB1,LAMA5,LRP5,LRP6,MTHFD1,NIPBL,NOTCH1,PAX5,RARB,RBP4,SALL1,SEMA4C,SKI,SLC9A3R1,SNAI1,SOS1,SOX18,SP3,SPINT2,SPRY2,SYF2,TBC1D32,TBX3,TCF7,TCTN1,TGFB2,TMEM107,VEGFC,VTN,WNT11
GO Biological Process	GO:0006639	acylglycerol metabolic process	8.13656e-11	6.11351	0.0021798	2.11879	ABHD6,ANG,APOA1,APOA2,APOC3,CETP,CPT1A,DDHD2,DGAT1,DGKA,GPAM,GPAT2,GPX1,INSIG1,PCK1,SLC22A4,SLC27A5
GO Biological Process	GO:0098727	maintenance of cell number	8.48259e-11	4.6744	0.00364915	1.76126	BRAF,EIF4ENIF1,EPAS1,EPHA1,FUT10,HES1,IGF1,LRP5,LSM1,MED28,NIPBL,NOTCH1,NOTCH2,PCM1,POLR2H,RAF1,SALL1,SKI,TBX3,TRIM8,ZFP36L2,ZHX2
GO Biological Process	GO:0007420	brain development	8.68743e-11	2.36485	0.0187087	0.974922	ACAT1,ADGRG1,ATP5J,ATXN1L,BAD,BAG3,BBS2,BCL2,BOK,BRCA2,C12orf57,C21orf91,CCDC14,CDC42,CDH1,CDK5,CHRD,COX17,CSK,CTNS,DDIT4,DLG5,DYNLL1,FPGS,FUT10,FZD3,FZD4,HERC1,HES1,ID1,ITGB1,KDM7A,LRP1,LRP6,MBP,NDRG2,NIPBL,NOTCH1,PAX5,PCM1,PEX13,RARB,RBFOX2,S1PR1,SALL1,SDF4,SECISBP2,SELENOP,SEMA4C,SKI,SOS1,SSTR3,STXBP3,SUDS3,TBX3,TCTN1,TRAPPC9,XRCC1,YWHAE,YWHAH
GO Biological Process	GO:0006352	DNA-templated transcription, initiation	8.76239e-11	4.07834	0.004836	1.01914	CDK4,ESRRA,HIST1H4A,HNF4A,KAT2B,MED25,NOTCH1,NOTCH2,NR1D1,NR1H3,NR1I3,NR2C1,NR2F6,NR5A2,NR6A1,POLR1D,POLR2H,PPARD,RARB,TAF6L,THRA
GO Biological Process	GO:0007417	central nervous system development	9.17823e-11	2.17923	0.0239712	0.940103	ACAT1,ACVR1B,ADGRG1,AKT1,ARSB,ATN1,ATP5J,ATXN1L,BAD,BAG3,BBS2,BCL2,BOK,BRCA2,C12orf57,C21orf91,CCDC14,CDC42,CDH1,CDK5,CDKN2C,CHRD,COX17,CSK,CTNS,DDIT4,DLG5,DLL4,DYNLL1,ENG,FPGS,FUT10,FZD3,FZD4,GBA2,HAPLN3,HERC1,HES1,ID1,ITGB1,KDM7A,LAMB2,LRP1,LRP6,MBP,MOG,NDRG2,NIPBL,NOTCH1,PAX5,PCM1,PDGFC,PEX13,RARB,RBFOX2,S1PR1,SALL1,SDF4,SECISBP2,SELENOP,SEMA4C,SKI,SOS1,SSTR3,STXBP3,SUDS3,TBX3,TCTN1,THOC6,TPP1…
GO Biological Process	GO:0045926	negative regulation of growth	1.01294e-10	3.79577	0.00561729	1.26179	ACVR1B,APBB1,BBS2,BCL2,BCL6,CCDC85B,CDK5,CDKN2AIP,CDKN2C,ENPP1,HNF4A,IP6K2,MPO,MT1B,MT1E,NOTCH1,NOTCH2,OSGIN1,OSGIN2,PPARD,PTPRJ,RBP4,SERTAD2,STK11,TGFB2,WNT11
GO Biological Process	GO:0051051	negative regulation of transport	1.02128e-10	2.74715	0.0122243	1.13861	AKT1,ANXA4,APOA1,APOA2,APOC3,BAG4,BCL2,BOK,BRAF,CD300A,CDK5,CIDEA,CSK,CTTNBP2NL,CYFIP1,DMTN,ENPP1,ERLEC1,FFAR4,HMGB1,INPP5K,INS,INSIG1,LRSAM1,MDFIC,MXI1,NDFIP1,NFKBIE,NOTCH1,NR1H3,PBLD,PFKL,PPM1A,RAB11FIP5,REM1,RSC1A1,SELENOS,SIRT4,SLC9A3R1,SPX,SRI,SSC5D,STXBP3,THADA,THRA,UBQLN1,WNK1,YWHAE,ZC3H12A
GO Biological Process	GO:0006638	neutral lipid metabolic process	1.05824e-10	6.03229	0.00220915	2.09499	ABHD6,ANG,APOA1,APOA2,APOC3,CETP,CPT1A,DDHD2,DGAT1,DGKA,GPAM,GPAT2,GPX1,INSIG1,PCK1,SLC22A4,SLC27A5
GO Biological Process	GO:0050708	regulation of protein secretion	1.06477e-10	2.88917	0.0107009	1.22457	ANG,ANXA4,APBB1,APOA1,APOA2,ARF1,ARRB1,BAD,C1QTNF12,CAPN10,CHUK,CIDEA,CPT1A,FFAR4,FGB,FOXA2,GPAM,HMGB1,HNF4A,IGF1,IL4R,INS,LRP5,MBP,NR1D1,NR1H3,PCK2,PFKL,PFKM,PPARD,RAB11FIP5,RAPGEF3,RBP4,RFX3,RHBDD3,RIPK2,RPH3AL,SERP1,SIDT2,SIRT4,SOCS1,SRI,SSC5D,TGFB2,VEGFC,ZC3H12A
GO Biological Process	GO:0060271	cilium assembly	1.0802e-10	3.28618	0.00778606	1.22243	BBIP1,BBS2,CENPJ,CEP76,CFAP53,CSNK1E,DYNLL1,DYNLL2,FUZ,GALNT11,HAUS2,HAUS4,KIF27,LAMA5,NOTCH1,NPHP1,ONECUT1,PARVA,PCM1,PCNT,RAB8A,RFX3,RILPL1,RILPL2,RSPH9,TBC1D32,TCTN1,TMEM107,TMEM17,TNPO1,TPGS1,TTC30B,TTLL5,TUBG1,YWHAE,YWHAG
GO Biological Process	GO:0046486	glycerolipid metabolic process	1.08033e-10	2.95431	0.0101041	1.23054	ABHD6,ANG,APOA1,APOA2,APOC3,ARF1,CETP,CHKA,CPNE3,CPT1A,DDHD2,DGAT1,DGKA,DGKH,GPAM,GPAT2,GPD1,GPD1L,GPX1,GRB2,INPP1,INPP5F,INPP5K,INSIG1,IP6K1,IP6K2,LCAT,LPGAT1,MET,OSBPL8,PCK1,PEMT,PI4K2B,PIGB,PIK3C2A,PIK3CA,PIP4K2A,PLA2G12A,PLEKHA8,PON1,PTDSS1,SLC22A4,SLC27A5,SLC44A1,SYNJ1,VAC14
GO Biological Process	GO:0048729	tissue morphogenesis	1.09564e-10	2.59867	0.0141536	1.11829	ARTN,B4GALT1,BCL2,CDC42,CHRD,COBL,DLG5,DLL4,DVL2,DVL3,ENG,FEM1B,FOXA1,FUZ,FZD3,GRB2,GZF1,HES1,HEYL,IHH,ITGB1,KDM5B,LAMA5,LRP5,LRP6,MET,MTHFD1,MTSS1,MYLK2,NOTCH1,PLOD3,PLXND1,RBM15,S1PR1,SALL1,SEMA4C,SKI,SLC9A3R1,SNAI1,SOS1,SOX18,SPINT2,SPRY2,STARD13,TBX3,TCTN1,TGFB2,TNNC1,VCL,VEGFA,VEGFC,WNT11
GO Biological Process	GO:0044703	multi-organism reproductive process	1.17283e-10	2.21092	0.0226633	0.908093	AFP,AKT1,AMBP,ANG,ASF1B,AZIN2,B4GALT1,BAD,BBS2,BCL2,BCL6,BRCA2,BSG,CCDC42,CDYL,CTSV,CYP1A1,DDX20,DNAJA1,FNDC3A,FOS,FOXA3,FUOM,FUT10,GAL3ST1,GMCL1,GNPDA1,HERC4,HEXB,HIST1H1A,HSF1,IHH,IL4R,ING2,ITGB1,JAM3,JUNB,KDM3A,KDM5B,MERTK,MFGE8,MLH1,MYCBPAP,NAMPT,NANOS3,NOTCH1,NPHP1,NR6A1,NRIP1,PAQR8,PAX5,PGM3,PPARD,PRLR,QKI,RNF8,RPL29,SELENOP,SLC22A16,SLC4A2,SLC9B1,SOS1,SP3,SPACA6,SPAG8,SPATA20,SPATA25,SSTR3…
GO Biological Process	GO:0043409	negative regulation of MAPK cascade	1.22684e-10	4.46741	0.00393755	1.72045	AIDA,AKT1,AMBP,ARRB1,C3orf33,CD300A,CSK,DNAJA1,DUSP26,DUSP3,DUSP7,GBA,HIPK3,INPP5K,LEMD2,NDRG2,PDCD4,PTPN6,PTPRJ,RGS14,SLC9A3R1,SPRY2,STK38,TAOK3
GO Biological Process	GO:0032101	regulation of response to external stimulus	1.31618e-10	2.37272	0.0181973	1.03245	ACP5,AP1S1,AP2A1,AP2B1,AP2M1,APOA1,ARF1,ARTN,BAP1,BBS2,BCL6,BRAF,C1QTNF1,C1QTNF12,C4BPA,C4BPB,C9,CAMK1D,CFH,CREB3,CRK,CXCL2,CYBA,DMTN,F2,FFAR4,FGB,FOXA2,GBA,GPX1,HMGB1,IFNLR1,INPP5F,INS,JAM3,LRSAM1,MET,MGST2,NDFIP1,NOD1,NOTCH1,NR1H3,OPTN,P2RX4,PDCD4,PLAU,PPARD,PROC,RHBDD3,RIPK2,S1PR1,SBNO2,SEC14L1,SELENOS,SERPINC1,SHPK,SPX,STAT1,TEK,TLR3,TRAF3,TRIM24,VEGFA,VEGFB,VEGFC,VPS33B,VTN,ZC3H12A,ZYX
GO Biological Process	GO:0000398	mRNA splicing, via spliceosome	1.34785e-10	3.68145	0.00593652	1.15451	BUD31,CASC3,CPSF4,CWC22,DDX20,DHX40,FIP1L1,GEMIN5,HNRNPC,HNRNPH3,HNRNPK,LSM4,MAGOH,POLR2H,PSIP1,RALY,RBM15,SF3B4,SKIV2L2,SRRM1,SRRM2,SRSF12,SRSF3,SRSF4,SRSF9,SYF2,U2AF1,U2AF2,UBL5,YTHDC1
GO Biological Process	GO:0045927	positive regulation of growth	1.37156e-10	3.54256	0.00647021	1.62487	AGRN,AKT1,BBS2,BCL2,BRAT1,CDC42,CDKN2AIP,CYBA,CYFIP1,EIF4G1,EXTL3,F2,FOXS1,GATA6,GPAM,HSF1,IGF1,INS,MACF1,N6AMT1,NIPBL,NOTCH1,PIM1,PPARD,SERP1,SLC25A33,SMURF1,SUPV3L1,SYT3,TGFB2,TNFRSF12A,TRPV2,VEGFA,WFS1,YBX3,ZNF639
GO Biological Process	GO:0043623	cellular protein complex assembly	1.38736e-10	3.0422	0.00928657	1.29034	AARS2,ADRM1,ANG,AP2B1,ARPC2,ATP6V0A2,BBS12,CENPJ,CHMP4A,COBL,COX10,COX14,COX17,CYBA,DNAJB12,FGB,FOXRED1,HLA-DMB,HSF1,HSPD1,MSRB2,NCK2,NDUFAB1,NDUFAF7,NDUFB7,NDUFB9,NDUFS1,NDUFS2,NDUFS8,PDGFC,PIK3C2A,PRLR,PSMG2,PXN,SKP1,SLC25A33,SNAP23,SYNJ1,TCIRG1,TMEM126B,TTC17,TTC19,TUBG1,TUBG2,UQCC3,UQCRB,VAMP1,VTN
GO Biological Process	GO:0006260	DNA replication	1.38804e-10	4.10414	0.0046757	1.50032	BAZ1A,BRCA2,CCNE2,CDC25A,CDC34,CDK2,CHEK1,DTD1,DTL,FANCM,GINS4,HELB,HMGA1,IGF1,KAT7,NASP,NBN,NFIC,PARP1,PARP3,PIF1,POLE3,POLG,RAD9B,RBBP6,RMI1,RRM2B,TOP1,TOPBP1
GO Biological Process	GO:0032844	regulation of homeostatic process	1.43843e-10	2.77564	0.0117148	1.20552	ACVR1B,ARRB1,AURKB,BAD,BCL2,BOK,C1QTNF12,CSK,CTC1,CYBA,DDIT3,DEF8,EIF4G1,F2,FOXA2,GCLM,GPAM,GPD1L,HNF4A,HNRNPC,INPP5K,ISG15,KLF13,LRP5,MLXIPL,MYO5A,NBN,NR1D1,NR1H3,P2RX4,PARP1,PIF1,PLEKHM1,POT1,PRMT1,PRNP,PTPN6,RALY,RBFOX2,S1PR1,SENP1,SIDT2,SPX,SRI,STAT1,TMEM64,TNKS2,TPCN1,TRPM2,XRCC1,ZNF16
GO Biological Process	GO:0051090	regulation of sequence-specific DNA binding transcription factor activity	1.43893e-10	2.92991	0.0101883	1.4244	ADGRG3,AKT1,ANXA4,ARHGEF5,ARRB1,ATF2,BHLHE40,BUD31,C3orf33,CAMK1D,CARD11,CHUK,COMMD7,DDIT3,DDRGK1,DVL2,ERC1,FOS,FOXA1,FOXA2,FOXS1,FZD4,HEYL,HIPK2,ID1,IKBKB,INS,LRP5,LRP6,MAD2L2,MAP3K13,NLRC5,NOD1,PIM1,PRNP,RIPK2,RPS3,RPS6KA4,SPOP,TAF6L,TCF3,TLR3,TRAF3,TRAPPC9,TRIM14,TRIM25,TRIM8,VEGFA,WFS1,ZC3H12A
GO Biological Process	GO:0071248	cellular response to metal ion	1.57092e-10	4.42138	0.00397854	1.65961	AKT1,ALAD,ALOX5AP,BRAF,CDH1,CHUK,CPNE3,CYP1A1,CYP1A2,DMTN,FAS,FOS,HSF1,JUNB,JUND,MT1B,MT1E,PARP1,PPP5C,PRNP,SLC34A1,TRPM2,WNK1
GO Biological Process	GO:0060562	epithelial tube morphogenesis	1.63054e-10	3.1961	0.00817227	1.37098	B4GALT1,BCL2,COBL,DLG5,DLL4,DVL2,DVL3,ENG,FOXA1,FUZ,FZD3,GZF1,HES1,IHH,KDM5B,LAMA5,LRP5,LRP6,MET,MTHFD1,MTSS1,NOTCH1,PLXND1,RBM15,SALL1,SEMA4C,SKI,SOX18,SPINT2,SPRY2,STARD13,TBX3,TCTN1,TGFB2,VEGFA,WNT11
GO Biological Process	GO:0019953	sexual reproduction	1.65298e-10	2.34573	0.0186339	0.951875	AFP,AKT1,ANG,ASF1B,AZIN2,B4GALT1,BAD,BBS2,BCL2,BCL6,BRCA2,CCDC42,CDYL,CTSV,DDX20,DNAJA1,FNDC3A,FOXA3,FUOM,FUT10,GAL3ST1,GMCL1,GNPDA1,HERC4,HEXB,HIST1H1A,HSF1,IHH,IL4R,ING2,ITGB1,JAM3,KDM3A,KDM5B,MERTK,MFGE8,MLH1,MYCBPAP,NANOS3,NOTCH1,NPHP1,NR6A1,NRIP1,PAQR8,PAX5,PGM3,QKI,RNF8,SELENOP,SLC22A16,SLC4A2,SLC9B1,SOS1,SPACA6,SPAG8,SPATA20,SPATA25,SSTR3,STK11,THRA,TPGS1,TSNAX,TTLL5,TXNRD3,YBX3,ZMIZ1,ZNF5…
GO Biological Process	GO:0006367	transcription initiation from RNA polymerase II promoter	1.68776e-10	4.40779	0.0039908	1.11538	CDK4,ESRRA,HNF4A,KAT2B,MED25,NOTCH1,NOTCH2,NR1D1,NR1H3,NR1I3,NR2C1,NR2F6,NR5A2,NR6A1,POLR2H,PPARD,RARB,THRA
GO Biological Process	GO:0051099	positive regulation of binding	1.88178e-10	4.26941	0.004245	1.71786	AMFR,ARRB1,CDK5,DDRGK1,EIF3D,EIF4G1,HERPUD1,HES1,HIPK2,HMGB1,HSF1,IGF1,LFNG,LRP1,MAPRE3,MED25,MET,MFNG,PARP1,PLXND1,PON1,RIPK2,RPL11,SKI,SPAG8,VTN
GO Biological Process	GO:0010810	regulation of cell-substrate adhesion	1.88464e-10	3.87156	0.00523196	1.60072	ACTN4,APOA1,ARPC2,BCL2,BCL6,BRAF,CDC42,CRK,DMTN,EPHA1,FGB,FZD4,GCNT2,MACF1,NET1,NINJ1,NOTCH1,ONECUT1,PLAU,PTPRJ,ROCK2,RREB1,RSU1,TEK,VEGFA,VEGFC,VTN
GO Biological Process	GO:0043687	post-translational protein modification	1.99575e-10	2.90274	0.0102837	1.05412	AFP,ALB,ALPL,ANKRD9,APOA1,APOA2,ARSB,ASB3,COPS7A,CUL7,DCAF10,DTL,EPAS1,ESCO2,EVA1A,FBXL12,FBXO30,FBXO31,FBXO6,FCGR3B,FEM1B,IGFBP4,KCTD7,LAMB2,MFGE8,NEDD8,NEURL2,PROC,PSMB10,PSMB2,PSMC4,RAB2A,RAB8A,RABGGTA,RABGGTB,SERPINC1,SKP1,SPP2,SPSB2,STT3A,WFS1,WSB1
GO Biological Process	GO:2000146	negative regulation of cell motility	1.99918e-10	3.43602	0.00682597	1.39919	ABHD6,ADGRG1,BCL2,BRAF,CD300A,CHRD,CRK,DLG5,DLL4,ENG,EPHA1,FUZ,GTPBP4,HAS1,HMGB1,LRP1,MMRN2,NISCH,NOTCH1,OSBPL8,PBLD,PPARD,PTPRJ,RRAS,SLC9A3R1,SPINT2,STARD13,SVBP,VCL,WNT11,ZMYND8
GO Biological Process	GO:0030278	regulation of ossification	2.11322e-10	3.94327	0.00500164	1.40145	BCL2,CEBPB,CEBPD,CHRD,DHRS3,ENPP1,ESRRA,HDAC7,ID1,IGF1,ISG15,JUND,KREMEN1,LIMD1,LRP5,NIPBL,NOTCH1,RASSF2,S1PR1,SKI,SMURF1,TGFB2,TMEM64
GO Biological Process	GO:0006914	autophagy	2.11384e-10	3.69497	0.00577054	1.54788	ACBD5,ARSB,ATG10,ATG14,ATG9B,C6orf106,CHMP4A,DYNLL1,DYNLL2,EMC6,EVA1A,GBA,HMGB1,LRSAM1,MAP1LC3B,MFN1,MTERF3,OPTN,PLEKHM1,RAB8A,RNF185,SMURF1,STAM,STAM2,STBD1,STK11,TBC1D5,TCIRG1,TOMM7,UBQLN1,VPS18,VPS51,WDFY3,WDR41,WIPI1
GO Biological Process	GO:0019827	stem cell population maintenance	2.35132e-10	4.61441	0.00358107	1.70611	BRAF,EIF4ENIF1,EPAS1,EPHA1,FUT10,HES1,LRP5,LSM1,MED28,NIPBL,NOTCH1,NOTCH2,PCM1,POLR2H,RAF1,SALL1,SKI,TBX3,TRIM8,ZFP36L2,ZHX2
GO Biological Process	GO:0006412	translation	2.3529e-10	3.36	0.00713905	1.23831	AARS2,AKT1,APEH,DHX29,EEF1B2,EEF1G,EIF2A,EIF3D,EIF4G1,GATC,GEMIN5,LARP1,MRPL19,MRPL21,MRPL22,MRPL23,MRPL48,MRPL51,MRPL58,MRPS17,MRPS18A,MRPS25,MTFMT,MTRF1,N6AMT1,PPA2,RPL10A,RPL11,RPL12,RPL17,RPL17-C18orf32,RPL29,RPL35,RPL41,RPL7L1,RPLP0,RPS26,RPS3,SECISBP2,SELENOT,TARS,TRMT112
GO Biological Process	GO:1905477	positive regulation of protein localization to membrane	2.38079e-10	5.10977	0.00292095	1.67976	AKT1,BAD,BCL2,BMF,CASP8,CDK5,DYNLL1,DYNLL2,ITGB1,LRP1,MYO1C,PDZK1,PRNP,TFDP2,YWHAE,YWHAG,YWHAH
GO Biological Process	GO:0006732	coenzyme metabolic process	2.42106e-10	3.41341	0.00687118	1.38542	ACAT1,ACSBG1,ACSL5,COQ10A,COQ2,COQ7,DGAT1,DHTKD1,ELOVL5,FMO1,FPGS,FTCD,GCH1,GGH,GPAM,GPD1,GPD1L,H6PD,HAAO,HACD1,HTD2,MTHFD1,NADSYN1,NAMPT,NNMT,NNT,PANK3,PCBD1,PCK2,PEMT,PFKL,PFKM,PGM1,PGM2,SHPK,SLC19A1
GO Biological Process	GO:0032984	macromolecular complex disassembly	2.45706e-10	4.46625	0.00381921	1.49301	APEH,CFL2,DDIT4,DVL2,DVL3,FRAT2,HMGA1,LRP5,LRP6,MRPL19,MRPL21,MRPL22,MRPL23,MRPL48,MRPL51,MRPL58,MRPS17,MRPS18A,MRPS25,MTRF1,N6AMT1,NAPB,PYM1,SMARCD1,SYNJ1,TRMT112
GO Biological Process	GO:0040029	regulation of gene expression, epigenetic	2.72269e-10	3.90526	0.00505032	1.14986	ADAR,AEBP2,ARID1B,BAZ1B,CDYL,CHEK1,DNMT3B,GPX1,HIST1H3A,HIST1H4A,HIST2H2AB,HIST2H3D,HMGA1,IGF2,KAT2B,LIMD1,MBD3L1,MYO1C,PHF1,POLR1D,POLR2H,SIRT4,SIRT5,SMARCD1,SUZ12,TSNAX
GO Biological Process	GO:0031344	regulation of cell projection organization	2.87699e-10	2.47894	0.0154822	1.03003	AGRN,AKT1,AMIGO1,APBB1,ARF1,ARPC2,ARSB,BRAF,C21orf91,CAMK1D,CAMSAP2,CAPRIN1,CDC42,CDC42EP4,CDK5,COBL,CUL7,CYFIP1,DEF8,DLG5,DMTN,DYNLL1,DYNLT1,FBXO31,FUZ,ID1,INPP5F,INS,KIF13B,LRP1,MACF1,MIEN1,NCKIPSD,NME2,PLEKHM1,PLXND1,PRNP,RREB1,SARM1,SMURF1,SPRY2,SSH2,STK11,SYNGAP1,SYT3,TMEM106B,TNFRSF12A,TRPM2,TRPV2,UST,VDAC3,VEGFA,YWHAH,ZMYND8
GO Biological Process	GO:0051271	negative regulation of cellular component movement	3.50235e-10	3.31709	0.0072314	1.36036	ABHD6,ACTN4,ADGRG1,BCL2,BRAF,CD300A,CHRD,CRK,DLG5,DLL4,ENG,EPHA1,FUZ,GTPBP4,HAS1,HMGB1,LRP1,MMRN2,NISCH,NOTCH1,OSBPL8,PBLD,PPARD,PTPRJ,RRAS,SLC9A3R1,SPINT2,STARD13,SVBP,VCL,WNT11,ZMYND8
GO Biological Process	GO:0071383	cellular response to steroid hormone stimulus	3.51904e-10	3.78335	0.00535394	1.37787	ATP1A1,DDIT4,DNAJA1,DNMT3B,ESRRA,FHL2,HNF4A,KDM3A,KLF9,NR1D1,NR1H3,NR1I3,NR2C1,NR2F6,NR5A2,NR6A1,NRIP1,PAQR8,PPARD,RARB,RBFOX2,SSTR3,THRA,YWHAH,ZFP36L2
GO Biological Process	GO:0046328	regulation of JNK cascade	3.75178e-10	4.15286	0.00436414	1.78393	AIDA,AKT1,AMBP,ARHGEF5,CDC42,DNAJA1,DTNBP1,DUSP3,DVL2,DVL3,ERN1,FGD2,FZD4,GADD45B,HIPK2,HIPK3,HMGB1,MAP3K2,MDFIC,NOD1,PDCD4,RASSF2,RIPK2,RPS3,SH3RF1,TAOK3,TLR3
GO Biological Process	GO:0006641	triglyceride metabolic process	3.76447e-10	6.57705	0.00178303	2.13264	APOA1,APOA2,APOC3,CETP,CPT1A,DDHD2,DGAT1,GPAM,GPAT2,GPX1,INSIG1,PCK1,SLC22A4,SLC27A5
GO Biological Process	GO:0035239	tube morphogenesis	3.94589e-10	2.98732	0.00927875	1.31614	B4GALT1,BCL2,COBL,DLG5,DLL4,DVL2,DVL3,ENG,FOXA1,FUZ,FZD3,GATA6,GZF1,HES1,IHH,KDM5B,LAMA5,LRP5,LRP6,MET,MTHFD1,MTSS1,NIPBL,NOTCH1,PLXND1,RBM15,SALL1,SEMA4C,SKI,SOX18,SPINT2,SPRY2,STARD13,TBX3,TCF7,TCTN1,TGFB2,VEGFA,WNT11
GO Biological Process	GO:0030335	positive regulation of cell migration	4.06391e-10	2.78364	0.0111066	1.22154	ACTN4,ACVR1B,AKT1,ARHGEF39,BAG4,BCAR1,BCL2,CAMK1D,CPNE3,CREB3,CRK,CXCL2,DDRGK1,DMTN,DOCK8,EPHA1,FBXO31,FERMT3,GCNT2,HDAC7,HMGB1,IGF1,INS,ITGA4,MET,MIEN1,MYO1C,NIPBL,NOTCH1,ONECUT1,P2RX4,PDGFC,PLAU,ROCK2,RREB1,S1PR1,SNAI1,SOD2,SPRY2,TEK,TGFB2,VEGFA,VEGFB,VEGFC,VTN,WNT11,ZC3H12A
GO Biological Process	GO:0043401	steroid hormone mediated signaling pathway	4.14415e-10	4.64779	0.00344066	1.603	DNAJA1,ESRRA,FHL2,HNF4A,KDM3A,NR1D1,NR1H3,NR1I3,NR2C1,NR2F6,NR5A2,NR6A1,NRIP1,PAQR8,PPARD,RARB,RBFOX2,THRA,YWHAH
GO Biological Process	GO:0032147	activation of protein kinase activity	4.5242e-10	3.09659	0.00843489	1.21865	AKT1,ANG,ARRB1,AVPI1,BRAF,CRK,DUSP7,ERN1,GADD45B,GNG3,HMGB1,IGF1,INS,MAP2K6,MAP3K13,MAP3K2,MAPKAPK2,MDFIC,NOD1,OSBPL8,PDGFC,PIK3CA,PRLR,PRNP,RAF1,RIPK2,SBK2,STK11,TAOK3,TGFB2,TLR3,TRAF7,VEGFA,WNK1,WNT11
GO Biological Process	GO:0040013	negative regulation of locomotion	4.97738e-10	3.22725	0.00759787	1.33066	ABHD6,ADGRG1,BCL2,BRAF,CD300A,CHRD,CRK,DLG5,DLL4,ENG,EPHA1,FUZ,GTPBP4,HAS1,HMGB1,LRP1,MMRN2,NISCH,NOTCH1,OSBPL8,PBLD,PPARD,PTPRJ,RRAS,SLC9A3R1,SPINT2,STARD13,SVBP,TRIM25,TRIM8,VCL,WNT11,ZMYND8
GO Biological Process	GO:0015931	nucleobase-containing compound transport	5.04601e-10	3.81599	0.00516847	1.42837	CASC3,CPSF4,FIP1L1,HSF1,LRPPRC,MAGOH,MCM3AP,MYO1C,NUPL2,NUTF2,PHAX,QKI,RAE1,SIDT2,SLC25A25,SLC25A33,SLC35B1,SLC35B2,SMG7,SRRM1,SRSF3,SRSF4,SRSF9,THOC6,U2AF1,U2AF2,UPF2,XPO7
GO Biological Process	GO:0033157	regulation of intracellular protein transport	5.28706e-10	2.92483	0.00965923	1.26779	B3GAT3,BAG3,BAG4,BAP1,CDC42,CDH1,CDK5,DMTN,DPH6,EDEM1,ERLEC1,F2,HES1,IGF1,INPP5K,MDFIC,MXI1,MYO1C,NFKBIE,NMUR1,NUTF2,PARP1,PBLD,PCM1,PCNT,PDZK1,PEMT,PPM1A,PRDX1,PRNP,RAPGEF3,SIRT4,SLC9A3R1,SRI,THRA,TLR3,TMEM30B,TOMM7,U2AF1,U2AF2,UBL5,YWHAE,ZC3H12A
GO Biological Process	GO:0007178	transmembrane receptor protein serine/threonine kinase signaling pathway	5.624e-10	3.8887	0.00493475	1.50881	ACVR1B,AFP,APELA,CHRD,ENG,FERMT2,FOS,GCNT2,GDF15,HFE2,HIPK2,HNF4A,ID1,INHBC,NEDD8,PARP1,PDCD4,PPM1L,PXN,SKI,SLC39A5,SMURF1,SUB1,TGFB2,TGFBRAP1,ZYX
GO Biological Process	GO:0051052	regulation of DNA metabolic process	5.70041e-10	2.95467	0.00938127	1.17214	AKT1,APBB1,APOBEC3D,APOBEC3H,AURKB,BCL6,BRCA2,CDC42,CDK2,CHEK1,CIDEA,CTC1,ESCO2,GTPBP4,HELB,HMGB1,HNRNPC,HSF1,IGF1,INPP5K,INS,KPNA2,MLH1,NBN,NDFIP1,PARP1,PARP3,PDGFC,PIF1,PIK3CA,POT1,RAD52,RBBP6,RNF8,RPS3,TNKS2,UHRF1,UNG,WAPL,WIZ,XRCC1,ZBTB38
GO Biological Process	GO:0002764	immune response-regulating signaling pathway	5.74563e-10	2.84921	0.0102898	1.19216	ARPC1A,ARPC2,ARPC3,BCAR1,BCL2,BRAF,CARD11,CASP8,CDC42,CHUK,CNPY3,CRK,CSK,CYFIP1,FCGR1A,FCGRT,FGB,FOS,FYB2,GRB2,HMGB1,HSPD1,IKBKB,LSM14A,MAP2K6,MAPKAPK2,MYO1C,NCKIPSD,NOD1,PIK3CA,PSMB10,PSMB2,PSMC4,PTPN6,PTPRJ,RAF1,RIPK2,SKP1,SOS1,SPG21,STK11,TLR3,TRAF3,UNC93B1,WIPF1
GO Biological Process	GO:0034375	high-density lipoprotein particle remodeling	5.85959e-10	20.2048	0.000290206	4.51618	ABCG1,ALB,APOA1,APOA2,APOC3,CETP,LCAT
GO Biological Process	GO:0030182	neuron differentiation	5.93105e-10	2.08234	0.0255985	0.905058	AGRN,ALCAM,AMIGO1,APBB1,APOA1,ARFGEF1,ARID1B,ARTN,ATP2B2,BCL2,BLOC1S2,BLOC1S4,BRSK1,C12orf57,C21orf91,CAMSAP2,CDC42,CDH1,CDK5,CEBPB,COBL,CYFIP1,DDIT4,DLL4,DTNBP1,DYNLT1,FOXA1,FOXA2,FZD3,FZD4,GBA2,GRB2,HERC1,HES1,HIPK2,HMGB1,HS6ST1,ID1,IHH,ITGB1,JAM3,LAMB2,LRP6,MFRP,MTCH1,NCDN,NCK2,NOTCH1,NR2F6,PIK3CA,PITPNA,PRMT1,RAB8A,RBFOX2,ROM1,RPGRIP1,S1PR1,SALL1,SECISBP2,SEMA4A,SKI,SLC9A3R1,SOS1,SPON2,STK11,…
GO Biological Process	GO:0016050	vesicle organization	6.53877e-10	3.19819	0.00766691	1.40526	AP2M1,ARF1,BCL2,BLOC1S2,BLOC1S4,CD2AP,CHMP4A,DTNBP1,ENSG00000262633,FAM109A,FAM109B,FAM160A2,GNAI3,GOSR2,HOOK2,HPS1,LAMTOR1,LMAN1,LRSAM1,PDCD6IP,PI4K2B,PMEL,RAB27A,RAB5B,RAB8A,RBSN,SNAP23,SNX7,STAM,STAM2,STX16,STX16-NPEPL1,STX7,SYT3,TGFBRAP1,TRAPPC9,VAMP1,VAPA,VAPB,VPS18,VPS33B
GO Biological Process	GO:0043087	regulation of GTPase activity	6.57913e-10	2.66502	0.012201	1.0577	ADAP2,AGAP3,AGRN,ARFGEF1,ARHGAP17,ARHGAP21,ARHGAP42,ARHGEF5,ARRB1,ASAP3,BCL6,CDC42EP4,CRK,DOCK8,DVL2,DVL3,DYNLT1,EPHA1,FAM13B,FGD2,GAPVD1,GIT1,ITGB1,MET,NET1,PLXND1,PRR5-ARHGAP8,RAB3GAP2,RAPGEF3,RASAL3,RGP1,RGS11,RGS14,RIN3,RSU1,S1PR1,SOS1,SPRY2,STARD13,SYDE2,SYNGAP1,TAX1BP3,TBC1D2B,TBC1D5,VPS9D1,WNT11
GO Biological Process	GO:0007276	gamete generation	7.57048e-10	2.45875	0.0151758	0.992331	AFP,AKT1,ANG,ASF1B,AZIN2,BAD,BBS2,BCL2,BCL6,BRCA2,CCDC42,CDYL,CTSV,DDX20,DNAJA1,FNDC3A,FOXA3,GAL3ST1,GMCL1,HERC4,HEXB,HIST1H1A,HSF1,IHH,IL4R,ING2,ITGB1,JAM3,KDM3A,MERTK,MLH1,MYCBPAP,NANOS3,NOTCH1,NPHP1,NR6A1,NRIP1,PAQR8,PAX5,PGM3,QKI,RNF8,SLC22A16,SLC4A2,SOS1,SPAG8,SPATA20,SPATA25,SSTR3,STK11,TPGS1,TSNAX,TTLL5,TXNRD3,YBX3,ZMIZ1,ZNF541
GO Biological Process	GO:0055088	lipid homeostasis	8.25439e-10	5.43321	0.00245274	1.79283	ABCG1,APOA1,APOA2,APOC3,CETP,DGAT1,FITM2,GPAM,HNF4A,INS,LAMTOR1,LCAT,LRP5,MLXIPL,NR1H3,NR5A2,THADA
GO Biological Process	GO:0009101	glycoprotein biosynthetic process	8.9084e-10	3.07479	0.00832133	1.2824	B3GALT6,B3GAT3,B4GALT1,B4GALT3,B4GALT5,CANT1,CHST13,CHST14,EDEM1,EXTL1,EXTL3,FUT10,GAL3ST1,GALNT11,GBGT1,GCNT2,GLCE,GNPTG,HS6ST1,IGF1,LFNG,LMAN1,MAN2A1,MFNG,MGAT1,OST4,PARP1,PARP3,PGM3,PLOD3,POMT2,SERP1,SIRT4,SRD5A3,STT3A,TNKS2,UST,VEGFB
GO Biological Process	GO:0051640	organelle localization	9.13208e-10	2.72194	0.0113584	1.1182	ACTN4,ALB,AP3M2,ARF1,ARHGAP21,BBS2,BLOC1S2,BLOC1S4,BORCS5,BORCS6,BRAT1,CDC42,CDCA5,CDK5,CHMP4A,DEF8,DTNBP1,DYNLT1,GOSR2,ITGA4,LAMTOR1,LEMD2,LMAN1,LRPPRC,MFN1,MLH1,MYO5A,NUBP1,PCM1,PEX13,PLEKHM1,PLIN5,RAB27A,RAB6A,SLC9A3R1,SNAP23,SPICE1,SPRY2,STK11,STX7,SYNJ1,SYT3,TMEM106B,TPGS1,TRAPPC9,VPS33B,WIPI1
GO Biological Process	GO:0016042	lipid catabolic process	9.89435e-10	3.49707	0.00609709	1.29279	ABHD6,ACAD11,ACADM,ACAT1,ACBD5,AMACR,APOA1,APOA2,APOC3,BSCL2,CPT1A,CYP1A2,DDHD2,DECR2,ECI2,EHHADH,GBA,GBA2,HEXB,HINT2,INPP5F,MGST2,NAGA,NDUFAB1,PAFAH2,PEX13,PLA2G12A,PLCB3,PPARD,SRD5A3,YWHAH
GO Biological Process	GO:1903747	regulation of establishment of protein localization to mitochondrion	1.08578e-09	4.76363	0.00313319	1.8851	BAD,BAG4,BAP1,BCL2,BMF,CASP8,DNAJA1,DPH6,DYNLL1,DYNLL2,HES1,NMUR1,PEMT,SIRT4,TFDP2,TOMM7,U2AF1,U2AF2,UBL5,YWHAE,YWHAG,YWHAH
GO Biological Process	GO:0007264	small GTPase mediated signal transduction	1.1423e-09	3.29601	0.00695421	1.20526	ADGRG1,ARF1,BCL6,CDC42,CDC42EP4,CDK2,CHUK,CYFIP1,DHCR24,DOCK8,EPS8,G3BP1,GRB2,IGF1,KSR1,MAPKAPK2,NISCH,RALGDS,RAPGEF3,RASL10A,RASSF1,RHOBTB1,ROCK2,RRAS,RREB1,SBK2,SHOC2,SOS1,SYNGAP1,TAX1BP3
GO Biological Process	GO:0042176	regulation of protein catabolic process	1.24301e-09	2.88699	0.00960119	1.06593	AKT1,ALAD,ANAPC1,ANAPC15,ANAPC4,AZIN2,BANP,C4BPA,C4BPB,CDC42,CSNK1E,DDRGK1,DTL,EDEM1,ERLEC1,GBA,GPX1,HERPUD1,INS,LONRF1,LRP1,MAD2L2,NDFIP1,PSMB10,PSMB2,PSMC4,RGP1,RHBDD3,RNF144A,RPL11,RYBP,SENP1,SGTA,SKP1,SMURF1,UBQLN1,UBXN1,USP25
GO Biological Process	GO:0055081	anion homeostasis	1.2621e-09	8.64578	0.00104812	2.9426	ABCG1,APOA1,CETP,DGAT1,ENPP1,GPAM,HNF4A,INS,MLXIPL,SLC34A1,SLC9A3R1
GO Biological Process	GO:0051495	positive regulation of cytoskeleton organization	1.26471e-09	3.85793	0.00483594	1.51683	APOA1,ARHGEF5,ARPC1A,ARPC2,ARPC3,ARPC5L,BAG4,BRAF,CDC42,CDC42EP4,CDK5,CFL2,CYFIP1,ENSG00000284292,EPHA1,GRB2,ID1,MET,MYO1C,NCK2,PXN,RAPGEF3,ROCK2,RPS3,TEK,WNT11
GO Biological Process	GO:0002262	myeloid cell homeostasis	1.456e-09	5.52029	0.00231749	1.96267	ADAR,BAP1,BCL6,DMTN,EPAS1,HIPK2,HMGB1,JAM3,KMT2E,MB,MERTK,MTHFD1,PRDX1,SFXN1,SP3,THRA,VEGFA
GO Biological Process	GO:0010769	regulation of cell morphogenesis involved in differentiation	1.49979e-09	3.26519	0.00701983	1.23762	ACTN4,AMIGO1,APOA1,ARPC2,BRAF,CAPRIN1,CDC42,CDK5,CRK,CUL7,CYFIP1,DMTN,FBXO31,FGB,ID1,KIF13B,MACF1,NET1,PLXND1,RREB1,SARM1,SSH2,STK11,SYNGAP1,TNFRSF12A,TRPV2,UST,VEGFA,YWHAH
GO Biological Process	GO:0006898	receptor-mediated endocytosis	1.50287e-09	3.58463	0.00565075	1.34606	ACKR2,ALB,AMBP,AP1S1,AP2A1,AP2B1,AP2M1,APOA1,ARRB1,CD5,CDK5,CLTB,ENPP1,FCGR1A,GRB2,GRK2,HPX,INPP5F,ITGA4,ITGB1,LGALS3BP,LRP1,LRP6,SSC4D,SSC5D,SYNJ1,VTN
GO Biological Process	GO:1904950	negative regulation of establishment of protein localization	1.54201e-09	3.73954	0.00513158	1.50539	ANXA4,APOA1,APOA2,BAG4,CDK5,CIDEA,CSK,DMTN,DNAJA1,ERLEC1,FFAR4,INPP5K,INS,MDFIC,MXI1,NDFIP1,NFKBIE,NR1H3,PBLD,PFKL,PPM1A,RAB11FIP5,SIRT4,SLC9A3R1,SRI,SSC5D,THRA,ZC3H12A
GO Biological Process	GO:0008284	positive regulation of cell proliferation	1.55603e-09	2.14989	0.0220669	0.98775	ACER3,ADGRG1,AKT1,ANG,ATXN1L,B4GALT1,BAD,BCL2,BCL6,CARD11,CDC42,CDK2,CDK4,CHRD,COX17,CTC1,CYBA,DDRGK1,DLL4,DNAJA2,EGFL7,EIF4G1,EPHA1,ERN1,F2,FLT3LG,FZD3,GATA6,GCNT2,GNG5,GPAM,HES1,HIPK2,HLA-DMB,HMGB1,HSF1,ID1,IGF1,IGF2,IHH,INS,ITGB1,KDM5B,LIFR,LRP5,MLXIPL,NAMPT,NCK2,NME2,NOTCH1,NQO2,PDGFC,PIM1,PPARD,PRMT1,PTPN6,RARB,RASAL3,RIPK2,RPS3,RREB1,S1PR1,SLC25A33,STAT1,SUZ12,SYF2,TBX3,TCIRG1,TEK,TGFB2,THP…
GO Biological Process	GO:2000147	positive regulation of cell motility	1.78583e-09	2.6716	0.0115724	1.17157	ACTN4,ACVR1B,AKT1,ARHGEF39,BAG4,BCAR1,BCL2,CAMK1D,CPNE3,CREB3,CRK,CXCL2,DDRGK1,DMTN,DOCK8,EPHA1,FBXO31,FERMT3,GCNT2,HDAC7,HMGB1,IGF1,INS,ITGA4,MET,MIEN1,MYO1C,NIPBL,NOTCH1,ONECUT1,P2RX4,PDGFC,PLAU,ROCK2,RREB1,S1PR1,SNAI1,SOD2,SPRY2,TEK,TGFB2,VEGFA,VEGFB,VEGFC,VTN,WNT11,ZC3H12A
GO Biological Process	GO:0010822	positive regulation of mitochondrion organization	1.86877e-09	4.10184	0.00415851	1.57584	BAD,BAP1,BCL2,BMF,BOK,CAMKK2,CASP8,DDHD2,DPH6,DYNLL1,DYNLL2,GBA,HES1,MOAP1,NMUR1,PEMT,TFDP2,TNFSF10,TOMM7,U2AF1,U2AF2,UBL5,YWHAE,YWHAG,YWHAH
GO Biological Process	GO:0036503	ERAD pathway	1.88905e-09	6.3514	0.00176245	2.08912	AMFR,DNAJB12,EDEM1,ERLEC1,FBXO6,HERPUD1,MARCH6,POMT2,PSMC4,RNF185,SELENOS,SGTA,TMUB1,TRIM25,UBQLN1,WFS1
GO Biological Process	GO:0050801	ion homeostasis	1.89006e-09	2.36946	0.0161976	1.00795	ABCG1,ACO1,ADRA1A,APOA1,ARF1,ATOX1,ATP1A1,ATP2B2,ATP6V0A2,ATP6V0E1,ATP6V1G1,BCL2,BOK,C1QTNF1,CETP,CLN6,DDIT3,DGAT1,ENPP1,EPAS1,F2,GNA15,GNG3,GPAM,HERPUD1,HEXB,HFE2,HMGB1,HNF4A,HPX,INS,LRP6,MLXIPL,NDFIP1,NEDD8,NUBP1,PRNP,S1PR1,SELENOT,SFXN1,SKP1,SLC25A37,SLC34A1,SLC39A5,SLC4A2,SLC9A3R1,SLC9B1,SMDT1,SRI,SV2A,TCIRG1,THADA,TMEM64,TPCN1,TRIM24,TRPM2,VAPB,WFS1,YWHAE
GO Biological Process	GO:0002757	immune response-activating signal transduction	2.0062e-09	2.88031	0.0094384	1.20589	ARPC1A,ARPC2,ARPC3,BCAR1,BCL2,BRAF,CARD11,CASP8,CDC42,CHUK,CNPY3,CRK,CSK,CYFIP1,FCGR1A,FGB,FYB2,GRB2,HMGB1,HSPD1,IKBKB,LSM14A,MAP2K6,MAPKAPK2,MYO1C,NCKIPSD,NOD1,PIK3CA,PSMB10,PSMB2,PSMC4,PTPN6,PTPRJ,RAF1,RIPK2,SKP1,SPG21,STK11,TLR3,TRAF3,UNC93B1,WIPF1
GO Biological Process	GO:0022409	positive regulation of cell-cell adhesion	2.05569e-09	3.34331	0.00653694	1.50808	AKT1,BAD,BCL6,CARD11,CD5,CD83,CDC42,CSK,DMTN,DOCK8,FGB,FOXA1,FOXA2,GCNT2,GPAM,GRB2,HES1,HLA-DMB,HMGB1,HSPD1,IGF1,IGF2,IHH,IL4R,ITGA4,NCK2,PIK3CA,PTPN6,RASAL3,RIPK2,RPS3,SOCS1,ZMIZ1
GO Biological Process	GO:0002253	activation of immune response	2.12748e-09	2.74336	0.0106868	1.14145	ARPC1A,ARPC2,ARPC3,BCAR1,BCL2,BRAF,C4BPA,C4BPB,C9,CARD11,CASP8,CDC42,CFH,CHUK,CNPY3,CRK,CSK,CYFIP1,FCGR1A,FGB,FYB2,GRB2,HMGB1,HSPD1,IKBKB,LSM14A,MAP2K6,MAPKAPK2,MYO1C,NCKIPSD,NOD1,PIK3CA,PSMB10,PSMB2,PSMC4,PTPN6,PTPRJ,RAF1,RIPK2,SKP1,SPG21,STK11,TLR3,TRAF3,UNC93B1,WIPF1
GO Biological Process	GO:0046395	carboxylic acid catabolic process	2.46016e-09	3.67196	0.00522603	1.46891	ACAD11,ACADM,ACAT1,ACBD5,ACMSD,AGXT,AGXT2,AKR1A1,AMACR,CARNMT1,CBS,CDO1,CPT1A,DECR2,ECI2,EHHADH,FTCD,GLDC,GOT2,HAAO,HIBCH,IDNK,NAGK,NDUFAB1,PCBD1,PCYOX1,PEX13,PON1,PON3,PPARD
GO Biological Process	GO:0006520	cellular amino acid metabolic process	2.46369e-09	3.15787	0.0074272	1.19961	AARS2,ACAT1,ACMSD,ADSS,AGMAT,AGXT,AGXT2,AZIN2,CARNMT1,CBS,CDO1,CTNS,DPYS,FPGS,FTCD,GATC,GATM,GCLM,GLDC,GMPS,GOT2,HAAO,HIBCH,HNF4A,MSRA,MTAP,MTHFD1,PCBD1,PCYOX1,PEMT,PLOD3,PPA2,SIRT4,SLC7A5,TARS
GO Biological Process	GO:1901605	alpha-amino acid metabolic process	2.51785e-09	3.66813	0.00523148	1.35841	ACAT1,ACMSD,ADSS,AGMAT,AGXT,AGXT2,AZIN2,CARNMT1,CBS,CDO1,FPGS,FTCD,GATM,GCLM,GLDC,GMPS,GOT2,HAAO,HIBCH,HNF4A,MSRA,MTAP,MTHFD1,PCBD1,PEMT,PLOD3,SIRT4
GO Biological Process	GO:0040017	positive regulation of locomotion	2.66499e-09	2.59044	0.0123465	1.14346	ACTN4,ACVR1B,AKT1,ARHGEF39,ARTN,BAG4,BCAR1,BCL2,CAMK1D,CPNE3,CREB3,CRK,CXCL2,DDRGK1,DMTN,DOCK8,EPHA1,FBXO31,FERMT3,GCNT2,HDAC7,HMGB1,IGF1,INS,ITGA4,MET,MIEN1,MYO1C,NIPBL,NOTCH1,ONECUT1,P2RX4,PDGFC,PLAU,ROCK2,RREB1,S1PR1,SNAI1,SOD2,SPRY2,TEK,TGFB2,VAPA,VEGFA,VEGFB,VEGFC,VTN,WNT11,ZC3H12A
GO Biological Process	GO:1902903	regulation of supramolecular fiber organization	2.67346e-09	3.14877	0.00744867	1.32829	AKAP13,APOA1,ARF1,ARFGEF1,ARHGEF5,ARPC1A,ARPC2,ARPC3,ARPC5L,ASAP3,BAG4,BRAF,CAMSAP2,CDC42,CDC42EP4,CFL2,CYFIP1,DMTN,ENSG00000284292,EPHA1,EPS8,GPX1,GRB2,ID1,INPP5K,MET,MYO1C,NCK2,PXN,RAPGEF3,ROCK2,RPS3,S1PR1,SSH2,WNT11
GO Biological Process	GO:0001676	long-chain fatty acid metabolic process	2.78608e-09	5.33191	0.00239936	1.37098	ACSBG1,ACSL5,CBR1,CPT1A,CYP1A1,CYP1A2,ELOVL5,MYO5A,PTGES2,QKI,SLC27A5,TBXAS1
GO Biological Process	GO:0051224	negative regulation of protein transport	3.09908e-09	3.72202	0.00501253	1.48066	ANXA4,APOA1,APOA2,BAG4,CDK5,CIDEA,CSK,DMTN,ERLEC1,FFAR4,INPP5K,INS,MDFIC,MXI1,NDFIP1,NFKBIE,NR1H3,PBLD,PFKL,PPM1A,RAB11FIP5,SIRT4,SLC9A3R1,SRI,SSC5D,THRA,ZC3H12A
GO Biological Process	GO:0030433	ER-associated ubiquitin-dependent protein catabolic process	3.11184e-09	6.98424	0.00145011	2.10343	AMFR,EDEM1,ERLEC1,FBXO6,MARCH6,POMT2,PSMC4,RNF185,SELENOS,SGTA,TMUB1,TRIM25,UBQLN1,WFS1
GO Biological Process	GO:0006417	regulation of translation	3.26062e-09	2.83732	0.00958141	1.23292	ACO1,ADAR,AKT1,ANG,CAPRIN1,CASC3,CDK4,CNOT11,CYFIP1,DTD1,DTD2,EIF2A,EIF3D,EIF4ENIF1,EIF4G1,ENSG00000203546,GATC,GEMIN5,HIST1H3A,HIST1H4A,HIST2H3D,LARP1,LIMD1,LRPPRC,LSM14A,MAGOH,MIF4GD,MRPL58,MTRF1,NANOS3,NCK2,NCL,NUPL2,POLR2H,PYM1,QKI,RAE1,RPS3,SAMD4A,SECISBP2,SELENOT,SERP1,USP16,YBX3,YTHDF3,ZC3H10,ZC3H12A,ZFP36L2
GO Biological Process	GO:1901030	positive regulation of mitochondrial outer membrane permeabilization involved in apoptotic signaling pathway	3.32131e-09	8.82165	0.000966801	3.26072	BAD,BCL2,BMF,BOK,CASP8,DYNLL1,DYNLL2,TFDP2,YWHAE,YWHAG,YWHAH
GO Biological Process	GO:0044242	cellular lipid catabolic process	3.36119e-09	4.11156	0.00401904	1.53935	ABHD6,ACAD11,ACADM,ACAT1,ACBD5,AMACR,APOA1,APOA2,APOC3,CPT1A,DDHD2,DECR2,ECI2,EHHADH,GBA,GBA2,HEXB,INPP5F,MGST2,NAGA,NDUFAB1,PEX13,PPARD,SRD5A3
GO Biological Process	GO:0033135	regulation of peptidyl-serine phosphorylation	3.48603e-09	4.50748	0.00331124	1.8007	AKT1,ARRB1,BAG4,BCL2,BRAF,CDC42,DDIT4,DMTN,EIF4G1,GPD1L,INPP5F,INPP5K,MAD2L2,MLXIPL,NCK2,PIK3CA,RAF1,RAPGEF3,RASSF2,RIPK2,SPRY2,VEGFA
GO Biological Process	GO:0000904	cell morphogenesis involved in differentiation	3.61758e-09	2.45808	0.0140956	1.07222	ALCAM,AMIGO1,APBB1,ARTN,BCL2,BRSK1,C12orf57,CDC42,CDK5,COBL,CYFIP1,DTNBP1,EPHA1,FERMT2,FERMT3,FZD3,FZD4,GRB2,HES1,ID1,IHH,ITGA4,ITGB1,LAMA5,LAMB2,MERTK,MET,NOTCH1,PARVA,PIK3CA,PITPNA,PLOD3,PTPN6,RAB8A,RBFOX2,RILPL1,RILPL2,SEMA4A,SLC9A3R1,SOS1,SPINT2,SPON2,STK11,TCTN1,TEK,TMEM106B,VCL,VEGFA
GO Biological Process	GO:1902749	regulation of cell cycle G2/M phase transition	3.66148e-09	3.88031	0.0045333	1.41171	AURKB,CDC25A,CDK2,CDK4,CENPJ,CEP76,CSNK1E,CTC1,DTL,DYNLL1,HAUS2,HAUS4,HMMR,NBN,PCM1,PCNT,PSMB10,PSMB2,PSMC4,SKP1,SYF2,TAOK3,TOPBP1,TUBG1,YWHAE,YWHAG
GO Biological Process	GO:0046902	regulation of mitochondrial membrane permeability	3.91593e-09	6.08291	0.00184024	2.40392	ATF2,BAD,BCL2,BLOC1S2,BMF,BOK,CASP8,DYNLL1,DYNLL2,DYNLT1,MOAP1,SPG7,TFDP2,YWHAE,YWHAG,YWHAH
GO Biological Process	GO:0031960	response to corticosteroid	4.19364e-09	3.96078	0.00430662	1.63496	ACSBG1,AGXT,ALAD,ALPL,APOA2,BAD,BCL2,CDO1,CTSV,CYBA,DDIT4,DNMT3B,ENG,FAS,FOS,GBA,HMGB1,IL1RN,KLF9,NOTCH1,PARP1,PCK2,SSTR3,ZFP36L2
GO Biological Process	GO:0048872	homeostasis of number of cells	4.24191e-09	3.7619	0.0048177	1.45849	ADAR,AKT1,BAP1,BCL2,BCL6,CARD11,DMTN,EPAS1,FAS,FLT3LG,HIPK2,HMGB1,JAM3,KMT2E,MB,MERTK,MTHFD1,PRDX1,RASSF2,SFXN1,SIT1,SOS1,SP3,THRA,VEGFA
GO Biological Process	GO:0010389	regulation of G2/M transition of mitotic cell cycle	4.25796e-09	3.95758	0.0043101	1.42811	AURKB,CDK2,CDK4,CENPJ,CEP76,CSNK1E,CTC1,DTL,DYNLL1,HAUS2,HAUS4,HMMR,NBN,PCM1,PCNT,PSMB10,PSMB2,PSMC4,SKP1,SYF2,TAOK3,TOPBP1,TUBG1,YWHAE,YWHAG
GO Biological Process	GO:1903311	regulation of mRNA metabolic process	4.274e-09	4.46294	0.00334429	1.98031	BAG4,CDK11B,CPSF4,CWC22,GTPBP1,HNRNPK,HSF1,MAGOH,MBNL2,NANOS3,NSRP1,RBFOX2,SECISBP2,SF3B4,SLC39A5,SMU1,SRSF12,SRSF3,SRSF4,SRSF9,STH,U2AF2,YTHDC1,ZC3H12A,ZC3HAV1,ZFP36L2
[truncated: 49 more rows]

## Sheet: Table S3E
Table S3E. GREAT-generated significantly enriched GO terms for CSEs ( BinomFdrQ <0.0001)
[truncated: 501 more rows]

[truncated: 1 more sheets: Table S3F]
