# Supplementary material for: Comparative epigenomics reveals the impact of ruminant-specific regulatory elements on complex traits
Source: BMC Biol. 2022 Dec 8;20:273. doi: 10.1186/s12915-022-01459-0 (PMC9730597; doi:10.1186/s12915-022-01459-0)
Supplement: Supplementary file 6 — Additional file 6: Table S5. The summary of QTL enrichment folds in cattle. [file 12915_2022_1459_MOESM6_ESM.xlsx]

## Sheet: Table S5A
Table S5A The summary of QTL enrichment fold for ACE in cattle
Trait	Category	Oberve	Expect	Foldenrichment	log2(Foldenrichment+0.1)
305-day_milk_yield	Milk	1	0.706	1.41643	0.600679
Abdominal_circumference	Production	0	0.016	0	-3.32193
Abomasum_displacement	Health	0	0.329	0	-3.32193
Adrenocorticotropic_hormone_level	Health	0	0.102	0	-3.32193
Age_at_first_calving	Reproduction	0	0.362	0	-3.32193
Age_at_puberty	Reproduction	1	7.752	0.128999	-2.12659
Age_at_second_calving	Reproduction	0	0.038	0	-3.32193
Age_at_slaughter	Production	0	0.009	0	-3.32193
Aggressive_behavior	Exterior	0	0.047	0	-3.32193
Alanine_transaminase_level	Health	0	0.01	0	-3.32193
Alkaline_phosphatase_level	Health	0	0.054	0	-3.32193
Angularity	Exterior	0	0.178	0	-3.32193
Anogenital_distance	Exterior	0	0.016	0	-3.32193
Antibody-mediated_immune_response	Health	0	0.058	0	-3.32193
Anti-Mllerian_hormone_level	Health	0	0.187	0	-3.32193
Arachidic_acid_content	Meat and Carcass	0	0.011	0	-3.32193
Arachidonic_acid_content	Meat and Carcass	0	0.004	0	-3.32193
Aspartate_aminotransferase_level	Health	0	0.007	0	-3.32193
Atherogenic_index	Meat and Carcass	0	0.043	0	-3.32193
Average_daily_feed_intake	Production	1	0.407	2.457	1.35445
Average_daily_gain	Production	5	3.177	1.57381	0.743137
Average_daily_milk_yield	Milk	0	0.087	0	-3.32193
Basophil_number	Health	0	0.019	0	-3.32193
Beef_flavor_intensity	Meat and Carcass	0	0.02	0	-3.32193
Biceps_brachii_weight	Meat and Carcass	0	0.022	0	-3.32193
Birth_index	Reproduction	0	0.116	0	-3.32193
Blood_albumin_level	Health	0	0.047	0	-3.32193
Blood_cortisol_level	Health	0	0.041	0	-3.32193
Body_capacity	Production	0	0.045	0	-3.32193
Body_condition_score	Exterior	4	0.104	38.4615	5.26909
Body_depth	Production	2	3.564	0.561167	-0.596913
Body_energy_content	Production	0	0.049	0	-3.32193
Body_length	Production	2	0.06	33.3333	5.06322
Body_length_birth	Production	0	0.01	0	-3.32193
Body_size	Production	0	0.026	0	-3.32193
Body_temperature	Health	3	0.119	25.2101	4.66164
Body_weight	Production	0	0.527	0	-3.32193
Body_weight_18_months	Production	0	0.145	0	-3.32193
Body_weight_24_months	Production	0	0.031	0	-3.32193
Body_weight_6_months	Production	0	0.006	0	-3.32193
Body_weight_birth	Production	6	4.627	1.29674	0.48206
Body_weight_gain	Production	11	7.35	1.4966	0.675002
Body_weight_mature	Production	0	0.806	0	-3.32193
Body_weight_slaughter	Production	0	0.059	0	-3.32193
Body_weight_weaning	Production	7	2.293	3.05277	1.65662
Body_weight_yearling	Production	11	7.009	1.56941	0.739339
Bone_quality	Exterior	0	0.146	0	-3.32193
Bone_weight	Meat and Carcass	0	0.162	0	-3.32193
Bovine_leukemia_virus_susceptibility	Health	0	0.227	0	-3.32193
Bovine_respiratory_disease_susceptibility	Health	10	3.211	3.11429	1.6845
Bovine_spongiform_encephalopathy	Health	0	0.049	0	-3.32193
Bovine_tuberculosis_susceptibility	Health	6	3.93	1.52672	0.701964
Bovine_viral_diarrhea_virus_susceptibility	Health	0	0.097	0	-3.32193
C14_index	Meat and Carcass	0	0.008	0	-3.32193
C18_index	Meat and Carcass	0	0.005	0	-3.32193
C22:1_fatty_acid_content	Meat and Carcass	0	0.07	0	-3.32193
Calcidiol_level	Health	0	0.046	0	-3.32193
Calf_size	Reproduction	0	0.266	0	-3.32193
Calf_sucking_reflex	Reproduction	0	0.132	0	-3.32193
Calving_ability	Reproduction	0	0.066	0	-3.32193
Calving_ease	Reproduction	3	6.925	0.433213	-0.907216
Calving_ease_maternal	Reproduction	4	4.901	0.81616	-0.126329
Calving_index	Reproduction	1	0.2	5	2.3505
Calving_interval	Reproduction	0	0.455	0	-3.32193
Calving_to_conception_interval	Reproduction	0	0.262	0	-3.32193
Cannon_bone_circumference	Production	0	0.133	0	-3.32193
Capric_acid_content	Meat and Carcass	0	0.028	0	-3.32193
Carcass_weight	Meat and Carcass	5	2.458	2.03417	1.09368
Cell-mediated_immune_response	Health	0	0.069	0	-3.32193
Cheese_energy_recovery	Milk	0	0.103	0	-3.32193
Cheese_fat_recovery	Milk	0	0.208	0	-3.32193
Cheese_protein_recovery	Milk	0	0.22	0	-3.32193
Cheese_solids_recovery	Milk	0	0.069	0	-3.32193
Chest_girth	Production	0	0.098	0	-3.32193
Chest_width	Production	4	0.08	50	5.64674
Cholesterol_level	Health	0	0.016	0	-3.32193
Cholinesterase_level	Health	0	0.038	0	-3.32193
cis-10-Heptadecenoic_acid_content	Meat and Carcass	0	0.013	0	-3.32193
Cis-10-Pentadecenoic_acid_content	Meat and Carcass	0	0.011	0	-3.32193
Cis-12-C18_1_fatty_acid_content	Meat and Carcass	0	0.009	0	-3.32193
cis-Vaccenic_acid_content	Meat and Carcass	0	0.004	0	-3.32193
Clinical_mastitis	Health	1	1.298	0.770416	-0.200223
Coat_color	Exterior	0	0.109	0	-3.32193
Coat_texture	Exterior	0	0.104	0	-3.32193
Colostrum_albumin_concentration	Milk	0	0.074	0	-3.32193
Colostrum_quality	Milk	0	0.005	0	-3.32193
Colostrum_quantity	Milk	0	0.055	0	-3.32193
Complement_hemolytic_activity	Health	0	0.004	0	-3.32193
Conception_rate	Reproduction	12	7.725	1.5534	0.725434
Conformation_score	Exterior	4	0.218	18.3486	4.20544
Connective_tissue_amount	Meat and Carcass	2	0.079	25.3165	4.66769
Cooking_loss	Meat and Carcass	0	0.085	0	-3.32193
Curd_firming_rate	Milk	0	0.15	0	-3.32193
Curd_firmness	Milk	0	0.379	0	-3.32193
Curd_solids_yield	Milk	0	0.173	0	-3.32193
Curd_water_yield	Milk	0	0.028	0	-3.32193
Curd_yield	Milk	0	0.132	0	-3.32193
Dairy_capacity_composite_index	Exterior	0	0.152	0	-3.32193
Dairy_form	Exterior	2	3.414	0.585823	-0.544092
Daughter_pregnancy_rate	Reproduction	11	5.617	1.95834	1.04148
Desaturation_index	Meat and Carcass	0	0.004	0	-3.32193
Digital_cushion_thickness	Exterior	0	0.023	0	-3.32193
Digital_dermatitis	Exterior	0	0.117	0	-3.32193
Direct_bilirubin_level	Health	0	0.024	0	-3.32193
Docosahexaenoic_acid_content	Meat and Carcass	0	0.067	0	-3.32193
Docosanoic_acid_content	Meat and Carcass	0	0.004	0	-3.32193
Docosapentaenoic_acid_content	Meat and Carcass	0	0.028	0	-3.32193
Docosatetraenoic_acid_content	Meat and Carcass	0	0.024	0	-3.32193
Dopamine_level	Health	1	0.082	12.1951	3.62001
Dressing_percentage	Meat and Carcass	0	0.076	0	-3.32193
Drip_loss	Meat and Carcass	0	0.009	0	-3.32193
Dry_matter_intake	Production	1	1.804	0.554324	-0.611924
Duration_of_activity_during_novel_object_test	Exterior	0	0.046	0	-3.32193
Duration_of_activity_during_open_field_test	Exterior	0	0.025	0	-3.32193
Duration_of_exploration_during_novel_object_test	Exterior	0	0.108	0	-3.32193
Duration_of_exploration_during_open_field_test	Exterior	0	0.003	0	-3.32193
Duration_of_inactivity_during_novel_object_test	Exterior	0	0.051	0	-3.32193
Duration_of_inactivity_during_open_field_test	Exterior	0	0.056	0	-3.32193
Dystocia	Reproduction	0	0.061	0	-3.32193
Early_embryonic_survival	Reproduction	0	0.116	0	-3.32193
Eicosapentaenoic_acid_content	Meat and Carcass	0	0.036	0	-3.32193
Eicosenoic_acid_content	Meat and Carcass	0	0.01	0	-3.32193
Endometritis	Health	0	0.012	0	-3.32193
Eosinophil_number	Health	0	0.057	0	-3.32193
Epidermolysis_bullosa	Health	0	0.014	0	-3.32193
Eye_area_pigmentation	Exterior	0	0.292	0	-3.32193
Facial_pigmentation	Exterior	0	0.226	0	-3.32193
Fat_area_to_ribeye_area_ratio	Meat and Carcass	0	0.022	0	-3.32193
Fat_color	Meat and Carcass	0	0.065	0	-3.32193
Fat_cover	Meat and Carcass	0	0.01	0	-3.32193
Fat_percentage	Meat and Carcass	0	0.041	0	-3.32193
Fat_thickness_at_the_12th_rib	Meat and Carcass	0	1.079	0	-3.32193
Fat_weight	Meat and Carcass	0	0.004	0	-3.32193
Fecal_egg_count	Meat and Carcass	0	0.136	0	-3.32193
Fecal_larva_count	Health	0	0.37	0	-3.32193
Feed_conversion_ratio	Health	0	0.133	0	-3.32193
Feed_intake	Production	0	0.014	0	-3.32193
Feet_and_leg_conformation	Exterior	3	4.117	0.728686	-0.271103
Fertility_index	Production	1	0.636	1.57233	0.741857
Fertility_treatments	Production	0	0.075	0	-3.32193
Fertilization_rate	Production	3	0.129	23.2558	4.54571
First_service_conception	Production	2	3.72	0.537634	-0.649199
Flight_speed	Exterior	0	0.015	0	-3.32193
Foot_angle	Exterior	3	4.356	0.688705	-0.342442
Foot-and-mouth_disease_susceptibility	Health	0	0.025	0	-3.32193
Foreshank_weight	Meat and Carcass	0	0.039	0	-3.32193
Gamma-glutamyl_transferase_level	Health	0	0.011	0	-3.32193
General_health_index	Health	0	0.004	0	-3.32193
Gestation_length	Production	0	0.849	0	-3.32193
Glutamate_level	Health	0	0.058	0	-3.32193
Growth_index	Production	0	0.032	0	-3.32193
Hair_length	Exterior	0	0.04	0	-3.32193
HDL_cholesterol_level	Health	0	0.014	0	-3.32193
Head_weight	Meat and Carcass	0	0.051	0	-3.32193
Heart_weight	Meat and Carcass	0	0.021	0	-3.32193
Heat_tolerance	Health	0	0.112	0	-3.32193
Heel_depth	Exterior	0	0.008	0	-3.32193
Heifer_pregnancy	Production	0	0.056	0	-3.32193
Height_mature	Production	0	0.013	0	-3.32193
Height_yearling	Production	0	0.01	0	-3.32193
Hematocrit	Health	0	0.047	0	-3.32193
Hemoglobin	Health	0	0.037	0	-3.32193
Heneicosylic_acid_content	Meat and Carcass	0	0.004	0	-3.32193
Hind_leg_conformation	Exterior	0	0.004	0	-3.32193
Hindshank_weight	Meat and Carcass	0	0.011	0	-3.32193
Hip_height	Production	0	0.315	0	-3.32193
Hip_width	Production	0	0.013	0	-3.32193
Hoof_and_leg_disorders	Exterior	1	0.238	4.20168	2.1049
Hoof_trimming_status	Exterior	0	0.002	0	-3.32193
Immunoglobulin_G_level	Health	0	0.111	0	-3.32193
Infectious_bovine_keratoconjunctivitis_susceptibility	Health	0	0.011	0	-3.32193
Inhibin_level	Reproduction	0	0.712	0	-3.32193
Inseminations_per_conception	Reproduction	3	5.353	0.560433	-0.598515
Insulin_level	Health	0	0.062	0	-3.32193
Insulin-like_growth_factor_1_level	Health	0	0.528	0	-3.32193
Interdigital_hyperplasia	Exterior	0	0.029	0	-3.32193
Interleukin-4_level	Health	0	0.008	0	-3.32193
Intermuscular_fat_percentage	Meat and Carcass	0	0.025	0	-3.32193
Interval_from_first_to_last_insemination	Reproduction	4	0.879	4.55063	2.21742
Interval_to_first_estrus_after_calving	Reproduction	18	2.946	6.10998	2.63459
Intramuscular_fat	Meat and Carcass	0	0.753	0	-3.32193
Johnes_disease_tolerance	Health	0	0.031	0	-3.32193
Juiciness	Meat and Carcass	0	0.335	0	-3.32193
Ketosis	Health	2	1.203	1.66251	0.817632
Kidney_fat_weight	Meat and Carcass	0	0.007	0	-3.32193
Kidney_pelvic_and_heart_fat_percentage	Meat and Carcass	4	0.308	12.987	3.71006
Kidney_weight	Meat and Carcass	0	0.044	0	-3.32193
Lactate_dehydrogenase_level	Health	0	0.004	0	-3.32193
Lactation_persistency	Milk	2	0.807	2.47831	1.36643
Laminitis	Exterior	0	0.029	0	-3.32193
Lauric_acid_content	Meat and Carcass	0	0.006	0	-3.32193
LDL_cholesterol_level	Health	0	0.118	0	-3.32193
Lean_meat_yield	Meat and Carcass	6	3.28	1.82927	0.948054
Length_of_productive_life	Production	17	7.186	2.36571	1.302
Lifetime_profit_index	Production	0	0.152	0	-3.32193
Lignoceric_acid_content	Meat and Carcass	0	0.083	0	-3.32193
Linolenic_acid_content	Meat and Carcass	0	0.009	0	-3.32193
Liver_abscess	Health	0	0.232	0	-3.32193
Liver_weight	Meat and Carcass	0	0.022	0	-3.32193
Locomotion	Exterior	0	0.005	0	-3.32193
Loin_strength	Exterior	0	0.01	0	-3.32193
Long-chain_fatty_acid_content	Meat and Carcass	0	0.035	0	-3.32193
Longissimus_muscle_area	Meat and Carcass	0	1.45	0	-3.32193
Longissimus_muscle_area_growth	Meat and Carcass	0	0.059	0	-3.32193
Longissimus_muscle_width	Meat and Carcass	0	0.005	0	-3.32193
Lung_weight	Meat and Carcass	0	0.023	0	-3.32193
Luteal_activity	Reproduction	3	0.564	5.31915	2.43807
Luteinizing_hormone_level	Reproduction	0	0.032	0	-3.32193
Lymphocyte_number	Health	0	0.011	0	-3.32193
M._paratuberculosis_susceptibility	Health	1	1.412	0.708215	-0.307188
Male_fertility	Reproduction	0	0.15	0	-3.32193
Marbling_score	Meat and Carcass	0	1.167	0	-3.32193
Marfan_syndrome-like_disease	Health	0	0.006	0	-3.32193
Margaric_acid_content	Meat and Carcass	0	0.014	0	-3.32193
Maternal_behavior	Exterior	0	0.01	0	-3.32193
Maturity_rate	Production	1	1.182	0.846024	-0.0800518
Mean_corpuscular_hemoglobin_concentration	Health	0	0.072	0	-3.32193
Mean_corpuscular_hemoglobin_content	Health	0	0.041	0	-3.32193
Mean_corpuscular_volume	Health	0	0.058	0	-3.32193
Mean_platelet_volume	Health	0	0.014	0	-3.32193
Meat_color_a	Meat and Carcass	0	0.014	0	-3.32193
Meat_color_b	Meat and Carcass	0	0.008	0	-3.32193
Meat_color_chroma	Meat and Carcass	0	0.003	0	-3.32193
Meat_color_L	Meat and Carcass	0	0.232	0	-3.32193
Meat_color_score	Meat and Carcass	0	0.064	0	-3.32193
Meat_fat_content	Meat and Carcass	0	0.005	0	-3.32193
Meat_firmness	Meat and Carcass	0	0.007	0	-3.32193
Meat_flavor_score	Meat and Carcass	0	0.039	0	-3.32193
Meat_percentage	Meat and Carcass	0	0.016	0	-3.32193
Meat_texture	Meat and Carcass	0	0.037	0	-3.32193
Medium-chain_fatty_acid_content	Meat and Carcass	0	0.016	0	-3.32193
Metabolic_body_weight	Production	2	1.993	1.00351	0.142103
Methane_production	Production	0	0.335	0	-3.32193
Metritis	Health	0	0.007	0	-3.32193
Milk_alpha-casein_content	Milk	0	0.008	0	-3.32193
Milk_alpha-casein_to_beta-casein_ratio	Milk	0	0.008	0	-3.32193
Milk_alpha-lactalbumin_percentage	Milk	0	0.183	0	-3.32193
Milk_alpha-S1-casein_content	Milk	0	0.007	0	-3.32193
Milk_alpha-S1-casein_percentage	Milk	0	0.247	0	-3.32193
Milk_alpha-S2-casein_percentage	Milk	0	0.664	0	-3.32193
Milk_arachidic_acid_content	Milk	0	0.222	0	-3.32193
Milk_arachidonic_acid_content	Milk	0	0.158	0	-3.32193
Milk_beta-carotene_content	Milk	0	0.033	0	-3.32193
Milk_beta-casein_content	Milk	0	0.01	0	-3.32193
Milk_beta-casein_percentage	Milk	0	0.154	0	-3.32193
Milk_beta-lactoglobulin_percentage	Milk	1	0.578	1.7301	0.871925
Milk_beta-lactoglobulin_protein_content	Milk	1	0.246	4.06504	2.05833
Milk_branched-chain_fatty_acid_content	Milk	0	0.017	0	-3.32193
Milk_butyric_acid_content	Milk	3	1.611	1.8622	0.97247
Milk_C10_index	Milk	0	0.091	0	-3.32193
Milk_C14_index	Milk	10	2.849	3.51	1.852
Milk_C16_index	Milk	10	2.169	4.61042	2.23586
Milk_C18_index	Milk	0	0.535	0	-3.32193
Milk_calcium_content	Milk	0	0.243	0	-3.32193
Milk_capric_acid_content	Milk	3	2.04	1.47059	0.651305
Milk_caproic_acid_content	Milk	4	1.906	2.09864	1.13661
Milk_caprylic_acid_content	Milk	4	1.87	2.13904	1.16288
Milk_casein_content	Milk	0	0.04	0	-3.32193
Milk_casein_index	Milk	0	0.099	0	-3.32193
Milk_casein_percentage	Milk	1	0.694	1.44092	0.623794
Milk_cholesterol_content	Milk	3	0.196	15.3061	3.94543
Milk_cis-12-Octadecenoic_acid_content	Milk	0	0.012	0	-3.32193
Milk_cis-4_7_10_13_16_19-Docosahexaenoic_acid_content	Milk	0	0.05	0	-3.32193
Milk_cis-7_10_13_16_19-Docosapentaenoic_acid_content	Milk	0	0.034	0	-3.32193
Milk_cis-8_11_14-Eicosatrienoic_acid_content	Milk	0	0.027	0	-3.32193
Milk_cis-9-C10_1_fatty_acid_content	Milk	0	0.013	0	-3.32193
Milk_cis-9-Eicosenoic_acid_content	Milk	0	0.013	0	-3.32193
Milk_cis-9-Heptadecenoic_acid_content	Milk	0	0.025	0	-3.32193
Milk_cis-fatty_acid_content	Milk	1	0.04	25	4.64962
Milk_cis-vaccenic_acid_content	Milk	0	0.012	0	-3.32193
Milk_citrate_content	Milk	0	0.053	0	-3.32193
Milk_conjugated_linoleic_acid_content	Milk	2	0.927	2.1575	1.17472
Milk_copper_content	Milk	0	0.03	0	-3.32193
Milk_delta-9-desaturase_content	Milk	0	0.047	0	-3.32193
Milk_docosanoic_acid_content	Milk	0	0.028	0	-3.32193
Milk_eicosapentaenoic_acid_content	Milk	2	0.195	10.2564	3.37245
Milk_fat_content	Milk	0	0.237	0	-3.32193
Milk_fat_percentage	Milk	10	8.264	1.21007	0.389641
Milk_fat_yield	Milk	21	10.604	1.98038	1.05685
Milk_fat-to-protein_ratio	Milk	0	0.099	0	-3.32193
Milk_fatty_acid_unsaturated_index	Milk	0	0.048	0	-3.32193
Milk_fever	Milk	0	0.01	0	-3.32193
Milk_glycerophosphocholine_content	Milk	0	0.14	0	-3.32193
Milk_glycerophosphocholine_to_phosphocholine_ratio	Milk	0	0.144	0	-3.32193
Milk_glycosylated_kappa-casein_percentage	Milk	5	4.606	1.08554	0.245545
Milk_iodine_content	Milk	1	0.044	22.7273	4.51269
Milk_iron_content	Milk	1	0.926	1.07991	0.238681
Milk_kappa-casein_content	Milk	0	0.049	0	-3.32193
Milk_kappa-casein_percentage	Milk	3	7.669	0.391185	-1.02566
Milk_lactoferrin_content	Milk	0	0.032	0	-3.32193
Milk_lactoperoxidase_content	Milk	0	0.018	0	-3.32193
Milk_lactose_content	Milk	1	0.491	2.03666	1.09536
Milk_lactose_yield	Milk	1	0.173	5.78035	2.5559
Milk_lauric_acid_content	Milk	3	1.015	2.95567	1.61149
Milk_lauroleic_acid_content	Milk	0	0.015	0	-3.32193
Milk_linoleic_acid_content	Milk	1	1.138	0.878735	-0.0310104
Milk_linolenic_acid_content	Milk	0	0.628	0	-3.32193
Milk_long-chain_fatty_acid_content	Milk	0	0.028	0	-3.32193
Milk_magnesium_content	Milk	0	0.075	0	-3.32193
Milk_manganese_content	Milk	0	0.011	0	-3.32193
Milk_margaric_acid_content	Milk	0	0.294	0	-3.32193
Milk_medium-chain_fatty_acid_content	Milk	1	0.15	6.66667	2.75845
Milk_mid-infrared_spectra	Milk	0	0.386	0	-3.32193
Milk_monounsaturated_fatty_acid_content	Milk	0	0.163	0	-3.32193
Milk_myristelaidic_acid_content	Milk	0	0.003	0	-3.32193
Milk_myristic_acid_content	Milk	2	2.017	0.991572	0.126407
Milk_myristoleic_acid_content	Milk	9	2.289	3.93185	2.01144
Milk_octadecenoic_acid_content	Milk	0	0.008	0	-3.32193
Milk_oleic_acid_content	Milk	2	0.955	2.09424	1.13372
Milk_omega-6_fatty_acid_content	Milk	0	0.025	0	-3.32193
Milk_palmitelaidic_acid_content	Milk	0	0.009	0	-3.32193
Milk_palmitic_acid_content	Milk	1	1.086	0.92081	0.0297148
Milk_palmitoleic_acid_content	Milk	9	2.394	3.7594	1.94838
Milk_pentadecylic_acid_content	Milk	0	0.589	0	-3.32193
Milk_pH	Milk	0	0.039	0	-3.32193
Milk_phosphocholine_level	Milk	0	0.04	0	-3.32193
Milk_phosphorus_content	Milk	0	0.176	0	-3.32193
Milk_phosphorylated_alpha-S2-casein_percentage	Milk	0	0.509	0	-3.32193
Milk_polyunsaturated_fatty_acid_content	Milk	0	0.088	0	-3.32193
Milk_potassium_content	Milk	1	0.888	1.12613	0.294107
Milk_profitability_index	Milk	0	0.161	0	-3.32193
Milk_protein_content	Milk	0	0.157	0	-3.32193
Milk_protein_percentage	Milk	12	10.214	1.17486	0.350337
Milk_protein_yield	Milk	11	10.074	1.09192	0.253287
Milk_protein-to-fat_ratio	Milk	0	0.12	0	-3.32193
Milk_rennet_coagulation_time	Milk	0	0.178	0	-3.32193
Milk_riboflavin_content	Milk	0	1.203	0	-3.32193
Milk_rumenic_acid_content	Milk	0	0.016	0	-3.32193
Milk_saturated_fatty_acid_content	Milk	1	0.318	3.14465	1.69806
Milk_saturated_to_unsaturated_fatty_acid_ratio	Milk	0	0.126	0	-3.32193
Milk_selenium_content	Milk	0	0.011	0	-3.32193
Milk_short-chain_fatty_acid_content	Milk	0	0.021	0	-3.32193
Milk_sodium_content	Milk	0	0.097	0	-3.32193
Milk_solids_percentage	Milk	0	0.006	0	-3.32193
Milk_stearic_acid_content	Milk	1	0.719	1.39082	0.576107
Milk_tetracosanoic_acid_content	Milk	0	0.555	0	-3.32193
Milk_trans-10_cis-12-octadecadienoic_acid_content	Milk	0	0.004	0	-3.32193
Milk_trans-10-Octadecenoic_acid_content	Milk	0	0.072	0	-3.32193
Milk_trans-11_cis-15-Octadecadienoic_acid_content	Milk	0	0.011	0	-3.32193
Milk_trans-16-Octadecenoic_acid_content	Milk	0	0.021	0	-3.32193
Milk_trans-4-Octadecenoic_acid_content	Milk	0	0.004	0	-3.32193
Milk_trans-6-8-Octadecenoic_acid_content	Milk	0	0.015	0	-3.32193
Milk_trans-9_trans-12-Octadecadienoic_acid_content	Milk	0	0.02	0	-3.32193
Milk_trans-9-Octadecenoic_acid_content	Milk	0	0.037	0	-3.32193
Milk_trans-fatty_acid_content	Milk	0	0.01	0	-3.32193
Milk_trans-fatty_acid_to_cis-fatty_acid_ratio	Milk	0	0.054	0	-3.32193
Milk_trans-vaccenic_acid_content	Milk	0	0.064	0	-3.32193
Milk_tricosanoic_acid_content	Milk	0	0.191	0	-3.32193
Milk_tridecylic_acid_content	Milk	10	1.729	5.78369	2.55672
Milk_undecylic_acid_content	Milk	0	0.018	0	-3.32193
Milk_unglycosylated_kappa-casein_percentage	Milk	3	4.365	0.687285	-0.345042
Milk_unsaturated_fatty_acid_content	Milk	1	0.148	6.75676	2.77753
Milk_urea_nitrogen_content	Milk	0	0.038	0	-3.32193
Milk_urea_nitrogen_yield	Milk	0	0.014	0	-3.32193
Milk_vitamin_B-12_content	Milk	0	0.204	0	-3.32193
Milk_whey_protein_content	Milk	0	0.012	0	-3.32193
Milk_whey_protein_percentage	Milk	0	0.016	0	-3.32193
Milk_yield	Milk	6	8.105	0.740284	-0.251051
Milk_yield_ECM	Milk	0	0.147	0	-3.32193
Milk_zinc_content	Milk	0	0.876	0	-3.32193
Milking_speed	Milk	11	5.232	2.10245	1.13911
Monocyte_number	Health	0	0.043	0	-3.32193
Monounsaturated_fatty_acid_content	Meat and Carcass	0	0.386	0	-3.32193
Monounsaturated_to_saturated_fatty_acid_ratio	Meat and Carcass	0	0.006	0	-3.32193
Muscle_anserine_content	Meat and Carcass	0	0.664	0	-3.32193
Muscle_beta-alanine_content	Meat and Carcass	0	0.019	0	-3.32193
Muscle_calcium_content	Meat and Carcass	0	0.279	0	-3.32193
Muscle_carnosine_content	Meat and Carcass	1	0.346	2.89017	1.58023
Muscle_creatine_content	Meat and Carcass	0	0.392	0	-3.32193
Muscle_creatinine_content	Meat and Carcass	0	0.321	0	-3.32193
Muscle_iron_content	Meat and Carcass	0	0.352	0	-3.32193
Muscle_magnesium_content	Meat and Carcass	0	0.301	0	-3.32193
Muscle_pH	Meat and Carcass	0	0.052	0	-3.32193
Muscle_phosphorus_content	Meat and Carcass	0	0.257	0	-3.32193
Muscle_potassium_content	Meat and Carcass	0	0.306	0	-3.32193
Muscle_protein_percentage	Meat and Carcass	0	0.011	0	-3.32193
Muscle_sodium_content	Meat and Carcass	0	0.397	0	-3.32193
Muscle_taurine_content	Meat and Carcass	0	0.126	0	-3.32193
Muscle_zinc_content	Meat and Carcass	0	0.294	0	-3.32193
Muscularity	Exterior	0	0.005	0	-3.32193
Myristic_acid_content	Meat and Carcass	1	0.445	2.24719	1.23094
Myristic_and_palmitic_acid_ratio	Meat and Carcass	0	0.011	0	-3.32193
Myristoleic_acid_content	Meat and Carcass	1	0.28	3.57143	1.87634
Net_merit	Production	8	6.08	1.31579	0.501607
Neutrophil_number	Health	1	0.01	100	6.6453
Non-return_rate	Reproduction	2	1.048	1.9084	1.00604
Number_of_embryos	Reproduction	0	0.035	0	-3.32193
Number_of_transferable_embryos	Reproduction	0	0.015	0	-3.32193
Number_of_unfertilized_ova	Reproduction	0	0.008	0	-3.32193
Oleic_acid_content	Meat and Carcass	1	0.366	2.73224	1.50194
Omega-3_to_omega-6_fatty_acid_ratio	Meat and Carcass	0	0.032	0	-3.32193
Omega-3_unsaturated_fatty_acid_content	Meat and Carcass	0	0.023	0	-3.32193
Omega-6_polyunsaturated_fatty_acid_content	Meat and Carcass	0	0.015	0	-3.32193
Omega-6_to_omega-3_fatty_acid_ratio	Meat and Carcass	0	0.011	0	-3.32193
Palmitic_acid_content	Meat and Carcass	0	0.041	0	-3.32193
Palmitoleic_acid_content	Meat and Carcass	2	0.221	9.04977	3.19374
Pentadecylic_acid_content	Meat and Carcass	0	0.012	0	-3.32193
Percentage_abnormal_sperm	Reproduction	0	0.008	0	-3.32193
Percentage_normal_sperm	Reproduction	0	3.754	0	-3.32193
Platelet_number	Health	0	0.008	0	-3.32193
Polyunsaturated_fatty_acid_content	Meat and Carcass	3	0.182	16.4835	4.05168
Polyunsaturated_to_saturated_fatty_acid_ratio	Meat and Carcass	0	0.021	0	-3.32193
Pregnancy_rate	Reproduction	0	0.386	0	-3.32193
Prolactin_level	Health	0	0.007	0	-3.32193
PTA_type	Production	2	4.154	0.481464	-0.782239
Quadriceps_weight	Meat and Carcass	0	0.022	0	-3.32193
Quality_grade	Meat and Carcass	0	0.008	0	-3.32193
Rear_leg_placement_rear_view	Exterior	1	3.224	0.310174	-1.28569
Rear_leg_placement_side_view	Exterior	2	2.835	0.705467	-0.312102
Red_blood_cell_distribution_width	Health	0	0.097	0	-3.32193
Red_blood_cell_number	Health	0	0.048	0	-3.32193
Reproductive_efficiency	Reproduction	0	0.245	0	-3.32193
Residual_feed_intake	Production	1	1.654	0.604595	-0.505134
Respiratory_rate	Health	0	0.073	0	-3.32193
Retail_product_yield	Meat and Carcass	0	0.009	0	-3.32193
Retained_placenta	Reproduction	0	0.05	0	-3.32193
Rump_angle	Exterior	4	1.231	3.24939	1.7439
Rump_conformation	Exterior	0	0.079	0	-3.32193
Rump_length	Production	0	0.017	0	-3.32193
Rump_width	Production	2	3.4	0.588235	-0.539026
Saturated_fatty_acid_content	Meat and Carcass	1	0.479	2.08768	1.1294
Scrotal_circumference	Reproduction	1	7.145	0.139958	-2.05915
Semen_volume	Reproduction	0	0.088	0	-3.32193
Serotonin_level	Health	0	0.113	0	-3.32193
Serum_calcium_level	Health	0	0.03	0	-3.32193
Serum_chloride_level	Health	0	0.007	0	-3.32193
Sexual_precocity	Reproduction	0	0.381	0	-3.32193
Shear_force	Meat and Carcass	3	1.556	1.92802	1.02007
Sire_conception_rate	Reproduction	0	0.218	0	-3.32193
Sirloin_weight	Meat and Carcass	0	0.012	0	-3.32193
Sole_hemorrhage	Exterior	0	0.013	0	-3.32193
Sole_ulcer	Exterior	0	0.003	0	-3.32193
Somatic_cell_count	Health	0	0.571	0	-3.32193
Somatic_cell_score	Health	10	5.874	1.70242	0.849933
Sperm_acrosome_integrity_rate	Reproduction	0	0.007	0	-3.32193
Sperm_concentration	Reproduction	0	0.023	0	-3.32193
sperm_counts	Reproduction	0	0.158	0	-3.32193
Sperm_DNA_fragmentation	Reproduction	0	0.016	0	-3.32193
Sperm_head_abnormalities	Reproduction	0	0.011	0	-3.32193
Sperm_motility	Reproduction	2	0.473	4.22833	2.11381
Sperm_plasma_membrane_integrity	Reproduction	0	0.012	0	-3.32193
Sperm_tail_abnormalities	Reproduction	0	0.007	0	-3.32193
Spleen_weight	Meat and Carcass	0	0.045	0	-3.32193
Stature	Exterior	4	5.273	0.758581	-0.219973
Stayability	Reproduction	0	0.071	0	-3.32193
Stearic_acid_content	Meat and Carcass	0	0.029	0	-3.32193
Stillbirth	Reproduction	6	4.765	1.25918	0.442738
Stillbirth_maternal	Reproduction	4	2.435	1.64271	0.801333
Strength	Exterior	3	4.61	0.650759	-0.413578
Subcutaneous_fat	Meat and Carcass	0	0.683	0	-3.32193
Subcutaneous_rump_fat_thickness	Meat and Carcass	0	0.242	0	-3.32193
Teat_length	Exterior	2	1.983	1.00857	0.148704
Teat_number	Exterior	0	0.068	0	-3.32193
Teat_placement	Exterior	0	0.013	0	-3.32193
Teat_placement_front	Exterior	1	2.231	0.448229	-0.867148
Teat_placement_rear	Exterior	2	2.028	0.986193	0.119281
Teat_thickness	Exterior	0	0.037	0	-3.32193
Temperament	Exterior	3	0.138	21.7391	4.44884
Tenderness_score	Meat and Carcass	1	0.594	1.6835	0.834713
Thurl_width	Production	0	0.01	0	-3.32193
Thyroxine_level	Health	0	0.031	0	-3.32193
Tick_resistance	Health	1	0.528	1.89394	0.995622
Time_to_curd_firmness	Milk	0	0.061	0	-3.32193
Total_bilirubin_level	Health	0	0.142	0	-3.32193
Total_number_of_ova	Reproduction	0	0.01	0	-3.32193
trans-12-C18_1_fatty_acid_content	Meat and Carcass	0	0.021	0	-3.32193
trans-15-C18_1_fatty_acid_content	Meat and Carcass	0	0.019	0	-3.32193
Trans-6-9-C18_1_fatty_acid_content	Meat and Carcass	0	0.033	0	-3.32193
Tridecylic_acid_content	Meat and Carcass	0	0.007	0	-3.32193
Triglyceride_level	Health	0	0.019	0	-3.32193
Triiodothyronine_level	Health	0	0.025	0	-3.32193
Twinning	Reproduction	2	0.519	3.85356	1.98315
Udder_attachment	Exterior	4	4.427	0.903546	0.00510735
Udder_balance	Exterior	0	0.029	0	-3.32193
Udder_capacity	Exterior	0	0.006	0	-3.32193
Udder_cleft	Exterior	3	3.255	0.921659	0.0309137
Udder_composite_index	Exterior	0	0.033	0	-3.32193
Udder_depth	Exterior	4	4.765	0.839454	-0.090105
Udder_height	Exterior	2	3.282	0.609385	-0.49536
Udder_structure	Exterior	0	0.111	0	-3.32193
Udder_texture	Exterior	0	0.068	0	-3.32193
Udder_width	Exterior	0	0.048	0	-3.32193
Unsaturated_fatty_acid_content	Meat and Carcass	0	0.009	0	-3.32193
White_blood_cell_number	Health	0	0.077	0	-3.32193
White_line_disease	Exterior	0	0.016	0	-3.32193
White_spotting	Exterior	1	0.423	2.36407	1.30104
Withers_height	Production	0	0.128	0	-3.32193
Yield_grade	Meat and Carcass	3	0.288	10.4167	3.39461
Young_stock_survival	Production	0	0.064	0	-3.32193

## Sheet: Table S5B
Table S5B The summary of QTL enrichment fold for ACP in cattle
Trait	Category	Oberve	Expect	Foldenrichment	log2(Foldenrichment+0.1)
305-day_milk_yield	Milk	2	2.186	0.914913	0.0213562
Abdominal_circumference	Production	0	0.045	0	-3.32193
Abomasum_displacement	Health	0	1.127	0	-3.32193
Adrenocorticotropic_hormone_level	Health	0	0.36	0	-3.32193
Age_at_first_calving	Reproduction	2	1.146	1.7452	0.883778
Age_at_puberty	Reproduction	3	24.546	0.12222	-2.16994
Age_at_second_calving	Reproduction	0	0.119	0	-3.32193
Age_at_slaughter	Production	0	0.027	0	-3.32193
Aggressive_behavior	Exterior	0	0.167	0	-3.32193
Alanine_transaminase_level	Health	0	0.022	0	-3.32193
Alkaline_phosphatase_level	Health	0	0.166	0	-3.32193
Angularity	Exterior	0	0.6	0	-3.32193
Anogenital_distance	Exterior	0	0.082	0	-3.32193
Antibody-mediated_immune_response	Health	0	0.186	0	-3.32193
Anti-Mllerian_hormone_level	Health	3	0.504	5.95238	2.5975
Arachidic_acid_content	Meat and Carcass	0	0.025	0	-3.32193
Arachidonic_acid_content	Meat and Carcass	0	0.021	0	-3.32193
Aspartate_aminotransferase_level	Health	0	0.028	0	-3.32193
Atherogenic_index	Meat and Carcass	0	0.094	0	-3.32193
Average_daily_feed_intake	Production	5	1.251	3.9968	2.0345
Average_daily_gain	Production	12	10.296	1.1655	0.339709
Average_daily_milk_yield	Milk	0	0.327	0	-3.32193
Basophil_number	Health	0	0.075	0	-3.32193
Beef_flavor_intensity	Meat and Carcass	0	0.072	0	-3.32193
Biceps_brachii_weight	Meat and Carcass	0	0.083	0	-3.32193
Birth_index	Reproduction	3	0.324	9.25926	3.22639
Blood_albumin_level	Health	0	0.132	0	-3.32193
Blood_cortisol_level	Health	0	0.117	0	-3.32193
Body_capacity	Production	0	0.1	0	-3.32193
Body_condition_score	Exterior	0	0.411	0	-3.32193
Body_depth	Production	20	11.149	1.79388	0.921347
Body_energy_content	Production	0	0.153	0	-3.32193
Body_length	Production	2	0.173	11.5607	3.54358
Body_length_birth	Production	0	0.021	0	-3.32193
Body_size	Production	0	0.071	0	-3.32193
Body_temperature	Health	0	0.296	0	-3.32193
Body_weight	Production	0	1.685	0	-3.32193
Body_weight_18_months	Production	0	0.463	0	-3.32193
Body_weight_24_months	Production	1	0.096	10.4167	3.39461
Body_weight_6_months	Production	0	0.027	0	-3.32193
Body_weight_birth	Production	13	14.636	0.888221	-0.0170946
Body_weight_gain	Production	27	23.811	1.13393	0.30326
Body_weight_mature	Production	2	2.67	0.749064	-0.236055
Body_weight_slaughter	Production	0	0.18	0	-3.32193
Body_weight_weaning	Production	12	7.406	1.62031	0.782667
Body_weight_yearling	Production	26	22.34	1.16383	0.337804
Bone_quality	Exterior	3	0.468	6.41026	2.70271
Bone_weight	Meat and Carcass	1	0.496	2.01613	1.08143
Bovine_leukemia_virus_susceptibility	Health	0	0.695	0	-3.32193
Bovine_respiratory_disease_susceptibility	Health	26	9.722	2.67435	1.47215
Bovine_spongiform_encephalopathy	Health	0	0.215	0	-3.32193
Bovine_tuberculosis_susceptibility	Health	10	12.945	0.772499	-0.196775
Bovine_viral_diarrhea_virus_susceptibility	Health	1	0.336	2.97619	1.62114
C14_index	Meat and Carcass	0	0.026	0	-3.32193
C18_index	Meat and Carcass	0	0.027	0	-3.32193
C22:1_fatty_acid_content	Meat and Carcass	0	0.223	0	-3.32193
Calcidiol_level	Health	0	0.093	0	-3.32193
Calf_size	Reproduction	4	0.821	4.87211	2.31386
Calf_sucking_reflex	Reproduction	0	0.413	0	-3.32193
Calving_ability	Reproduction	0	0.19	0	-3.32193
Calving_ease	Reproduction	19	21.949	0.865643	-0.0504381
Calving_ease_maternal	Reproduction	14	15.776	0.887424	-0.0182585
Calving_index	Reproduction	0	0.652	0	-3.32193
Calving_interval	Reproduction	1	1.5	0.666667	-0.383329
Calving_to_conception_interval	Reproduction	4	0.894	4.47427	2.19354
Cannon_bone_circumference	Production	1	0.398	2.51256	1.38547
Capric_acid_content	Meat and Carcass	0	0.085	0	-3.32193
Carcass_weight	Meat and Carcass	11	7.878	1.39629	0.581393
Cell-mediated_immune_response	Health	0	0.2	0	-3.32193
Cheese_energy_recovery	Milk	0	0.278	0	-3.32193
Cheese_fat_recovery	Milk	0	0.644	0	-3.32193
Cheese_protein_recovery	Milk	1	0.824	1.21359	0.393518
Cheese_solids_recovery	Milk	0	0.205	0	-3.32193
Chest_girth	Production	1	0.341	2.93255	1.60053
Chest_width	Production	0	0.264	0	-3.32193
Cholesterol_level	Health	0	0.058	0	-3.32193
Cholinesterase_level	Health	0	0.147	0	-3.32193
cis-10-Heptadecenoic_acid_content	Meat and Carcass	0	0.035	0	-3.32193
Cis-10-Pentadecenoic_acid_content	Meat and Carcass	0	0.021	0	-3.32193
Cis-12-C18_1_fatty_acid_content	Meat and Carcass	0	0.037	0	-3.32193
cis-Vaccenic_acid_content	Meat and Carcass	0	0.019	0	-3.32193
Clinical_mastitis	Health	5	4.194	1.19218	0.369806
Coat_color	Exterior	1	0.376	2.65957	1.46445
Coat_texture	Exterior	0	0.322	0	-3.32193
Colostrum_albumin_concentration	Milk	0	0.233	0	-3.32193
Colostrum_quality	Milk	0	0.023	0	-3.32193
Colostrum_quantity	Milk	1	0.166	6.0241	2.6145
Complement_hemolytic_activity	Health	0	0.026	0	-3.32193
Conception_rate	Reproduction	33	25.048	1.31747	0.503319
Conformation_score	Exterior	2	0.662	3.02115	1.64208
Connective_tissue_amount	Meat and Carcass	0	0.232	0	-3.32193
Cooking_loss	Meat and Carcass	0	0.237	0	-3.32193
Curd_firming_rate	Milk	0	0.425	0	-3.32193
Curd_firmness	Milk	0	1.106	0	-3.32193
Curd_solids_yield	Milk	1	0.509	1.96464	1.04589
Curd_water_yield	Milk	0	0.095	0	-3.32193
Curd_yield	Milk	0	0.441	0	-3.32193
Dairy_capacity_composite_index	Exterior	0	0.422	0	-3.32193
Dairy_form	Exterior	9	10.824	0.831486	-0.102395
Daughter_pregnancy_rate	Reproduction	23	17.699	1.29951	0.48492
Desaturation_index	Meat and Carcass	0	0.026	0	-3.32193
Digital_cushion_thickness	Exterior	0	0.086	0	-3.32193
Digital_dermatitis	Exterior	0	0.382	0	-3.32193
Direct_bilirubin_level	Health	0	0.084	0	-3.32193
Docosahexaenoic_acid_content	Meat and Carcass	0	0.212	0	-3.32193
Docosanoic_acid_content	Meat and Carcass	0	0.017	0	-3.32193
Docosapentaenoic_acid_content	Meat and Carcass	1	0.083	12.0482	3.60267
Docosatetraenoic_acid_content	Meat and Carcass	0	0.068	0	-3.32193
Dopamine_level	Health	0	0.312	0	-3.32193
Dressing_percentage	Meat and Carcass	0	0.209	0	-3.32193
Drip_loss	Meat and Carcass	0	0.018	0	-3.32193
Dry_matter_intake	Production	2	5.815	0.343938	-1.17157
Duration_of_activity_during_novel_object_test	Exterior	0	0.132	0	-3.32193
Duration_of_activity_during_open_field_test	Exterior	0	0.095	0	-3.32193
Duration_of_exploration_during_novel_object_test	Exterior	0	0.331	0	-3.32193
Duration_of_exploration_during_open_field_test	Exterior	1	0.032	31.25	4.97039
Duration_of_inactivity_during_novel_object_test	Exterior	0	0.131	0	-3.32193
Duration_of_inactivity_during_open_field_test	Exterior	0	0.205	0	-3.32193
Dystocia	Reproduction	0	0.225	0	-3.32193
Early_embryonic_survival	Reproduction	0	0.351	0	-3.32193
Eicosapentaenoic_acid_content	Meat and Carcass	0	0.102	0	-3.32193
Eicosenoic_acid_content	Meat and Carcass	0	0.03	0	-3.32193
Endometritis	Health	0	0.037	0	-3.32193
Eosinophil_number	Health	0	0.184	0	-3.32193
Epidermolysis_bullosa	Health	0	0.031	0	-3.32193
Eye_area_pigmentation	Exterior	0	0.92	0	-3.32193
Facial_pigmentation	Exterior	0	0.71	0	-3.32193
Fat_area_to_ribeye_area_ratio	Meat and Carcass	0	0.063	0	-3.32193
Fat_color	Meat and Carcass	0	0.201	0	-3.32193
Fat_cover	Meat and Carcass	0	0.028	0	-3.32193
Fat_percentage	Meat and Carcass	0	0.128	0	-3.32193
Fat_thickness_at_the_12th_rib	Meat and Carcass	4	3.397	1.17751	0.353334
Fat_weight	Meat and Carcass	0	0.023	0	-3.32193
Fecal_egg_count	Meat and Carcass	0	0.367	0	-3.32193
Fecal_larva_count	Health	0	1.131	0	-3.32193
Feed_conversion_ratio	Health	0	0.484	0	-3.32193
Feed_intake	Production	0	0.056	0	-3.32193
Feet_and_leg_conformation	Exterior	13	13.341	0.97444	0.103585
Fertility_index	Production	1	1.99	0.502513	-0.730937
Fertility_treatments	Production	0	0.228	0	-3.32193
Fertilization_rate	Production	0	0.44	0	-3.32193
First_service_conception	Production	14	11.771	1.18936	0.366659
Flight_speed	Exterior	0	0.055	0	-3.32193
Foot_angle	Exterior	15	14.237	1.05359	0.206134
Foot-and-mouth_disease_susceptibility	Health	0	0.095	0	-3.32193
Foreshank_weight	Meat and Carcass	0	0.101	0	-3.32193
Gamma-glutamyl_transferase_level	Health	0	0.016	0	-3.32193
General_health_index	Health	0	0.018	0	-3.32193
Gestation_length	Production	13	2.812	4.62304	2.23972
Glutamate_level	Health	0	0.235	0	-3.32193
Growth_index	Production	0	0.104	0	-3.32193
Hair_length	Exterior	0	0.162	0	-3.32193
HDL_cholesterol_level	Health	0	0.043	0	-3.32193
Head_weight	Meat and Carcass	0	0.161	0	-3.32193
Heart_weight	Meat and Carcass	0	0.072	0	-3.32193
Heat_tolerance	Health	0	0.285	0	-3.32193
Heel_depth	Exterior	0	0.036	0	-3.32193
Heifer_pregnancy	Production	0	0.191	0	-3.32193
Height_mature	Production	0	0.02	0	-3.32193
Height_yearling	Production	0	0.024	0	-3.32193
Hematocrit	Health	0	0.162	0	-3.32193
Hemoglobin	Health	0	0.182	0	-3.32193
Heneicosylic_acid_content	Meat and Carcass	0	0.021	0	-3.32193
Hind_leg_conformation	Exterior	0	0.024	0	-3.32193
Hindshank_weight	Meat and Carcass	0	0.043	0	-3.32193
Hip_height	Production	1	1.074	0.931099	0.0441824
Hip_width	Production	0	0.047	0	-3.32193
Hoof_and_leg_disorders	Exterior	2	0.76	2.63158	1.44974
Hoof_trimming_status	Exterior	0	0.015	0	-3.32193
Immunoglobulin_G_level	Health	0	0.363	0	-3.32193
Infectious_bovine_keratoconjunctivitis_susceptibility	Health	0	0.067	0	-3.32193
Inhibin_level	Reproduction	0	2.175	0	-3.32193
Inseminations_per_conception	Reproduction	14	17.324	0.808127	-0.139033
Insulin_level	Health	2	0.216	9.25926	3.22639
Insulin-like_growth_factor_1_level	Health	0	1.523	0	-3.32193
Interdigital_hyperplasia	Exterior	0	0.105	0	-3.32193
Interleukin-4_level	Health	0	0.02	0	-3.32193
Intermuscular_fat_percentage	Meat and Carcass	0	0.112	0	-3.32193
Interval_from_first_to_last_insemination	Reproduction	3	2.725	1.10092	0.264137
Interval_to_first_estrus_after_calving	Reproduction	26	9.265	2.80626	1.53916
Intramuscular_fat	Meat and Carcass	0	2.466	0	-3.32193
Johnes_disease_tolerance	Health	0	0.103	0	-3.32193
Juiciness	Meat and Carcass	0	1.14	0	-3.32193
Ketosis	Health	4	3.74	1.06952	0.225915
Kidney_fat_weight	Meat and Carcass	0	0.029	0	-3.32193
Kidney_pelvic_and_heart_fat_percentage	Meat and Carcass	4	0.948	4.21941	2.11083
Kidney_weight	Meat and Carcass	1	0.107	9.34579	3.23967
Lactate_dehydrogenase_level	Health	0	0.02	0	-3.32193
Lactation_persistency	Milk	8	2.676	2.98954	1.62739
Laminitis	Exterior	0	0.084	0	-3.32193
Lauric_acid_content	Meat and Carcass	0	0.024	0	-3.32193
LDL_cholesterol_level	Health	0	0.383	0	-3.32193
Lean_meat_yield	Meat and Carcass	15	10.545	1.42248	0.606419
Length_of_productive_life	Production	23	23.524	0.977725	0.107989
Lifetime_profit_index	Production	1	0.493	2.0284	1.08977
Lignoceric_acid_content	Meat and Carcass	1	0.28	3.57143	1.87634
Linolenic_acid_content	Meat and Carcass	0	0.024	0	-3.32193
Liver_abscess	Health	0	0.84	0	-3.32193
Liver_weight	Meat and Carcass	0	0.068	0	-3.32193
Locomotion	Exterior	0	0.037	0	-3.32193
Loin_strength	Exterior	0	0.063	0	-3.32193
Long-chain_fatty_acid_content	Meat and Carcass	0	0.106	0	-3.32193
Longissimus_muscle_area	Meat and Carcass	5	4.468	1.11907	0.28578
Longissimus_muscle_area_growth	Meat and Carcass	0	0.192	0	-3.32193
Longissimus_muscle_width	Meat and Carcass	0	0.02	0	-3.32193
Lung_weight	Meat and Carcass	0	0.105	0	-3.32193
Luteal_activity	Reproduction	1	1.656	0.603865	-0.50663
Luteinizing_hormone_level	Reproduction	0	0.133	0	-3.32193
Lymphocyte_number	Health	0	0.04	0	-3.32193
M._paratuberculosis_susceptibility	Health	7	4.546	1.53982	0.713533
Male_fertility	Reproduction	0	0.449	0	-3.32193
Marbling_score	Meat and Carcass	7	3.797	1.84356	0.958702
Marfan_syndrome-like_disease	Health	1	0.021	47.619	5.57649
Margaric_acid_content	Meat and Carcass	3	0.055	54.5455	5.77203
Maternal_behavior	Exterior	0	0.048	0	-3.32193
Maturity_rate	Production	5	3.839	1.30242	0.487921
Mean_corpuscular_hemoglobin_concentration	Health	1	0.239	4.1841	2.09899
Mean_corpuscular_hemoglobin_content	Health	0	0.136	0	-3.32193
Mean_corpuscular_volume	Health	0	0.205	0	-3.32193
Mean_platelet_volume	Health	1	0.036	27.7778	4.80104
Meat_color_a	Meat and Carcass	2	0.038	52.6316	5.7206
Meat_color_b	Meat and Carcass	0	0.024	0	-3.32193
Meat_color_chroma	Meat and Carcass	2	0.022	90.9091	6.50794
Meat_color_L	Meat and Carcass	4	0.742	5.39084	2.45703
Meat_color_score	Meat and Carcass	1	0.228	4.38596	2.16542
Meat_fat_content	Meat and Carcass	0	0.016	0	-3.32193
Meat_firmness	Meat and Carcass	0	0.025	0	-3.32193
Meat_flavor_score	Meat and Carcass	0	0.142	0	-3.32193
Meat_percentage	Meat and Carcass	0	0.061	0	-3.32193
Meat_texture	Meat and Carcass	0	0.125	0	-3.32193
Medium-chain_fatty_acid_content	Meat and Carcass	0	0.054	0	-3.32193
Metabolic_body_weight	Production	8	6.213	1.28762	0.472615
Methane_production	Production	1	0.967	1.03413	0.181581
Metritis	Health	0	0.025	0	-3.32193
Milk_alpha-casein_content	Milk	0	0.023	0	-3.32193
Milk_alpha-casein_to_beta-casein_ratio	Milk	0	0.029	0	-3.32193
Milk_alpha-lactalbumin_percentage	Milk	0	0.617	0	-3.32193
Milk_alpha-S1-casein_content	Milk	0	0.016	0	-3.32193
Milk_alpha-S1-casein_percentage	Milk	0	0.834	0	-3.32193
Milk_alpha-S2-casein_percentage	Milk	1	2.016	0.496032	-0.746539
Milk_arachidic_acid_content	Milk	0	0.692	0	-3.32193
Milk_arachidonic_acid_content	Milk	2	0.488	4.09836	2.06983
Milk_beta-carotene_content	Milk	0	0.083	0	-3.32193
Milk_beta-casein_content	Milk	0	0.03	0	-3.32193
Milk_beta-casein_percentage	Milk	0	0.535	0	-3.32193
Milk_beta-lactoglobulin_percentage	Milk	5	1.812	2.75938	1.5157
Milk_beta-lactoglobulin_protein_content	Milk	5	0.83	6.0241	2.6145
Milk_branched-chain_fatty_acid_content	Milk	0	0.073	0	-3.32193
Milk_butyric_acid_content	Milk	6	5.168	1.16099	0.334558
Milk_C10_index	Milk	1	0.299	3.34448	1.78429
Milk_C14_index	Milk	12	9.141	1.31277	0.498523
Milk_C16_index	Milk	10	7.086	1.41123	0.595727
Milk_C18_index	Milk	1	1.985	0.503778	-0.727909
Milk_calcium_content	Milk	1	0.766	1.30548	0.491066
Milk_capric_acid_content	Milk	8	6.803	1.17595	0.351574
Milk_caproic_acid_content	Milk	9	6.153	1.4627	0.644042
Milk_caprylic_acid_content	Milk	8	6.245	1.28102	0.465739
Milk_casein_content	Milk	0	0.131	0	-3.32193
Milk_casein_index	Milk	0	0.377	0	-3.32193
Milk_casein_percentage	Milk	0	2.199	0	-3.32193
Milk_cholesterol_content	Milk	1	0.552	1.81159	0.934776
Milk_cis-12-Octadecenoic_acid_content	Milk	0	0.052	0	-3.32193
Milk_cis-4_7_10_13_16_19-Docosahexaenoic_acid_content	Milk	0	0.127	0	-3.32193
Milk_cis-7_10_13_16_19-Docosapentaenoic_acid_content	Milk	0	0.099	0	-3.32193
Milk_cis-8_11_14-Eicosatrienoic_acid_content	Milk	1	0.078	12.8205	3.69159
Milk_cis-9-C10_1_fatty_acid_content	Milk	0	0.047	0	-3.32193
Milk_cis-9-Eicosenoic_acid_content	Milk	0	0.04	0	-3.32193
Milk_cis-9-Heptadecenoic_acid_content	Milk	0	0.08	0	-3.32193
Milk_cis-fatty_acid_content	Milk	0	0.11	0	-3.32193
Milk_cis-vaccenic_acid_content	Milk	0	0.051	0	-3.32193
Milk_citrate_content	Milk	0	0.161	0	-3.32193
Milk_conjugated_linoleic_acid_content	Milk	2	2.866	0.697837	-0.325835
Milk_copper_content	Milk	0	0.12	0	-3.32193
Milk_delta-9-desaturase_content	Milk	0	0.154	0	-3.32193
Milk_docosanoic_acid_content	Milk	0	0.097	0	-3.32193
Milk_eicosapentaenoic_acid_content	Milk	2	0.648	3.08642	1.67194
Milk_fat_content	Milk	3	0.751	3.99467	2.03375
Milk_fat_percentage	Milk	27	26.129	1.03333	0.180574
Milk_fat_yield	Milk	48	34.04	1.41011	0.59465
Milk_fat-to-protein_ratio	Milk	0	0.326	0	-3.32193
Milk_fatty_acid_unsaturated_index	Milk	0	0.119	0	-3.32193
Milk_fever	Milk	0	0.051	0	-3.32193
Milk_glycerophosphocholine_content	Milk	0	0.498	0	-3.32193
Milk_glycerophosphocholine_to_phosphocholine_ratio	Milk	1	0.513	1.94932	1.03514
Milk_glycosylated_kappa-casein_percentage	Milk	5	14.793	0.337998	-1.191
Milk_iodine_content	Milk	0	0.117	0	-3.32193
Milk_iron_content	Milk	4	3.038	1.31666	0.502489
Milk_kappa-casein_content	Milk	0	0.17	0	-3.32193
Milk_kappa-casein_percentage	Milk	15	24.562	0.610699	-0.492689
Milk_lactoferrin_content	Milk	0	0.079	0	-3.32193
Milk_lactoperoxidase_content	Milk	0	0.046	0	-3.32193
Milk_lactose_content	Milk	2	1.537	1.30124	0.4867
Milk_lactose_yield	Milk	0	0.571	0	-3.32193
Milk_lauric_acid_content	Milk	3	3.326	0.901984	0.00286
Milk_lauroleic_acid_content	Milk	0	0.079	0	-3.32193
Milk_linoleic_acid_content	Milk	4	3.601	1.1108	0.275964
Milk_linolenic_acid_content	Milk	0	1.936	0	-3.32193
Milk_long-chain_fatty_acid_content	Milk	0	0.089	0	-3.32193
Milk_magnesium_content	Milk	0	0.25	0	-3.32193
Milk_manganese_content	Milk	0	0.034	0	-3.32193
Milk_margaric_acid_content	Milk	1	0.932	1.07296	0.230156
Milk_medium-chain_fatty_acid_content	Milk	1	0.481	2.079	1.12367
Milk_mid-infrared_spectra	Milk	2	1.22	1.63934	0.798544
Milk_monounsaturated_fatty_acid_content	Milk	1	0.56	1.78571	0.915111
Milk_myristelaidic_acid_content	Milk	0	0.025	0	-3.32193
Milk_myristic_acid_content	Milk	12	6.333	1.89484	0.996271
Milk_myristoleic_acid_content	Milk	11	7.249	1.51745	0.693722
Milk_octadecenoic_acid_content	Milk	1	0.021	47.619	5.57649
Milk_oleic_acid_content	Milk	2	3.113	0.642467	-0.429601
Milk_omega-6_fatty_acid_content	Milk	0	0.119	0	-3.32193
Milk_palmitelaidic_acid_content	Milk	0	0.02	0	-3.32193
Milk_palmitic_acid_content	Milk	1	3.408	0.293427	-1.34583
Milk_palmitoleic_acid_content	Milk	10	7.94	1.25945	0.443019
Milk_pentadecylic_acid_content	Milk	1	1.996	0.501002	-0.734558
Milk_pH	Milk	0	0.101	0	-3.32193
Milk_phosphocholine_level	Milk	0	0.152	0	-3.32193
Milk_phosphorus_content	Milk	1	0.612	1.63399	0.794093
Milk_phosphorylated_alpha-S2-casein_percentage	Milk	1	1.626	0.615006	-0.483972
Milk_polyunsaturated_fatty_acid_content	Milk	0	0.27	0	-3.32193
Milk_potassium_content	Milk	1	2.939	0.340252	-1.1836
Milk_profitability_index	Milk	2	0.597	3.35008	1.78663
Milk_protein_content	Milk	2	0.498	4.01606	2.04127
Milk_protein_percentage	Milk	33	32.531	1.01442	0.156289
Milk_protein_yield	Milk	38	32.305	1.17629	0.351954
Milk_protein-to-fat_ratio	Milk	0	0.366	0	-3.32193
Milk_rennet_coagulation_time	Milk	1	0.593	1.68634	0.837007
Milk_riboflavin_content	Milk	4	3.78	1.0582	0.211886
Milk_rumenic_acid_content	Milk	0	0.077	0	-3.32193
Milk_saturated_fatty_acid_content	Milk	1	1.01	0.990099	0.124459
Milk_saturated_to_unsaturated_fatty_acid_ratio	Milk	0	0.332	0	-3.32193
Milk_selenium_content	Milk	0	0.058	0	-3.32193
Milk_short-chain_fatty_acid_content	Milk	0	0.058	0	-3.32193
Milk_sodium_content	Milk	0	0.321	0	-3.32193
Milk_solids_percentage	Milk	0	0.018	0	-3.32193
Milk_stearic_acid_content	Milk	0	2.333	0	-3.32193
Milk_tetracosanoic_acid_content	Milk	10	1.741	5.74383	2.54691
Milk_trans-10_cis-12-octadecadienoic_acid_content	Milk	0	0.019	0	-3.32193
Milk_trans-10-Octadecenoic_acid_content	Milk	0	0.15	0	-3.32193
Milk_trans-11_cis-15-Octadecadienoic_acid_content	Milk	0	0.02	0	-3.32193
Milk_trans-16-Octadecenoic_acid_content	Milk	0	0.061	0	-3.32193
Milk_trans-4-Octadecenoic_acid_content	Milk	0	0.032	0	-3.32193
Milk_trans-6-8-Octadecenoic_acid_content	Milk	0	0.043	0	-3.32193
Milk_trans-9_trans-12-Octadecadienoic_acid_content	Milk	1	0.068	14.7059	3.8881
Milk_trans-9-Octadecenoic_acid_content	Milk	0	0.141	0	-3.32193
Milk_trans-fatty_acid_content	Milk	0	0.049	0	-3.32193
Milk_trans-fatty_acid_to_cis-fatty_acid_ratio	Milk	0	0.145	0	-3.32193
Milk_trans-vaccenic_acid_content	Milk	0	0.17	0	-3.32193
Milk_tricosanoic_acid_content	Milk	1	0.499	2.00401	1.07314
Milk_tridecylic_acid_content	Milk	9	5.662	1.58954	0.756634
Milk_undecylic_acid_content	Milk	1	0.079	12.6582	3.67336
Milk_unglycosylated_kappa-casein_percentage	Milk	5	14.125	0.353982	-1.13929
Milk_unsaturated_fatty_acid_content	Milk	0	0.483	0	-3.32193
Milk_urea_nitrogen_content	Milk	0	0.103	0	-3.32193
Milk_urea_nitrogen_yield	Milk	0	0.058	0	-3.32193
Milk_vitamin_B-12_content	Milk	0	0.608	0	-3.32193
Milk_whey_protein_content	Milk	0	0.03	0	-3.32193
Milk_whey_protein_percentage	Milk	0	0.067	0	-3.32193
Milk_yield	Milk	31	25.817	1.20076	0.379354
Milk_yield_ECM	Milk	0	0.473	0	-3.32193
Milk_zinc_content	Milk	3	2.861	1.04858	0.199857
Milking_speed	Milk	25	17.067	1.46482	0.645992
Monocyte_number	Health	0	0.114	0	-3.32193
Monounsaturated_fatty_acid_content	Meat and Carcass	2	1.316	1.51976	0.695777
Monounsaturated_to_saturated_fatty_acid_ratio	Meat and Carcass	0	0.021	0	-3.32193
Muscle_anserine_content	Meat and Carcass	6	2.162	2.77521	1.52367
Muscle_beta-alanine_content	Meat and Carcass	0	0.037	0	-3.32193
Muscle_calcium_content	Meat and Carcass	2	0.925	2.16216	1.1777
Muscle_carnosine_content	Meat and Carcass	0	1.207	0	-3.32193
Muscle_creatine_content	Meat and Carcass	0	1.268	0	-3.32193
Muscle_creatinine_content	Meat and Carcass	2	0.974	2.05339	1.10661
Muscle_iron_content	Meat and Carcass	0	1.149	0	-3.32193
Muscle_magnesium_content	Meat and Carcass	0	0.996	0	-3.32193
Muscle_pH	Meat and Carcass	0	0.146	0	-3.32193
Muscle_phosphorus_content	Meat and Carcass	0	0.85	0	-3.32193
Muscle_potassium_content	Meat and Carcass	0	1.034	0	-3.32193
Muscle_protein_percentage	Meat and Carcass	1	0.024	41.6667	5.38428
Muscle_sodium_content	Meat and Carcass	0	1.313	0	-3.32193
Muscle_taurine_content	Meat and Carcass	1	0.432	2.31481	1.27191
Muscle_zinc_content	Meat and Carcass	0	0.829	0	-3.32193
Muscularity	Exterior	0	0.017	0	-3.32193
Myristic_acid_content	Meat and Carcass	2	1.462	1.36799	0.553841
Myristic_and_palmitic_acid_ratio	Meat and Carcass	0	0.055	0	-3.32193
Myristoleic_acid_content	Meat and Carcass	0	1.029	0	-3.32193
Net_merit	Production	16	19.323	0.828029	-0.107759
Neutrophil_number	Health	0	0.055	0	-3.32193
Non-return_rate	Reproduction	5	3.442	1.45264	0.634727
Number_of_embryos	Reproduction	0	0.121	0	-3.32193
Number_of_transferable_embryos	Reproduction	0	0.03	0	-3.32193
Number_of_unfertilized_ova	Reproduction	0	0.013	0	-3.32193
Oleic_acid_content	Meat and Carcass	0	1.148	0	-3.32193
Omega-3_to_omega-6_fatty_acid_ratio	Meat and Carcass	0	0.085	0	-3.32193
Omega-3_unsaturated_fatty_acid_content	Meat and Carcass	1	0.135	7.40741	2.90831
Omega-6_polyunsaturated_fatty_acid_content	Meat and Carcass	0	0.043	0	-3.32193
Omega-6_to_omega-3_fatty_acid_ratio	Meat and Carcass	0	0.019	0	-3.32193
Palmitic_acid_content	Meat and Carcass	0	0.13	0	-3.32193
Palmitoleic_acid_content	Meat and Carcass	7	0.686	10.2041	3.36514
Pentadecylic_acid_content	Meat and Carcass	0	0.049	0	-3.32193
Percentage_abnormal_sperm	Reproduction	0	0.051	0	-3.32193
Percentage_normal_sperm	Reproduction	0	12.316	0	-3.32193
Platelet_number	Health	0	0.015	0	-3.32193
Polyunsaturated_fatty_acid_content	Meat and Carcass	0	0.551	0	-3.32193
Polyunsaturated_to_saturated_fatty_acid_ratio	Meat and Carcass	0	0.07	0	-3.32193
Pregnancy_rate	Reproduction	1	1.191	0.839631	-0.0898345
Prolactin_level	Health	0	0.021	0	-3.32193
PTA_type	Production	14	13.783	1.01574	0.158006
Quadriceps_weight	Meat and Carcass	1	0.082	12.1951	3.62001
Quality_grade	Meat and Carcass	0	0.04	0	-3.32193
Rear_leg_placement_rear_view	Exterior	12	10.589	1.13325	0.302467
Rear_leg_placement_side_view	Exterior	5	9.172	0.545137	-0.632322
Red_blood_cell_distribution_width	Health	0	0.231	0	-3.32193
Red_blood_cell_number	Health	0	0.195	0	-3.32193
Reproductive_efficiency	Reproduction	0	0.755	0	-3.32193
Residual_feed_intake	Production	11	5.243	2.09804	1.13621
Respiratory_rate	Health	0	0.247	0	-3.32193
Retail_product_yield	Meat and Carcass	0	0.046	0	-3.32193
Retained_placenta	Reproduction	0	0.16	0	-3.32193
Rump_angle	Exterior	3	4.055	0.739827	-0.251835
Rump_conformation	Exterior	3	0.259	11.583	3.54634
Rump_length	Production	1	0.038	26.3158	4.72333
Rump_width	Production	13	10.933	1.18906	0.36632
Saturated_fatty_acid_content	Meat and Carcass	5	1.497	3.34001	1.78241
Scrotal_circumference	Reproduction	4	23.182	0.172548	-1.87542
Semen_volume	Reproduction	0	0.225	0	-3.32193
Serotonin_level	Health	1	0.323	3.09598	1.67626
Serum_calcium_level	Health	0	0.093	0	-3.32193
Serum_chloride_level	Health	0	0.023	0	-3.32193
Sexual_precocity	Reproduction	3	1.17	2.5641	1.41365
Shear_force	Meat and Carcass	16	4.909	3.25932	1.74817
Sire_conception_rate	Reproduction	1	0.666	1.5015	0.679425
Sirloin_weight	Meat and Carcass	0	0.038	0	-3.32193
Sole_hemorrhage	Exterior	0	0.041	0	-3.32193
Sole_ulcer	Exterior	0	0.021	0	-3.32193
Somatic_cell_count	Health	0	1.978	0	-3.32193
Somatic_cell_score	Health	21	18.928	1.10947	0.274372
Sperm_acrosome_integrity_rate	Reproduction	0	0.025	0	-3.32193
Sperm_concentration	Reproduction	0	0.08	0	-3.32193
sperm_counts	Reproduction	0	0.518	0	-3.32193
Sperm_DNA_fragmentation	Reproduction	0	0.07	0	-3.32193
Sperm_head_abnormalities	Reproduction	0	0.017	0	-3.32193
Sperm_motility	Reproduction	0	1.502	0	-3.32193
Sperm_plasma_membrane_integrity	Reproduction	0	0.057	0	-3.32193
Sperm_tail_abnormalities	Reproduction	0	0.013	0	-3.32193
Spleen_weight	Meat and Carcass	0	0.145	0	-3.32193
Stature	Exterior	28	16.718	1.67484	0.82769
Stayability	Reproduction	0	0.189	0	-3.32193
Stearic_acid_content	Meat and Carcass	0	0.111	0	-3.32193
Stillbirth	Reproduction	13	15.266	0.851566	-0.071625
Stillbirth_maternal	Reproduction	5	7.879	0.634598	-0.444973
Strength	Exterior	18	14.716	1.22316	0.403986
Subcutaneous_fat	Meat and Carcass	3	2.149	1.396	0.581108
Subcutaneous_rump_fat_thickness	Meat and Carcass	0	0.675	0	-3.32193
Teat_length	Exterior	4	6.432	0.621891	-0.470148
Teat_number	Exterior	0	0.25	0	-3.32193
Teat_placement	Exterior	0	0.043	0	-3.32193
Teat_placement_front	Exterior	9	7.248	1.24172	0.424086
Teat_placement_rear	Exterior	7	6.493	1.07808	0.236443
Teat_thickness	Exterior	0	0.15	0	-3.32193
Temperament	Exterior	0	0.484	0	-3.32193
Tenderness_score	Meat and Carcass	3	1.95	1.53846	0.712342
Thurl_width	Production	0	0.02	0	-3.32193
Thyroxine_level	Health	0	0.082	0	-3.32193
Tick_resistance	Health	0	1.716	0	-3.32193
Time_to_curd_firmness	Milk	0	0.227	0	-3.32193
Total_bilirubin_level	Health	0	0.439	0	-3.32193
Total_number_of_ova	Reproduction	0	0.028	0	-3.32193
trans-12-C18_1_fatty_acid_content	Meat and Carcass	0	0.067	0	-3.32193
trans-15-C18_1_fatty_acid_content	Meat and Carcass	0	0.052	0	-3.32193
Trans-6-9-C18_1_fatty_acid_content	Meat and Carcass	0	0.123	0	-3.32193
Tridecylic_acid_content	Meat and Carcass	0	0.022	0	-3.32193
Triglyceride_level	Health	0	0.051	0	-3.32193
Triiodothyronine_level	Health	0	0.086	0	-3.32193
Twinning	Reproduction	1	1.654	0.604595	-0.505134
Udder_attachment	Exterior	15	14.222	1.0547	0.207523
Udder_balance	Exterior	0	0.058	0	-3.32193
Udder_capacity	Exterior	0	0.028	0	-3.32193
Udder_cleft	Exterior	7	10.293	0.680074	-0.358317
Udder_composite_index	Exterior	0	0.087	0	-3.32193
Udder_depth	Exterior	18	15.255	1.17994	0.356077
Udder_height	Exterior	11	10.752	1.02307	0.167442
Udder_structure	Exterior	0	0.368	0	-3.32193
Udder_texture	Exterior	0	0.224	0	-3.32193
Udder_width	Exterior	0	0.149	0	-3.32193
Unsaturated_fatty_acid_content	Meat and Carcass	0	0.025	0	-3.32193
White_blood_cell_number	Health	0	0.265	0	-3.32193
White_line_disease	Exterior	0	0.045	0	-3.32193
White_spotting	Exterior	1	1.245	0.803213	-0.146862
Withers_height	Production	1	0.369	2.71003	1.49058
Yield_grade	Meat and Carcass	1	0.899	1.11235	0.277803
Young_stock_survival	Production	0	0.186	0	-3.32193

## Sheet: Table S5C
Table S5C The summary of QTL enrichment fold for RSE in cattle
Trait	Category	Oberve	Expect	Foldenrichment	log2(Foldenrichment+0.1)
305-day_milk_yield	Milk	41	16.028	2.55802	1.41035
Abdominal_circumference	Production	0	0.354	0	-3.32193
Abomasum_displacement	Health	9	8.33	1.08043	0.239315
Adrenocorticotropic_hormone_level	Health	1	2.356	0.424448	-0.931128
Age_at_first_calving	Reproduction	13	8.439	1.54047	0.714106
Age_at_puberty	Reproduction	35	179.422	0.195071	-1.76087
Age_at_second_calving	Reproduction	0	0.869	0	-3.32193
Age_at_slaughter	Production	0	0.161	0	-3.32193
Aggressive_behavior	Exterior	2	1.206	1.65837	0.814243
Alanine_transaminase_level	Health	0	0.157	0	-3.32193
Alkaline_phosphatase_level	Health	0	1.27	0	-3.32193
Angularity	Exterior	10	4.444	2.25023	1.2328
Anogenital_distance	Exterior	0	0.661	0	-3.32193
Antibody-mediated_immune_response	Health	6	1.428	4.20168	2.1049
Anti-Mllerian_hormone_level	Health	6	3.623	1.65609	0.812364
Arachidic_acid_content	Meat and Carcass	0	0.159	0	-3.32193
Arachidonic_acid_content	Meat and Carcass	0	0.182	0	-3.32193
Aspartate_aminotransferase_level	Health	0	0.172	0	-3.32193
Atherogenic_index	Meat and Carcass	2	0.787	2.5413	1.40125
Average_daily_feed_intake	Production	34	9.219	3.68804	1.92145
Average_daily_gain	Production	106	74.786	1.41738	0.60158
Average_daily_milk_yield	Milk	5	2.305	2.1692	1.18218
Basophil_number	Health	0	0.48	0	-3.32193
Beef_flavor_intensity	Meat and Carcass	0	0.523	0	-3.32193
Biceps_brachii_weight	Meat and Carcass	0	0.531	0	-3.32193
Birth_index	Reproduction	1	2.526	0.395883	-1.01193
Blood_albumin_level	Health	3	0.999	3.003	1.63367
Blood_cortisol_level	Health	0	0.834	0	-3.32193
Body_capacity	Production	0	0.83	0	-3.32193
Body_condition_score	Exterior	2	3.024	0.661376	-0.39332
Body_depth	Production	96	82.23	1.16746	0.341937
Body_energy_content	Production	1	1.031	0.969932	0.0975192
Body_length	Production	1	1.287	0.777001	-0.18935
Body_length_birth	Production	0	0.172	0	-3.32193
Body_size	Production	0	0.483	0	-3.32193
Body_temperature	Health	5	2.4	2.08333	1.12653
Body_weight_18_months	Production	3	3.544	0.846501	-0.0793239
Body_weight_24_months	Production	2	0.679	2.94551	1.60668
Body_weight_6_months	Production	1	0.171	5.84795	2.57239
Body_weight	Production	2	12.314	0.162417	-1.93007
Body_weight_birth	Production	119	107.279	1.10926	0.274121
Body_weight_gain	Production	247	171.105	1.44356	0.62626
Body_weight_mature	Production	28	18.971	1.47594	0.65621
Body_weight_slaughter	Production	1	1.475	0.677966	-0.362221
Body_weight_weaning	Production	72	53.336	1.34993	0.535986
Body_weight_yearling	Production	258	163.138	1.58148	0.749734
Bone_quality	Exterior	10	3.486	2.86862	1.56979
Bone_weight	Meat and Carcass	8	3.641	2.1972	1.19988
Bovine_leukemia_virus_susceptibility	Health	16	5.093	3.14157	1.69669
Bovine_respiratory_disease_susceptibility	Health	148	71.158	2.07988	1.12425
Bovine_spongiform_encephalopathy	Health	0	1.332	0	-3.32193
Bovine_tuberculosis_susceptibility	Health	86	94.432	0.910708	0.0153666
Bovine_viral_diarrhea_virus_susceptibility	Health	2	2.393	0.835771	-0.0957726
C14_index	Meat and Carcass	0	0.157	0	-3.32193
C18_index	Meat and Carcass	0	0.157	0	-3.32193
C22:1_fatty_acid_content	Meat and Carcass	0	1.651	0	-3.32193
Calcidiol_level	Health	0	0.606	0	-3.32193
Calf_size	Reproduction	3	6.317	0.474909	-0.798595
Calf_sucking_reflex	Reproduction	5	2.993	1.67056	0.82421
Calving_ability	Reproduction	0	1.624	0	-3.32193
Calving_ease	Reproduction	176	159.697	1.10209	0.265541
Calving_ease_maternal	Reproduction	146	113.314	1.28846	0.473481
Calving_index	Reproduction	2	4.512	0.443262	-0.880279
Calving_interval	Reproduction	8	10.657	0.75068	-0.233311
Calving_to_conception_interval	Reproduction	14	6.713	2.08551	1.12797
Cannon_bone_circumference	Production	0	2.928	0	-3.32193
Capric_acid_content	Meat and Carcass	0	0.666	0	-3.32193
Carcass_weight	Meat and Carcass	115	57.912	1.98577	1.06058
Cell-mediated_immune_response	Health	1	1.464	0.68306	-0.352805
Cheese_energy_recovery	Milk	0	2.321	0	-3.32193
Cheese_fat_recovery	Milk	0	4.94	0	-3.32193
Cheese_protein_recovery	Milk	1	5.806	0.172236	-1.87707
Cheese_solids_recovery	Milk	0	1.456	0	-3.32193
Chest_girth	Production	1	2.339	0.427533	-0.922666
Chest_width	Production	9	2.022	4.45104	2.1862
Cholesterol_level	Health	0	0.326	0	-3.32193
Cholinesterase_level	Health	1	1.052	0.95057	0.0711728
cis-10-Heptadecenoic_acid_content	Meat and Carcass	0	0.184	0	-3.32193
Cis-10-Pentadecenoic_acid_content	Meat and Carcass	0	0.159	0	-3.32193
Cis-12-C18_1_fatty_acid_content	Meat and Carcass	0	0.159	0	-3.32193
cis-Vaccenic_acid_content	Meat and Carcass	0	0.169	0	-3.32193
Clinical_mastitis	Health	48	30.247	1.58693	0.754404
Coat_color	Exterior	13	2.668	4.87256	2.31399
Coat_texture	Exterior	5	2.481	2.01532	1.08087
Colostrum_albumin_concentration	Milk	0	1.493	0	-3.32193
Colostrum_quality	Milk	0	0.139	0	-3.32193
Colostrum_quantity	Milk	0	1.119	0	-3.32193
Complement_hemolytic_activity	Health	0	0.167	0	-3.32193
Conception_rate	Reproduction	193	181.81	1.06155	0.216048
Conformation_score	Exterior	9	4.924	1.82778	0.946942
Connective_tissue_amount	Meat and Carcass	11	1.859	5.91716	2.58908
Cooking_loss	Meat and Carcass	0	1.838	0	-3.32193
Curd_firming_rate	Milk	0	2.874	0	-3.32193
Curd_firmness	Milk	7	8.223	0.851271	-0.072072
Curd_solids_yield	Milk	3	3.804	0.788644	-0.170323
Curd_water_yield	Milk	0	0.736	0	-3.32193
Curd_yield	Milk	1	3.042	0.328731	-1.22186
Dairy_capacity_composite_index	Exterior	5	3.323	1.50466	0.682272
Dairy_form	Exterior	81	78.951	1.02595	0.171146
Daughter_pregnancy_rate	Reproduction	151	129.608	1.16505	0.339196
Desaturation_index	Meat and Carcass	0	0.158	0	-3.32193
Digital_cushion_thickness	Exterior	0	0.645	0	-3.32193
Digital_dermatitis	Exterior	2	2.98	0.671141	-0.374934
Direct_bilirubin_level	Health	0	0.67	0	-3.32193
Docosahexaenoic_acid_content	Meat and Carcass	0	1.475	0	-3.32193
Docosanoic_acid_content	Meat and Carcass	0	0.179	0	-3.32193
Docosapentaenoic_acid_content	Meat and Carcass	0	0.652	0	-3.32193
Docosatetraenoic_acid_content	Meat and Carcass	0	0.511	0	-3.32193
Dopamine_level	Health	1	2.276	0.439367	-0.89066
Dressing_percentage	Meat and Carcass	0	1.594	0	-3.32193
Drip_loss	Meat and Carcass	0	0.162	0	-3.32193
Dry_matter_intake	Production	72	42.9	1.67832	0.830516
Duration_of_activity_during_novel_object_test	Exterior	3	1.003	2.99103	1.62809
Duration_of_activity_during_open_field_test	Exterior	0	0.654	0	-3.32193
Duration_of_exploration_during_novel_object_test	Exterior	3	2.546	1.17832	0.354248
Duration_of_exploration_during_open_field_test	Exterior	0	0.159	0	-3.32193
Duration_of_inactivity_during_novel_object_test	Exterior	0	0.993	0	-3.32193
Duration_of_inactivity_during_open_field_test	Exterior	5	1.51	3.31126	1.7703
Dystocia	Reproduction	2	1.556	1.28535	0.470247
Early_embryonic_survival	Reproduction	4	2.841	1.40795	0.592593
Eicosapentaenoic_acid_content	Meat and Carcass	0	0.849	0	-3.32193
Eicosenoic_acid_content	Meat and Carcass	0	0.174	0	-3.32193
Endometritis	Health	0	0.309	0	-3.32193
Eosinophil_number	Health	0	1.36	0	-3.32193
Epidermolysis_bullosa	Health	0	0.164	0	-3.32193
Eye_area_pigmentation	Exterior	0	6.834	0	-3.32193
Facial_pigmentation	Exterior	2	5.152	0.388199	-1.03446
Fat_area_to_ribeye_area_ratio	Meat and Carcass	0	0.492	0	-3.32193
Fat_color	Meat and Carcass	2	1.385	1.44404	0.626713
Fat_cover	Meat and Carcass	1	0.165	6.06061	2.62307
Fat_percentage	Meat and Carcass	1	0.816	1.22549	0.406526
Fat_thickness_at_the_12th_rib	Meat and Carcass	16	24.614	0.650037	-0.414967
Fat_weight	Meat and Carcass	0	0.164	0	-3.32193
Fecal_egg_count	Meat and Carcass	1	2.619	0.381825	-1.05342
Fecal_larva_count	Health	2	8.611	0.232261	-1.58961
Feed_conversion_ratio	Health	0	3.261	0	-3.32193
Feed_intake	Production	0	0.348	0	-3.32193
Feet_and_leg_conformation	Exterior	110	96.39	1.1412	0.311732
Fertility_index	Production	26	14.815	1.75498	0.891402
Fertility_treatments	Production	3	1.595	1.88088	0.98614
Fertilization_rate	Production	4	3.13	1.27796	0.462529
First_service_conception	Production	62	86.263	0.718732	-0.288536
Flight_speed	Exterior	0	0.337	0	-3.32193
Foot-and-mouth_disease_susceptibility	Exterior	2	0.584	3.42466	1.81748
Foot_angle	Health	127	103.289	1.22956	0.410949
Foreshank_weight	Meat and Carcass	4	0.718	5.57103	2.50361
Gamma-glutamyl_transferase_level	Health	0	0.157	0	-3.32193
General_health_index	Health	0	0.167	0	-3.32193
Gestation_length	Production	44	20.477	2.14875	1.16912
Glutamate_level	Health	0	1.449	0	-3.32193
Growth_index	Production	0	0.827	0	-3.32193
Hair_length	Exterior	1	1.141	0.876424	-0.0344201
HDL_cholesterol_level	Health	0	0.357	0	-3.32193
Head_weight	Meat and Carcass	4	1.218	3.28407	1.75876
Heart_weight	Meat and Carcass	0	0.505	0	-3.32193
Heat_tolerance	Health	2	2.461	0.812678	-0.131822
Heel_depth	Exterior	0	0.247	0	-3.32193
Heifer_pregnancy	Production	1	1.55	0.645161	-0.424375
Height_mature	Production	0	0.169	0	-3.32193
Height_yearling	Production	0	0.165	0	-3.32193
Hematocrit	Health	0	1.149	0	-3.32193
Hemoglobin	Health	3	1.135	2.64317	1.45584
Heneicosylic_acid_content	Meat and Carcass	0	0.159	0	-3.32193
Hind_leg_conformation	Exterior	0	0.154	0	-3.32193
Hindshank_weight	Meat and Carcass	1	0.336	2.97619	1.62114
Hip_height	Production	12	7.54	1.59151	0.758313
Hip_width	Production	2	0.342	5.84795	2.57239
Hoof_and_leg_disorders	Exterior	20	5.49	3.64299	1.90419
Hoof_trimming_status	Exterior	0	0.161	0	-3.32193
Immunoglobulin_G_level	Health	3	2.545	1.17878	0.35477
Infectious_bovine_keratoconjunctivitis_susceptibility	Health	0	0.493	0	-3.32193
Inhibin_level	Reproduction	16	15.991	1.00056	0.138241
Inseminations_per_conception	Reproduction	110	126.402	0.870239	-0.0435873
Insulin_level	Health	3	1.483	2.02293	1.08605
Insulin-like_growth_factor_1_level	Health	22	11.807	1.8633	0.973282
Interdigital_hyperplasia	Exterior	5	0.653	7.65697	2.95549
Interleukin-4_level	Health	0	0.175	0	-3.32193
Intermuscular_fat_percentage	Meat and Carcass	3	0.836	3.58852	1.88304
Interval_from_first_to_last_insemination	Reproduction	39	19.971	1.95283	1.03762
Interval_to_first_estrus_after_calving	Reproduction	76	68.333	1.1122	0.277628
Intramuscular_fat	Meat and Carcass	25	18.003	1.38866	0.574012
Johnes_disease_tolerance	Health	1	0.816	1.22549	0.406526
Juiciness	Meat and Carcass	11	8.164	1.34738	0.533442
Ketosis	Health	37	28.115	1.31602	0.501845
Kidney_fat_weight	Meat and Carcass	0	0.181	0	-3.32193
Kidney_pelvic_and_heart_fat_percentage	Meat and Carcass	6	6.938	0.864803	-0.0516944
Kidney_weight	Meat and Carcass	3	0.764	3.9267	2.0096
Lactate_dehydrogenase_level	Health	0	0.168	0	-3.32193
Lactation_persistency	Milk	15	18.988	0.789973	-0.168167
Laminitis	Exterior	0	0.689	0	-3.32193
Lauric_acid_content	Meat and Carcass	0	0.154	0	-3.32193
LDL_cholesterol_level	Health	12	2.778	4.31965	2.14393
Lean_meat_yield	Meat and Carcass	112	76.289	1.4681	0.649019
Length_of_productive_life	Production	235	168.779	1.39235	0.577589
Lifetime_profit_index	Production	3	3.36	0.892857	-0.0103419
Lignoceric_acid_content	Meat and Carcass	4	2.165	1.84758	0.961679
Linolenic_acid_content	Meat and Carcass	0	0.202	0	-3.32193
Liver_abscess	Health	3	5.806	0.516707	-0.697343
Liver_weight	Meat and Carcass	1	0.475	2.10526	1.14095
Locomotion	Exterior	0	0.16	0	-3.32193
Loin_strength	Exterior	0	0.445	0	-3.32193
Long-chain_fatty_acid_content	Meat and Carcass	1	0.727	1.37552	0.561219
Longissimus_muscle_area	Meat and Carcass	39	32.43	1.20259	0.381383
Longissimus_muscle_area_growth	Meat and Carcass	0	1.495	0	-3.32193
Longissimus_muscle_width	Meat and Carcass	0	0.154	0	-3.32193
Lung_weight	Meat and Carcass	0	0.7	0	-3.32193
Luteal_activity	Reproduction	23	12.78	1.79969	0.925762
Luteinizing_hormone_level	Reproduction	0	0.809	0	-3.32193
Lymphocyte_number	Health	0	0.315	0	-3.32193
Male_fertility	Health	1	3.345	0.298954	-1.32571
Marbling_score	Reproduction	18	28.086	0.640889	-0.432671
Marfan_syndrome-like_disease	Meat and Carcass	2	0.179	11.1732	3.49482
Margaric_acid_content	Health	2	0.489	4.08998	2.06694
Maternal_behavior	Meat and Carcass	0	0.325	0	-3.32193
Maturity_rate	Exterior	19	28.354	0.670099	-0.376883
Mean_corpuscular_hemoglobin_concentration	Production	0	1.694	0	-3.32193
Mean_corpuscular_hemoglobin_content	Health	0	0.929	0	-3.32193
Mean_corpuscular_volume	Health	0	1.639	0	-3.32193
Mean_platelet_volume	Health	1	0.327	3.0581	1.65906
Meat_color_a	Health	0	0.299	0	-3.32193
Meat_color_b	Meat and Carcass	0	0.158	0	-3.32193
Meat_color_chroma	Meat and Carcass	0	0.16	0	-3.32193
Meat_color_L	Meat and Carcass	8	5.556	1.43988	0.622822
Meat_color_score	Meat and Carcass	1	1.609	0.621504	-0.470921
Meat_fat_content	Meat and Carcass	0	0.15	0	-3.32193
Meat_firmness	Meat and Carcass	0	0.16	0	-3.32193
Meat_flavor_score	Meat and Carcass	0	1.003	0	-3.32193
Meat_percentage	Meat and Carcass	2	0.423	4.72813	2.27147
Meat_texture	Meat and Carcass	0	0.976	0	-3.32193
Medium-chain_fatty_acid_content	Meat and Carcass	1	0.56	1.78571	0.915111
Metabolic_body_weight	Meat and Carcass	57	46.577	1.22378	0.404663
Methane_production	Production	6	7.463	0.803966	-0.145659
Metritis	Production	0	0.143	0	-3.32193
Milk_alpha-casein_content	Health	0	0.166	0	-3.32193
Milk_alpha-casein_to_beta-casein_ratio	Milk	0	0.168	0	-3.32193
Milk_alpha-lactalbumin_percentage	Milk	3	4.488	0.668449	-0.379978
Milk_alpha-S1-casein_content	Milk	0	0.174	0	-3.32193
Milk_alpha-S1-casein_percentage	Milk	12	6.036	1.98807	1.06217
Milk_alpha-S2-casein_percentage	Milk	10	15.218	0.657117	-0.401413
Milk_arachidic_acid_content	Milk	7	5.052	1.38559	0.571036
Milk_arachidonic_acid_content	Milk	3	3.513	0.853971	-0.0679827
Milk_beta-carotene_content	Milk	3	0.557	5.386	2.45575
Milk_beta-casein_content	Milk	0	0.28	0	-3.32193
Milk_beta-casein_percentage	Milk	2	4.104	0.487329	-0.767758
Milk_beta-lactoglobulin_percentage	Milk	18	13.35	1.34831	0.534375
Milk_beta-lactoglobulin_protein_content	Milk	11	5.77	1.90641	1.00462
Milk_branched-chain_fatty_acid_content	Milk	1	0.452	2.21239	1.20938
Milk_butyric_acid_content	Milk	41	36.287	1.12988	0.298519
Milk_C10_index	Milk	2	2.023	0.988631	0.122515
Milk_C14_index	Milk	93	66.799	1.39224	0.577476
Milk_C16_index	Milk	66	52.338	1.26103	0.444703
Milk_C18_index	Milk	20	14.475	1.38169	0.567246
Milk_calcium_content	Milk	1	5.382	0.185805	-1.8069
Milk_capric_acid_content	Milk	92	48.406	1.90059	1.00043
Milk_caproic_acid_content	Milk	81	44.24	1.83092	0.94929
Milk_caprylic_acid_content	Milk	75	44.092	1.70099	0.848789
Milk_casein_content	Milk	2	1.008	1.98413	1.05944
Milk_casein_index	Milk	1	2.662	0.375657	-1.07201
Milk_casein_percentage	Milk	16	16.571	0.965542	0.0915877
Milk_cholesterol_content	Milk	1	4.076	0.245339	-1.53392
Milk_cis-12-Octadecenoic_acid_content	Milk	0	0.386	0	-3.32193
Milk_cis-4_7_10_13_16_19-Docosahexaenoic_acid_content	Milk	0	0.88	0	-3.32193
Milk_cis-7_10_13_16_19-Docosapentaenoic_acid_content	Milk	0	0.659	0	-3.32193
Milk_cis-8_11_14-Eicosatrienoic_acid_content	Milk	0	0.526	0	-3.32193
Milk_cis-9-C10_1_fatty_acid_content	Milk	0	0.341	0	-3.32193
Milk_cis-9-Eicosenoic_acid_content	Milk	1	0.321	3.11526	1.68494
Milk_cis-9-Heptadecenoic_acid_content	Milk	2	0.597	3.35008	1.78663
Milk_cis-fatty_acid_content	Milk	2	0.83	2.40964	1.32748
Milk_cis-vaccenic_acid_content	Milk	0	0.33	0	-3.32193
Milk_citrate_content	Milk	1	1.175	0.851064	-0.0723859
Milk_conjugated_linoleic_acid_content	Milk	24	20.948	1.14569	0.31695
Milk_copper_content	Milk	0	0.874	0	-3.32193
Milk_delta-9-desaturase_content	Milk	0	1.083	0	-3.32193
Milk_docosanoic_acid_content	Milk	1	0.693	1.443	0.625739
Milk_eicosapentaenoic_acid_content	Milk	17	4.544	3.7412	1.94156
Milk_fat_content	Milk	4	5.31	0.753296	-0.228882
Milk_fat_percentage	Milk	337	190.404	1.76992	0.902977
Milk_fat-to-protein_ratio	Milk	1	2.455	0.407332	-0.978998
Milk_fatty_acid_unsaturated_index	Milk	4	0.919	4.35256	2.15463
Milk_fat_yield	Milk	346	249.553	1.38648	0.571899
Milk_fever	Milk	0	0.311	0	-3.32193
Milk_glycerophosphocholine_content	Milk	5	3.791	1.31891	0.504786
Milk_glycerophosphocholine_to_phosphocholine_ratio	Milk	1	3.55	0.28169	-1.38953
Milk_glycosylated_kappa-casein_percentage	Milk	121	106.629	1.13478	0.304249
Milking_speed	Milk	194	125.43	1.54668	0.71956
Milk_iodine_content	Milk	2	0.806	2.48139	1.36815
Milk_iron_content	Milk	33	22.11	1.49254	0.671327
Milk_kappa-casein_content	Milk	0	1.237	0	-3.32193
Milk_kappa-casein_percentage	Milk	169	179.011	0.944076	0.0622268
Milk_lactoferrin_content	Milk	1	0.591	1.69205	0.841609
Milk_lactoperoxidase_content	Milk	1	0.366	2.73224	1.50194
Milk_lactose_content	Milk	22	11.037	1.9933	1.06578
Milk_lactose_yield	Milk	4	4.395	0.910125	0.014534
Milk_lauric_acid_content	Milk	46	24.256	1.89644	0.997428
Milk_lauroleic_acid_content	Milk	1	0.48	2.08333	1.12653
Milk_linoleic_acid_content	Milk	32	26.72	1.1976	0.375851
Milk_linolenic_acid_content	Milk	13	14.135	0.919703	0.0281488
Milk_long-chain_fatty_acid_content	Milk	1	0.623	1.60514	0.769887
Milk_magnesium_content	Milk	2	1.829	1.09349	0.255191
Milk_manganese_content	Milk	0	0.255	0	-3.32193
Milk_margaric_acid_content	Milk	13	6.632	1.96019	1.04278
Milk_medium-chain_fatty_acid_content	Milk	12	3.633	3.30306	1.76683
Milk_mid-infrared_spectra	Milk	18	9.242	1.94763	1.03396
Milk_monounsaturated_fatty_acid_content	Milk	7	3.974	1.76145	0.896426
Milk_myristelaidic_acid_content	Milk	0	0.159	0	-3.32193
Milk_myristic_acid_content	Milk	79	45.532	1.73504	0.875814
Milk_myristoleic_acid_content	Milk	82	53.571	1.53068	0.705473
Milk_octadecenoic_acid_content	Milk	0	0.164	0	-3.32193
Milk_oleic_acid_content	Milk	35	22.568	1.55087	0.723225
Milk_omega-6_fatty_acid_content	Milk	0	0.826	0	-3.32193
Milk_palmitelaidic_acid_content	Milk	0	0.177	0	-3.32193
Milk_palmitic_acid_content	Milk	38	24.537	1.54868	0.721313
Milk_palmitoleic_acid_content	Milk	88	57.674	1.52582	0.701165
Milk_pentadecylic_acid_content	Milk	10	14.063	0.711086	-0.302074
Milk_pH	Milk	0	0.887	0	-3.32193
Milk_phosphocholine_level	Milk	0	1.003	0	-3.32193
Milk_phosphorus_content	Milk	12	4.702	2.55211	1.40714
Milk_phosphorylated_alpha-S2-casein_percentage	Milk	5	11.815	0.423191	-0.934591
Milk_polyunsaturated_fatty_acid_content	Milk	1	1.796	0.556793	-0.60649
Milk_potassium_content	Milk	25	22.063	1.13312	0.302312
Milk_profitability_index	Milk	0	3.937	0	-3.32193
Milk_protein_content	Milk	0	3.528	0	-3.32193
Milk_protein_percentage	Milk	369	238.18	1.54925	0.721809
Milk_protein-to-fat_ratio	Milk	5	2.657	1.88182	0.986827
Milk_protein_yield	Milk	282	236.573	1.19202	0.36963
Milk_rennet_coagulation_time	Milk	4	4.04	0.990099	0.124459
Milk_riboflavin_content	Milk	33	27.353	1.20645	0.385651
Milk_rumenic_acid_content	Milk	0	0.466	0	-3.32193
Milk_saturated_fatty_acid_content	Milk	16	7.274	2.19962	1.20139
Milk_saturated_to_unsaturated_fatty_acid_ratio	Milk	8	2.585	3.09478	1.67572
Milk_selenium_content	Milk	1	0.434	2.30415	1.26553
Milk_short-chain_fatty_acid_content	Milk	0	0.507	0	-3.32193
Milk_sodium_content	Milk	2	2.341	0.854336	-0.0674312
Milk_solids_percentage	Milk	0	0.184	0	-3.32193
Milk_stearic_acid_content	Milk	13	16.709	0.778024	-0.187668
Milk_tetracosanoic_acid_content	Milk	14	12.757	1.09744	0.259949
Milk_trans-10_cis-12-octadecadienoic_acid_content	Milk	0	0.167	0	-3.32193
Milk_trans-10-Octadecenoic_acid_content	Milk	2	1.167	1.7138	0.859012
Milk_trans-11_cis-15-Octadecadienoic_acid_content	Milk	0	0.162	0	-3.32193
Milk_trans-16-Octadecenoic_acid_content	Milk	1	0.39	2.5641	1.41365
Milk_trans-4-Octadecenoic_acid_content	Milk	0	0.173	0	-3.32193
Milk_trans-6-8-Octadecenoic_acid_content	Milk	0	0.354	0	-3.32193
Milk_trans-9-Octadecenoic_acid_content	Milk	0	1.008	0	-3.32193
Milk_trans-9_trans-12-Octadecadienoic_acid_content	Milk	0	0.468	0	-3.32193
Milk_trans-fatty_acid_content	Milk	1	0.321	3.11526	1.68494
Milk_trans-fatty_acid_to_cis-fatty_acid_ratio	Milk	1	1.157	0.864304	-0.0524397
Milk_trans-vaccenic_acid_content	Milk	0	1.286	0	-3.32193
Milk_tricosanoic_acid_content	Milk	3	4.002	0.749625	-0.235102
Milk_tridecylic_acid_content	Milk	67	40.479	1.65518	0.811618
Milk_undecylic_acid_content	Milk	1	0.496	2.01613	1.08143
Milk_unglycosylated_kappa-casein_percentage	Milk	99	102.627	0.964658	0.0903906
Milk_unsaturated_fatty_acid_content	Milk	18	3.402	5.29101	2.43055
Milk_urea_nitrogen_content	Milk	1	0.806	1.24069	0.422981
Milk_urea_nitrogen_yield	Milk	1	0.318	3.14465	1.69806
Milk_vitamin_B-12_content	Milk	7	4.623	1.51417	0.690791
Milk_whey_protein_content	Milk	0	0.231	0	-3.32193
Milk_whey_protein_percentage	Milk	0	0.502	0	-3.32193
Milk_yield	Milk	313	188.772	1.65808	0.814005
Milk_yield_ECM	Milk	0	3.174	0	-3.32193
Milk_zinc_content	Milk	30	21.114	1.42086	0.604886
Monocyte_number	Milk	2	0.806	2.48139	1.36815
Monounsaturated_fatty_acid_content	Health	10	9.014	1.10939	0.274274
Monounsaturated_to_saturated_fatty_acid_ratio	Meat and Carcass	1	0.158	6.32911	2.68462
M._paratuberculosis_susceptibility	Meat and Carcass	43	33.241	1.29358	0.478799
Muscle_anserine_content	Meat and Carcass	13	15.626	0.831947	-0.101681
Muscle_beta-alanine_content	Meat and Carcass	2	0.306	6.53595	2.7303
Muscle_calcium_content	Meat and Carcass	3	6.704	0.447494	-0.869085
Muscle_carnosine_content	Meat and Carcass	14	8.837	1.58425	0.752105
Muscle_creatine_content	Meat and Carcass	24	9.132	2.62812	1.44791
Muscle_creatinine_content	Meat and Carcass	12	7.385	1.62492	0.786526
Muscle_iron_content	Meat and Carcass	18	8.808	2.0436	1.10003
Muscle_magnesium_content	Meat and Carcass	14	7.263	1.92758	1.01976
Muscle_pH	Meat and Carcass	1	1.21	0.826446	-0.110221
Muscle_phosphorus_content	Meat and Carcass	4	6.183	0.646935	-0.420945
Muscle_potassium_content	Meat and Carcass	4	7.777	0.514337	-0.702897
Muscle_protein_percentage	Meat and Carcass	1	0.21	4.7619	2.28152
Muscle_sodium_content	Meat and Carcass	0	9.48	0	-3.32193
Muscle_taurine_content	Meat and Carcass	4	3.259	1.22737	0.408571
Muscle_zinc_content	Meat and Carcass	13	6.332	2.05306	1.10639
Muscularity	Exterior	0	0.164	0	-3.32193
Myristic_acid_content	Meat and Carcass	10	10.304	0.970497	0.0982806
Myristic_and_palmitic_acid_ratio	Meat and Carcass	1	0.339	2.94985	1.60874
Myristoleic_acid_content	Meat and Carcass	8	7.004	1.1422	0.312903
Net_merit	Production	183	142.458	1.28459	0.469458
Neutrophil_number	Health	0	0.36	0	-3.32193
Non-return_rate	Reproduction	38	24.5	1.55102	0.723358
Number_of_embryos	Reproduction	0	0.943	0	-3.32193
Number_of_transferable_embryos	Reproduction	0	0.327	0	-3.32193
Number_of_unfertilized_ova	Reproduction	0	0.173	0	-3.32193
Oleic_acid_content	Meat and Carcass	14	8.532	1.64088	0.799818
Omega-3_to_omega-6_fatty_acid_ratio	Meat and Carcass	0	0.657	0	-3.32193
Omega-3_unsaturated_fatty_acid_content	Meat and Carcass	0	0.85	0	-3.32193
Omega-6_polyunsaturated_fatty_acid_content	Meat and Carcass	0	0.33	0	-3.32193
Omega-6_to_omega-3_fatty_acid_ratio	Meat and Carcass	0	0.183	0	-3.32193
Palmitic_acid_content	Meat and Carcass	3	1.15	2.6087	1.4376
Palmitoleic_acid_content	Meat and Carcass	8	5.163	1.54949	0.722017
Pentadecylic_acid_content	Meat and Carcass	0	0.341	0	-3.32193
Percentage_abnormal_sperm	Reproduction	0	0.34	0	-3.32193
Percentage_normal_sperm	Reproduction	3	88.203	0.0340124	-2.89956
Platelet_number	Health	0	0.186	0	-3.32193
Polyunsaturated_fatty_acid_content	Meat and Carcass	3	4.196	0.714967	-0.295187
Polyunsaturated_to_saturated_fatty_acid_ratio	Meat and Carcass	0	0.5	0	-3.32193
Pregnancy_rate	Reproduction	7	8.51	0.822562	-0.116283
Prolactin_level	Health	0	0.156	0	-3.32193
PTA_type	Production	116	99.652	1.16405	0.338055
Quadriceps_weight	Meat and Carcass	1	0.706	1.41643	0.600679
Quality_grade	Meat and Carcass	0	0.354	0	-3.32193
Rear_leg_placement_rear_view	Exterior	89	75.917	1.17233	0.347476
Rear_leg_placement_side_view	Exterior	68	66.032	1.0298	0.176072
Red_blood_cell_distribution_width	Health	0	1.752	0	-3.32193
Red_blood_cell_number	Health	2	1.561	1.28123	0.465954
Reproductive_efficiency	Reproduction	18	5.606	3.21085	1.7272
Residual_feed_intake	Production	48	38.419	1.24938	0.432299
Respiratory_rate	Health	1	1.626	0.615006	-0.483972
Retail_product_yield	Meat and Carcass	0	0.27	0	-3.32193
Retained_placenta	Reproduction	0	1.004	0	-3.32193
Rump_angle	Exterior	32	29.689	1.07784	0.236144
Rump_conformation	Exterior	2	1.769	1.13058	0.299341
Rump_length	Production	0	0.355	0	-3.32193
Rump_width	Production	101	79.267	1.27417	0.458565
Saturated_fatty_acid_content	Meat and Carcass	16	10.694	1.49617	0.674611
Scrotal_circumference	Reproduction	44	169.262	0.259952	-1.47412
Semen_volume	Reproduction	3	1.784	1.68161	0.833185
Serotonin_level	Health	1	2.476	0.403877	-0.988856
Serum_calcium_level	Health	0	0.67	0	-3.32193
Serum_chloride_level	Health	0	0.151	0	-3.32193
Sexual_precocity	Reproduction	13	8.585	1.51427	0.690881
Shear_force	Meat and Carcass	58	35.896	1.61578	0.778864
Sire_conception_rate	Reproduction	8	4.745	1.68599	0.83672
Sirloin_weight	Meat and Carcass	0	0.258	0	-3.32193
Sole_hemorrhage	Exterior	2	0.337	5.93472	2.59329
Sole_ulcer	Exterior	0	0.198	0	-3.32193
Somatic_cell_count	Health	22	14.155	1.55422	0.726152
Somatic_cell_score	Health	223	139.214	1.60185	0.767104
Sperm_acrosome_integrity_rate	Reproduction	0	0.189	0	-3.32193
Sperm_concentration	Reproduction	8	0.659	12.1396	3.61349
sperm_counts	Reproduction	3	3.952	0.759109	-0.219086
Sperm_DNA_fragmentation	Reproduction	0	0.545	0	-3.32193
Sperm_head_abnormalities	Reproduction	0	0.174	0	-3.32193
Sperm_motility	Reproduction	14	10.798	1.29654	0.481853
Sperm_plasma_membrane_integrity	Reproduction	0	0.394	0	-3.32193
Sperm_tail_abnormalities	Reproduction	0	0.157	0	-3.32193
Spleen_weight	Meat and Carcass	3	1.066	2.81426	1.54313
Stature	Exterior	155	122.452	1.2658	0.449748
Stayability	Reproduction	2	1.646	1.21507	0.395136
Stearic_acid_content	Meat and Carcass	1	0.647	1.5456	0.718609
Stillbirth	Reproduction	151	112.227	1.34549	0.531556
Stillbirth_maternal	Reproduction	93	57.3	1.62304	0.784953
Strength	Exterior	116	104.79	1.10698	0.271397
Subcutaneous_fat	Meat and Carcass	16	15.698	1.01924	0.162517
Subcutaneous_rump_fat_thickness	Meat and Carcass	4	5.151	0.776548	-0.190095
Teat_length	Exterior	70	47.204	1.48293	0.662593
Teat_number	Exterior	1	1.786	0.55991	-0.599658
Teat_placement	Exterior	0	0.351	0	-3.32193
Teat_placement_front	Exterior	82	51.534	1.59118	0.758032
Teat_placement_rear	Exterior	49	47.035	1.04178	0.191281
Teat_thickness	Exterior	0	1.014	0	-3.32193
Temperament	Exterior	8	3.648	2.19298	1.19723
Tenderness_score	Meat and Carcass	24	13.895	1.72724	0.869666
Thurl_width	Production	0	0.172	0	-3.32193
Thyroxine_level	Health	0	0.68	0	-3.32193
Tick_resistance	Health	21	12.314	1.70538	0.852299
Time_to_curd_firmness	Milk	2	1.675	1.19403	0.371871
Total_bilirubin_level	Health	0	3.435	0	-3.32193
Total_number_of_ova	Reproduction	0	0.173	0	-3.32193
trans-12-C18_1_fatty_acid_content	Meat and Carcass	8	0.516	15.5039	3.96383
trans-15-C18_1_fatty_acid_content	Meat and Carcass	0	0.466	0	-3.32193
Trans-6-9-C18_1_fatty_acid_content	Meat and Carcass	0	0.862	0	-3.32193
Tridecylic_acid_content	Meat and Carcass	0	0.175	0	-3.32193
Triglyceride_level	Health	0	0.341	0	-3.32193
Triiodothyronine_level	Health	4	0.69	5.7971	2.56001
Twinning	Reproduction	12	12.324	0.97371	0.102604
Udder_attachment	Exterior	127	103.762	1.22395	0.404854
Udder_balance	Exterior	0	0.547	0	-3.32193
Udder_capacity	Exterior	0	0.188	0	-3.32193
Udder_cleft	Exterior	75	74.836	1.00219	0.140375
Udder_composite_index	Exterior	0	0.656	0	-3.32193
Udder_depth	Exterior	137	109.953	1.24599	0.428664
Udder_height	Exterior	83	78.366	1.05913	0.213046
Udder_structure	Exterior	4	2.647	1.51114	0.688086
Udder_texture	Exterior	0	1.456	0	-3.32193
Udder_width	Exterior	0	1.085	0	-3.32193
Unsaturated_fatty_acid_content	Meat and Carcass	1	0.176	5.68182	2.53152
White_blood_cell_number	Health	0	2.052	0	-3.32193
White_line_disease	Exterior	1	0.504	1.98413	1.05944
White_spotting	Exterior	4	9.383	0.426303	-0.926035
Withers_height	Production	1	2.849	0.351	-1.1488
Yield_grade	Meat and Carcass	13	6.575	1.97719	1.05463
Young_stock_survival	Production	2	1.225	1.63265	0.792983

## Sheet: Table S5D
Table S5D The summary of QTL enrichment fold for RSP in cattle
Trait	Category	Oberve	Expect	Foldenrichment	log2(Foldenrichment+0.1)
305-day_milk_yield	Milk	26	7.624	3.41028	1.81159
Abdominal_circumference	Production	1	0.156	6.41026	2.70271
Abomasum_displacement	Health	6	3.933	1.52555	0.700931
Adrenocorticotropic_hormone_level	Health	1	1.117	0.895255	-0.00686167
Age_at_first_calving	Reproduction	5	4.141	1.20744	0.386742
Age_at_puberty	Reproduction	18	85.635	0.210194	-1.68876
Age_at_second_calving	Reproduction	0	0.422	0	-3.32193
Age_at_slaughter	Production	0	0.076	0	-3.32193
Aggressive_behavior	Exterior	0	0.581	0	-3.32193
Alanine_transaminase_level	Health	0	0.087	0	-3.32193
Alkaline_phosphatase_level	Health	0	0.611	0	-3.32193
Angularity	Exterior	8	2.142	3.73483	1.93916
Anogenital_distance	Exterior	0	0.31	0	-3.32193
Antibody-mediated_immune_response	Health	1	0.68	1.47059	0.651305
Anti-Mllerian_hormone_level	Health	2	1.763	1.13443	0.303845
Arachidic_acid_content	Meat and Carcass	0	0.094	0	-3.32193
Arachidonic_acid_content	Meat and Carcass	0	0.076	0	-3.32193
Aspartate_aminotransferase_level	Health	0	0.08	0	-3.32193
Atherogenic_index	Meat and Carcass	2	0.387	5.16796	2.39724
Average_daily_feed_intake	Production	8	4.438	1.80261	0.927983
Average_daily_gain	Production	48	35.993	1.33359	0.519635
Average_daily_milk_yield	Milk	2	1.034	1.93424	1.02449
Basophil_number	Health	0	0.238	0	-3.32193
Beef_flavor_intensity	Meat and Carcass	0	0.231	0	-3.32193
Biceps_brachii_weight	Meat and Carcass	0	0.253	0	-3.32193
Birth_index	Reproduction	1	1.161	0.861326	-0.0569017
Blood_albumin_level	Health	3	0.48	6.25	2.66676
Blood_cortisol_level	Health	0	0.357	0	-3.32193
Body_capacity	Production	2	0.406	4.92611	2.32944
Body_condition_score	Exterior	1	1.429	0.69979	-0.322307
Body_depth	Production	44	39.281	1.12013	0.28704
Body_energy_content	Production	0	0.464	0	-3.32193
Body_length	Production	0	0.652	0	-3.32193
Body_length_birth	Production	0	0.078	0	-3.32193
Body_size	Production	0	0.241	0	-3.32193
Body_temperature	Health	1	1.114	0.897666	-0.00337109
Body_weight_18_months	Production	1	1.635	0.611621	-0.490819
Body_weight_24_months	Production	2	0.3	6.66667	2.75845
Body_weight_6_months	Production	1	0.08	12.5	3.65535
Body_weight	Production	3	5.838	0.513875	-0.703984
Body_weight_birth	Production	42	51.419	0.816819	-0.125292
Body_weight_gain	Production	106	81.681	1.29773	0.483087
Body_weight_mature	Production	7	9.194	0.761366	-0.215302
Body_weight_slaughter	Production	5	0.699	7.15308	2.85859
Body_weight_weaning	Production	33	25.58	1.29007	0.475158
Body_weight_yearling	Production	77	77.884	0.98865	0.12254
Bone_quality	Exterior	3	1.652	1.81598	0.938083
Bone_weight	Meat and Carcass	4	1.736	2.30415	1.26553
Bovine_leukemia_virus_susceptibility	Health	1	2.399	0.41684	-0.952209
Bovine_respiratory_disease_susceptibility	Health	93	34.361	2.70656	1.4888
Bovine_spongiform_encephalopathy	Health	0	0.601	0	-3.32193
Bovine_tuberculosis_susceptibility	Health	38	45.057	0.843376	-0.0840949
Bovine_viral_diarrhea_virus_susceptibility	Health	3	1.09	2.75229	1.51212
C14_index	Meat and Carcass	0	0.077	0	-3.32193
C18_index	Meat and Carcass	0	0.085	0	-3.32193
C22:1_fatty_acid_content	Meat and Carcass	0	0.76	0	-3.32193
Calcidiol_level	Health	0	0.325	0	-3.32193
Calf_size	Reproduction	2	2.983	0.670466	-0.376197
Calf_sucking_reflex	Reproduction	2	1.469	1.36147	0.547421
Calving_ability	Reproduction	1	0.717	1.3947	0.579856
Calving_ease	Reproduction	83	76.431	1.08595	0.246039
Calving_ease_maternal	Reproduction	50	54.326	0.92037	0.0290919
Calving_index	Reproduction	0	2.211	0	-3.32193
Calving_interval	Reproduction	3	5.236	0.572956	-0.571415
Calving_to_conception_interval	Reproduction	11	3.2	3.4375	1.82273
Cannon_bone_circumference	Production	2	1.473	1.35777	0.543766
Capric_acid_content	Meat and Carcass	0	0.306	0	-3.32193
Carcass_weight	Meat and Carcass	45	27.641	1.62802	0.789117
Cell-mediated_immune_response	Health	2	0.707	2.82885	1.55034
Cheese_energy_recovery	Milk	0	1.134	0	-3.32193
Cheese_fat_recovery	Milk	0	2.287	0	-3.32193
Cheese_protein_recovery	Milk	4	2.76	1.44928	0.631594
Cheese_solids_recovery	Milk	0	0.673	0	-3.32193
Chest_girth	Production	1	1.161	0.861326	-0.0569017
Chest_width	Production	4	0.969	4.12797	2.07996
Cholesterol_level	Health	1	0.167	5.98802	2.60597
Cholinesterase_level	Health	0	0.524	0	-3.32193
cis-10-Heptadecenoic_acid_content	Meat and Carcass	0	0.082	0	-3.32193
Cis-10-Pentadecenoic_acid_content	Meat and Carcass	0	0.089	0	-3.32193
Cis-12-C18_1_fatty_acid_content	Meat and Carcass	0	0.079	0	-3.32193
cis-Vaccenic_acid_content	Meat and Carcass	0	0.068	0	-3.32193
Clinical_mastitis	Health	19	14.317	1.32709	0.51308
Coat_color	Exterior	6	1.214	4.94234	2.33409
Coat_texture	Exterior	2	1.149	1.74064	0.880211
Colostrum_albumin_concentration	Milk	1	0.702	1.4245	0.608337
Colostrum_quality	Milk	0	0.077	0	-3.32193
Colostrum_quantity	Milk	3	0.549	5.46448	2.47625
Complement_hemolytic_activity	Health	0	0.082	0	-3.32193
Conception_rate	Reproduction	126	86.824	1.45121	0.633396
Conformation_score	Exterior	3	2.296	1.30662	0.492233
Connective_tissue_amount	Meat and Carcass	6	0.846	7.0922	2.84643
Cooking_loss	Meat and Carcass	0	0.893	0	-3.32193
Curd_firming_rate	Milk	0	1.4	0	-3.32193
Curd_firmness	Milk	3	3.98	0.753769	-0.228083
Curd_solids_yield	Milk	4	1.838	2.17628	1.18668
Curd_water_yield	Milk	0	0.325	0	-3.32193
Curd_yield	Milk	4	1.465	2.73038	1.50099
Dairy_capacity_composite_index	Exterior	14	1.513	9.25314	3.22545
Dairy_form	Exterior	32	37.79	0.846785	-0.0788915
Daughter_pregnancy_rate	Reproduction	88	62.193	1.41495	0.59927
Desaturation_index	Meat and Carcass	0	0.084	0	-3.32193
Digital_cushion_thickness	Exterior	0	0.358	0	-3.32193
Digital_dermatitis	Exterior	0	1.455	0	-3.32193
Direct_bilirubin_level	Health	0	0.314	0	-3.32193
Docosahexaenoic_acid_content	Meat and Carcass	0	0.696	0	-3.32193
Docosanoic_acid_content	Meat and Carcass	0	0.06	0	-3.32193
Docosapentaenoic_acid_content	Meat and Carcass	0	0.3	0	-3.32193
Docosatetraenoic_acid_content	Meat and Carcass	0	0.22	0	-3.32193
Dopamine_level	Health	1	1.096	0.912409	0.0177919
Dressing_percentage	Meat and Carcass	2	0.732	2.73224	1.50194
Drip_loss	Meat and Carcass	0	0.084	0	-3.32193
Dry_matter_intake	Production	30	20.574	1.45815	0.639835
Duration_of_activity_during_novel_object_test	Exterior	1	0.427	2.34192	1.28802
Duration_of_activity_during_open_field_test	Exterior	0	0.31	0	-3.32193
Duration_of_exploration_during_novel_object_test	Exterior	0	1.231	0	-3.32193
Duration_of_exploration_during_open_field_test	Exterior	0	0.091	0	-3.32193
Duration_of_inactivity_during_novel_object_test	Exterior	0	0.476	0	-3.32193
Duration_of_inactivity_during_open_field_test	Exterior	1	0.705	1.41844	0.60259
Dystocia	Reproduction	0	0.797	0	-3.32193
Early_embryonic_survival	Reproduction	2	1.306	1.53139	0.706105
Eicosapentaenoic_acid_content	Meat and Carcass	0	0.404	0	-3.32193
Eicosenoic_acid_content	Meat and Carcass	0	0.07	0	-3.32193
Endometritis	Health	0	0.166	0	-3.32193
Eosinophil_number	Health	2	0.618	3.23625	1.73823
Epidermolysis_bullosa	Health	0	0.091	0	-3.32193
Eye_area_pigmentation	Exterior	3	3.343	0.897398	-0.00375944
Facial_pigmentation	Exterior	3	2.42	1.23967	0.421877
Fat_area_to_ribeye_area_ratio	Meat and Carcass	1	0.238	4.20168	2.1049
Fat_color	Meat and Carcass	3	0.649	4.6225	2.23955
Fat_cover	Meat and Carcass	0	0.08	0	-3.32193
Fat_percentage	Meat and Carcass	0	0.398	0	-3.32193
Fat_thickness_at_the_12th_rib	Meat and Carcass	30	11.561	2.59493	1.43025
Fat_weight	Meat and Carcass	0	0.077	0	-3.32193
Fecal_egg_count	Meat and Carcass	1	1.321	0.757002	-0.222629
Fecal_larva_count	Health	1	4.132	0.242014	-1.54787
Feed_conversion_ratio	Health	4	1.57	2.54777	1.40478
Feed_intake	Production	0	0.123	0	-3.32193
Feet_and_leg_conformation	Exterior	38	46.405	0.818877	-0.122056
Fertility_index	Production	12	7.025	1.70819	0.854542
Fertility_treatments	Production	5	0.773	6.46831	2.71552
Fertilization_rate	Production	4	1.473	2.71555	1.49341
First_service_conception	Production	39	41.367	0.94278	0.0604355
Flight_speed	Exterior	0	0.16	0	-3.32193
Foot-and-mouth_disease_susceptibility	Exterior	3	0.272	11.0294	3.47631
Foot_angle	Health	50	49.808	1.00385	0.14255
Foreshank_weight	Meat and Carcass	0	0.349	0	-3.32193
Gamma-glutamyl_transferase_level	Health	0	0.085	0	-3.32193
General_health_index	Health	0	0.086	0	-3.32193
Gestation_length	Production	28	9.725	2.87918	1.57491
Glutamate_level	Health	0	0.711	0	-3.32193
Growth_index	Production	0	0.408	0	-3.32193
Hair_length	Exterior	1	0.527	1.89753	0.998219
HDL_cholesterol_level	Health	0	0.173	0	-3.32193
Head_weight	Meat and Carcass	1	0.557	1.79533	0.922451
Heart_weight	Meat and Carcass	0	0.238	0	-3.32193
Heat_tolerance	Health	4	1.183	3.38123	1.7996
Heel_depth	Exterior	0	0.115	0	-3.32193
Heifer_pregnancy	Production	1	0.733	1.36426	0.550168
Height_mature	Production	0	0.08	0	-3.32193
Height_yearling	Production	0	0.079	0	-3.32193
Hematocrit	Health	2	0.542	3.69004	1.92221
Hemoglobin	Health	4	0.52	7.69231	2.96205
Heneicosylic_acid_content	Meat and Carcass	0	0.078	0	-3.32193
Hind_leg_conformation	Exterior	0	0.089	0	-3.32193
Hindshank_weight	Meat and Carcass	0	0.158	0	-3.32193
Hip_height	Production	6	3.591	1.67084	0.824437
Hip_width	Production	0	0.159	0	-3.32193
Hoof_and_leg_disorders	Exterior	5	2.765	1.80832	0.932302
Hoof_trimming_status	Exterior	0	0.08	0	-3.32193
Immunoglobulin_G_level	Health	3	1.194	2.51256	1.38547
Infectious_bovine_keratoconjunctivitis_susceptibility	Health	0	0.243	0	-3.32193
Inhibin_level	Reproduction	12	7.589	1.58124	0.749522
Inseminations_per_conception	Reproduction	64	60.852	1.05173	0.203805
Insulin_level	Health	2	0.72	2.77778	1.52496
Insulin-like_growth_factor_1_level	Health	3	5.651	0.530879	-0.664564
Interdigital_hyperplasia	Exterior	0	0.341	0	-3.32193
Interleukin-4_level	Health	0	0.071	0	-3.32193
Intermuscular_fat_percentage	Meat and Carcass	3	0.35	8.57143	3.11627
Interval_from_first_to_last_insemination	Reproduction	22	9.534	2.30753	1.26755
Interval_to_first_estrus_after_calving	Reproduction	62	32.585	1.90272	1.00196
Intramuscular_fat	Meat and Carcass	10	8.773	1.13986	0.310178
Johnes_disease_tolerance	Health	0	0.369	0	-3.32193
Juiciness	Meat and Carcass	5	3.957	1.26358	0.447403
Ketosis	Health	17	13.393	1.26932	0.453459
Kidney_fat_weight	Meat and Carcass	3	0.088	34.0909	5.09554
Kidney_pelvic_and_heart_fat_percentage	Meat and Carcass	1	3.487	0.286779	-1.37042
Kidney_weight	Meat and Carcass	3	0.4	7.5	2.926
Lactate_dehydrogenase_level	Health	0	0.085	0	-3.32193
Lactation_persistency	Milk	20	9.149	2.18603	1.19285
Laminitis	Exterior	0	0.262	0	-3.32193
Lauric_acid_content	Meat and Carcass	0	0.084	0	-3.32193
LDL_cholesterol_level	Health	0	1.313	0	-3.32193
Lean_meat_yield	Meat and Carcass	53	36.735	1.44277	0.625519
Length_of_productive_life	Production	116	80.452	1.44185	0.624666
Lifetime_profit_index	Production	7	1.577	4.43881	2.18231
Lignoceric_acid_content	Meat and Carcass	3	1.021	2.9383	1.60326
Linolenic_acid_content	Meat and Carcass	0	0.098	0	-3.32193
Liver_abscess	Health	2	2.735	0.731261	-0.266626
Liver_weight	Meat and Carcass	0	0.249	0	-3.32193
Locomotion	Exterior	0	0.079	0	-3.32193
Loin_strength	Exterior	0	0.207	0	-3.32193
Long-chain_fatty_acid_content	Meat and Carcass	1	0.335	2.98507	1.62531
Longissimus_muscle_area	Meat and Carcass	17	15.658	1.08571	0.245748
Longissimus_muscle_area_growth	Meat and Carcass	0	0.697	0	-3.32193
Longissimus_muscle_width	Meat and Carcass	0	0.075	0	-3.32193
Lung_weight	Meat and Carcass	0	0.333	0	-3.32193
Luteal_activity	Reproduction	6	6.087	0.985707	0.118635
Luteinizing_hormone_level	Reproduction	0	0.414	0	-3.32193
Lymphocyte_number	Health	0	0.155	0	-3.32193
Male_fertility	Health	2	1.533	1.30463	0.490192
Marbling_score	Reproduction	15	13.364	1.12242	0.289738
Marfan_syndrome-like_disease	Meat and Carcass	0	0.062	0	-3.32193
Margaric_acid_content	Health	3	0.245	12.2449	3.62584
Maternal_behavior	Meat and Carcass	0	0.143	0	-3.32193
Maturity_rate	Exterior	12	13.367	0.897733	-0.00327398
Mean_corpuscular_hemoglobin_concentration	Production	0	0.731	0	-3.32193
Mean_corpuscular_hemoglobin_content	Health	0	0.488	0	-3.32193
Mean_corpuscular_volume	Health	1	0.786	1.27226	0.456559
Mean_platelet_volume	Health	1	0.151	6.62252	2.749
Meat_color_a	Health	1	0.189	5.29101	2.43055
Meat_color_b	Meat and Carcass	0	0.092	0	-3.32193
Meat_color_chroma	Meat and Carcass	1	0.066	15.1515	3.93088
Meat_color_L	Meat and Carcass	3	2.63	1.14068	0.311136
Meat_color_score	Meat and Carcass	0	0.751	0	-3.32193
Meat_fat_content	Meat and Carcass	0	0.063	0	-3.32193
Meat_firmness	Meat and Carcass	0	0.078	0	-3.32193
Meat_flavor_score	Meat and Carcass	0	0.466	0	-3.32193
Meat_percentage	Meat and Carcass	3	0.209	14.3541	3.8534
Meat_texture	Meat and Carcass	0	0.499	0	-3.32193
Medium-chain_fatty_acid_content	Meat and Carcass	1	0.263	3.80228	1.96432
Metabolic_body_weight	Meat and Carcass	21	22.258	0.943481	0.0614043
Methane_production	Production	6	3.625	1.65517	0.811613
Metritis	Production	0	0.084	0	-3.32193
Milk_alpha-casein_content	Health	0	0.074	0	-3.32193
Milk_alpha-casein_to_beta-casein_ratio	Milk	0	0.092	0	-3.32193
Milk_alpha-lactalbumin_percentage	Milk	5	2.086	2.39693	1.32016
Milk_alpha-S1-casein_content	Milk	0	0.085	0	-3.32193
Milk_alpha-S1-casein_percentage	Milk	9	2.762	3.25851	1.74782
Milk_alpha-S2-casein_percentage	Milk	14	7.276	1.92413	1.0173
Milk_arachidic_acid_content	Milk	7	2.427	2.88422	1.57735
Milk_arachidonic_acid_content	Milk	6	1.643	3.65186	1.9076
Milk_beta-carotene_content	Milk	0	0.274	0	-3.32193
Milk_beta-casein_content	Milk	0	0.119	0	-3.32193
Milk_beta-casein_percentage	Milk	6	2.065	2.90557	1.58764
Milk_beta-lactoglobulin_percentage	Milk	9	6.378	1.4111	0.5956
Milk_beta-lactoglobulin_protein_content	Milk	9	2.677	3.36197	1.79159
Milk_branched-chain_fatty_acid_content	Milk	0	0.216	0	-3.32193
Milk_butyric_acid_content	Milk	22	17.513	1.25621	0.43958
Milk_C10_index	Milk	1	0.965	1.03627	0.184305
Milk_C14_index	Milk	44	31.848	1.38156	0.567119
Milk_C16_index	Milk	42	25.037	1.67752	0.829864
Milk_C18_index	Milk	17	6.863	2.47705	1.36572
Milk_calcium_content	Milk	7	2.652	2.63952	1.45392
Milk_capric_acid_content	Milk	48	22.98	2.08877	1.13012
Milk_caproic_acid_content	Milk	28	21.15	1.32388	0.509825
Milk_caprylic_acid_content	Milk	34	21.003	1.61882	0.781415
Milk_casein_content	Milk	0	0.474	0	-3.32193
Milk_casein_index	Milk	4	1.307	3.06044	1.66013
Milk_casein_percentage	Milk	16	7.724	2.07147	1.11867
Milk_cholesterol_content	Milk	7	1.886	3.71156	1.93038
Milk_cis-12-Octadecenoic_acid_content	Milk	1	0.166	6.0241	2.6145
Milk_cis-4_7_10_13_16_19-Docosahexaenoic_acid_content	Milk	1	0.396	2.52525	1.39246
Milk_cis-7_10_13_16_19-Docosapentaenoic_acid_content	Milk	0	0.326	0	-3.32193
Milk_cis-8_11_14-Eicosatrienoic_acid_content	Milk	1	0.292	3.42466	1.81748
Milk_cis-9-C10_1_fatty_acid_content	Milk	0	0.145	0	-3.32193
Milk_cis-9-Eicosenoic_acid_content	Milk	0	0.14	0	-3.32193
Milk_cis-9-Heptadecenoic_acid_content	Milk	3	0.286	10.4895	3.40456
Milk_cis-fatty_acid_content	Milk	3	0.404	7.42574	2.91183
Milk_cis-vaccenic_acid_content	Milk	1	0.163	6.13497	2.64038
Milk_citrate_content	Milk	3	0.553	5.42495	2.46596
Milk_conjugated_linoleic_acid_content	Milk	24	10.253	2.34078	1.28734
Milk_copper_content	Milk	5	0.41	12.1951	3.62001
Milk_delta-9-desaturase_content	Milk	0	0.559	0	-3.32193
Milk_docosanoic_acid_content	Milk	0	0.318	0	-3.32193
Milk_eicosapentaenoic_acid_content	Milk	4	2.136	1.87266	0.980142
Milk_fat_content	Milk	5	2.557	1.95542	1.03943
Milk_fat_percentage	Milk	117	91.285	1.2817	0.466445
Milk_fat-to-protein_ratio	Milk	5	1.161	4.30663	2.13968
Milk_fatty_acid_unsaturated_index	Milk	2	0.428	4.6729	2.25487
Milk_fat_yield	Milk	140	119.098	1.1755	0.351066
Milk_fever	Milk	0	0.138	0	-3.32193
Milk_glycerophosphocholine_content	Milk	1	1.677	0.596303	-0.522213
Milk_glycerophosphocholine_to_phosphocholine_ratio	Milk	1	1.7	0.588235	-0.539026
Milk_glycosylated_kappa-casein_percentage	Milk	54	50.911	1.06067	0.214963
Milking_speed	Milk	86	60.199	1.4286	0.612206
Milk_iodine_content	Milk	3	0.438	6.84932	2.79687
Milk_iron_content	Milk	13	10.503	1.23774	0.419799
Milk_kappa-casein_content	Milk	2	0.611	3.27332	1.75417
Milk_kappa-casein_percentage	Milk	100	85.732	1.16643	0.340762
Milk_lactoferrin_content	Milk	0	0.329	0	-3.32193
Milk_lactoperoxidase_content	Milk	0	0.184	0	-3.32193
Milk_lactose_content	Milk	15	5.271	2.84576	1.55864
Milk_lactose_yield	Milk	2	2.161	0.925497	0.0363239
Milk_lauric_acid_content	Milk	25	11.637	2.14832	1.16885
Milk_lauroleic_acid_content	Milk	1	0.251	3.98406	2.03001
Milk_linoleic_acid_content	Milk	17	12.534	1.35631	0.542318
Milk_linolenic_acid_content	Milk	10	6.633	1.50761	0.684921
Milk_long-chain_fatty_acid_content	Milk	0	0.292	0	-3.32193
Milk_magnesium_content	Milk	0	0.896	0	-3.32193
Milk_manganese_content	Milk	0	0.112	0	-3.32193
Milk_margaric_acid_content	Milk	11	3.14	3.50318	1.84927
Milk_medium-chain_fatty_acid_content	Milk	3	1.701	1.76367	0.898145
Milk_mid-infrared_spectra	Milk	12	4.354	2.75609	1.51404
Milk_monounsaturated_fatty_acid_content	Milk	7	1.901	3.68227	1.91925
Milk_myristelaidic_acid_content	Milk	0	0.065	0	-3.32193
Milk_myristic_acid_content	Milk	49	22.028	2.22444	1.21688
Milk_myristoleic_acid_content	Milk	39	25.663	1.5197	0.695725
Milk_octadecenoic_acid_content	Milk	0	0.073	0	-3.32193
Milk_oleic_acid_content	Milk	21	10.728	1.95749	1.04089
Milk_omega-6_fatty_acid_content	Milk	0	0.438	0	-3.32193
Milk_palmitelaidic_acid_content	Milk	0	0.077	0	-3.32193
Milk_palmitic_acid_content	Milk	19	12.016	1.58123	0.749513
Milk_palmitoleic_acid_content	Milk	41	27.626	1.48411	0.663672
Milk_pentadecylic_acid_content	Milk	12	6.652	1.80397	0.92901
Milk_pH	Milk	0	0.389	0	-3.32193
Milk_phosphocholine_level	Milk	0	0.464	0	-3.32193
Milk_phosphorus_content	Milk	9	2.213	4.06688	2.05897
Milk_phosphorylated_alpha-S2-casein_percentage	Milk	4	5.656	0.707214	-0.308978
Milk_polyunsaturated_fatty_acid_content	Milk	3	0.84	3.57143	1.87634
Milk_potassium_content	Milk	10	10.723	0.932575	0.0462463
Milk_profitability_index	Milk	1	1.844	0.542299	-0.638682
Milk_protein_content	Milk	2	1.694	1.18064	0.356862
Milk_protein_percentage	Milk	189	114.05	1.65717	0.813252
Milk_protein-to-fat_ratio	Milk	3	1.254	2.39234	1.3175
Milk_protein_yield	Milk	133	112.046	1.18701	0.364026
Milk_rennet_coagulation_time	Milk	2	1.971	1.01471	0.156673
Milk_riboflavin_content	Milk	13	13.242	0.981725	0.113334
Milk_rumenic_acid_content	Milk	0	0.242	0	-3.32193
Milk_saturated_fatty_acid_content	Milk	14	3.482	4.02068	2.04288
Milk_saturated_to_unsaturated_fatty_acid_ratio	Milk	7	1.217	5.75185	2.54889
Milk_selenium_content	Milk	1	0.166	6.0241	2.6145
Milk_short-chain_fatty_acid_content	Milk	0	0.252	0	-3.32193
Milk_sodium_content	Milk	3	1.125	2.66667	1.46815
Milk_solids_percentage	Milk	0	0.088	0	-3.32193
Milk_stearic_acid_content	Milk	15	8.082	1.85598	0.967889
Milk_tetracosanoic_acid_content	Milk	9	6.044	1.48908	0.668192
Milk_trans-10_cis-12-octadecadienoic_acid_content	Milk	0	0.092	0	-3.32193
Milk_trans-10-Octadecenoic_acid_content	Milk	0	0.531	0	-3.32193
Milk_trans-11_cis-15-Octadecadienoic_acid_content	Milk	0	0.089	0	-3.32193
Milk_trans-16-Octadecenoic_acid_content	Milk	1	0.18	5.55556	2.49967
Milk_trans-4-Octadecenoic_acid_content	Milk	0	0.082	0	-3.32193
Milk_trans-6-8-Octadecenoic_acid_content	Milk	1	0.154	6.49351	2.72105
Milk_trans-9-Octadecenoic_acid_content	Milk	0	0.506	0	-3.32193
Milk_trans-9_trans-12-Octadecadienoic_acid_content	Milk	0	0.238	0	-3.32193
Milk_trans-fatty_acid_content	Milk	0	0.171	0	-3.32193
Milk_trans-fatty_acid_to_cis-fatty_acid_ratio	Milk	1	0.515	1.94175	1.0298
Milk_trans-vaccenic_acid_content	Milk	1	0.651	1.5361	0.710259
Milk_tricosanoic_acid_content	Milk	0	1.921	0	-3.32193
Milk_tridecylic_acid_content	Milk	25	19.648	1.27239	0.456695
Milk_undecylic_acid_content	Milk	0	0.23	0	-3.32193
Milk_unglycosylated_kappa-casein_percentage	Milk	41	48.876	0.838858	-0.0910219
Milk_unsaturated_fatty_acid_content	Milk	10	1.705	5.8651	2.57655
Milk_urea_nitrogen_content	Milk	0	0.382	0	-3.32193
Milk_urea_nitrogen_yield	Milk	0	0.149	0	-3.32193
Milk_vitamin_B-12_content	Milk	7	2.26	3.09735	1.67687
Milk_whey_protein_content	Milk	0	0.099	0	-3.32193
Milk_whey_protein_percentage	Milk	0	0.242	0	-3.32193
Milk_yield	Milk	139	90.261	1.53998	0.713677
Milk_yield_ECM	Milk	0	1.498	0	-3.32193
Milk_zinc_content	Milk	21	10.113	2.07654	1.12203
Monocyte_number	Milk	1	0.415	2.40964	1.32748
Monounsaturated_fatty_acid_content	Health	10	4.235	2.36128	1.29941
Monounsaturated_to_saturated_fatty_acid_ratio	Meat and Carcass	1	0.091	10.989	3.47106
M._paratuberculosis_susceptibility	Meat and Carcass	14	16.053	0.872111	-0.0408068
Muscle_anserine_content	Meat and Carcass	6	7.528	0.797024	-0.156781
Muscle_beta-alanine_content	Meat and Carcass	7	0.153	45.7516	5.5189
Muscle_calcium_content	Meat and Carcass	3	3.2	0.9375	0.0531113
Muscle_carnosine_content	Meat and Carcass	7	4.238	1.65172	0.808774
Muscle_creatine_content	Meat and Carcass	7	4.366	1.6033	0.768331
Muscle_creatinine_content	Meat and Carcass	2	3.525	0.567376	-0.583429
Muscle_iron_content	Meat and Carcass	3	4.168	0.71977	-0.286709
Muscle_magnesium_content	Meat and Carcass	9	3.499	2.57216	1.41801
Muscle_pH	Meat and Carcass	0	0.55	0	-3.32193
Muscle_phosphorus_content	Meat and Carcass	5	3.08	1.62338	0.785238
Muscle_potassium_content	Meat and Carcass	9	3.627	2.48139	1.36815
Muscle_protein_percentage	Meat and Carcass	0	0.09	0	-3.32193
Muscle_sodium_content	Meat and Carcass	4	4.421	0.904773	0.00686914
Muscle_taurine_content	Meat and Carcass	5	1.576	3.17259	1.71043
Muscle_zinc_content	Meat and Carcass	2	3.05	0.655738	-0.404042
Muscularity	Exterior	0	0.061	0	-3.32193
Myristic_acid_content	Meat and Carcass	9	4.887	1.84162	0.957261
Myristic_and_palmitic_acid_ratio	Meat and Carcass	1	0.146	6.84932	2.79687
Myristoleic_acid_content	Meat and Carcass	6	3.352	1.78998	0.918368
Net_merit	Production	73	68.059	1.0726	0.229709
Neutrophil_number	Health	1	0.173	5.78035	2.5559
Non-return_rate	Reproduction	20	11.641	1.71807	0.862404
Number_of_embryos	Reproduction	0	0.448	0	-3.32193
Number_of_transferable_embryos	Reproduction	0	0.154	0	-3.32193
Number_of_unfertilized_ova	Reproduction	0	0.073	0	-3.32193
Oleic_acid_content	Meat and Carcass	4	4.028	0.993049	0.128358
Omega-3_to_omega-6_fatty_acid_ratio	Meat and Carcass	0	0.308	0	-3.32193
Omega-3_unsaturated_fatty_acid_content	Meat and Carcass	0	0.409	0	-3.32193
Omega-6_polyunsaturated_fatty_acid_content	Meat and Carcass	0	0.16	0	-3.32193
Omega-6_to_omega-3_fatty_acid_ratio	Meat and Carcass	0	0.08	0	-3.32193
Palmitic_acid_content	Meat and Carcass	2	0.565	3.53982	1.86387
Palmitoleic_acid_content	Meat and Carcass	8	2.378	3.36417	1.79251
Pentadecylic_acid_content	Meat and Carcass	0	0.154	0	-3.32193
Percentage_abnormal_sperm	Reproduction	0	0.151	0	-3.32193
Percentage_normal_sperm	Reproduction	0	42.536	0	-3.32193
Platelet_number	Health	0	0.076	0	-3.32193
Polyunsaturated_fatty_acid_content	Meat and Carcass	3	2.02	1.48515	0.664618
Polyunsaturated_to_saturated_fatty_acid_ratio	Meat and Carcass	0	0.242	0	-3.32193
Pregnancy_rate	Reproduction	2	3.97	0.503778	-0.727909
Prolactin_level	Health	0	0.065	0	-3.32193
PTA_type	Production	44	47.581	0.924739	0.0352563
Quadriceps_weight	Meat and Carcass	3	0.318	9.43396	3.25308
Quality_grade	Meat and Carcass	0	0.162	0	-3.32193
Rear_leg_placement_rear_view	Exterior	27	36.245	0.74493	-0.243096
Rear_leg_placement_side_view	Exterior	31	31.602	0.980951	0.112301
Red_blood_cell_distribution_width	Health	0	0.868	0	-3.32193
Red_blood_cell_number	Health	2	0.674	2.96736	1.617
Reproductive_efficiency	Reproduction	2	2.888	0.692521	-0.335479
Residual_feed_intake	Production	36	18.31	1.96614	1.04694
Respiratory_rate	Health	4	0.771	5.18807	2.40274
Retail_product_yield	Meat and Carcass	0	0.107	0	-3.32193
Retained_placenta	Reproduction	0	0.461	0	-3.32193
Rump_angle	Exterior	13	14.104	0.921724	0.031006
Rump_conformation	Exterior	1	0.896	1.11607	0.282228
Rump_length	Production	1	0.16	6.25	2.66676
Rump_width	Production	39	38.09	1.02389	0.168502
Saturated_fatty_acid_content	Meat and Carcass	8	4.93	1.62272	0.784687
Scrotal_circumference	Reproduction	9	81.607	0.110285	-2.24958
Semen_volume	Reproduction	0	0.841	0	-3.32193
Serotonin_level	Health	0	1.151	0	-3.32193
Serum_calcium_level	Health	0	0.325	0	-3.32193
Serum_chloride_level	Health	0	0.059	0	-3.32193
Sexual_precocity	Reproduction	5	4.113	1.21566	0.395784
Shear_force	Meat and Carcass	15	17.334	0.865351	-0.050874
Sire_conception_rate	Reproduction	7	2.195	3.18907	1.71768
Sirloin_weight	Meat and Carcass	0	0.131	0	-3.32193
Sole_hemorrhage	Exterior	0	0.168	0	-3.32193
Sole_ulcer	Exterior	0	0.076	0	-3.32193
Somatic_cell_count	Health	22	6.741	3.26361	1.75001
Somatic_cell_score	Health	90	66.126	1.36104	0.546994
Sperm_acrosome_integrity_rate	Reproduction	1	0.084	11.9048	3.58553
Sperm_concentration	Reproduction	2	0.317	6.30915	2.68013
sperm_counts	Reproduction	0	1.907	0	-3.32193
Sperm_DNA_fragmentation	Reproduction	0	0.243	0	-3.32193
Sperm_head_abnormalities	Reproduction	0	0.085	0	-3.32193
Sperm_motility	Reproduction	5	5.153	0.970309	0.0980268
Sperm_plasma_membrane_integrity	Reproduction	0	0.208	0	-3.32193
Sperm_tail_abnormalities	Reproduction	0	0.079	0	-3.32193
Spleen_weight	Meat and Carcass	1	0.532	1.8797	0.985281
Stature	Exterior	68	58.88	1.15489	0.327562
Stayability	Reproduction	4	0.81	4.93827	2.33293
Stearic_acid_content	Meat and Carcass	1	0.301	3.32226	1.77495
Stillbirth	Reproduction	57	53.945	1.05663	0.20993
Stillbirth_maternal	Reproduction	33	27.569	1.197	0.375175
Strength	Exterior	53	50.089	1.05812	0.21178
Subcutaneous_fat	Meat and Carcass	6	7.619	0.787505	-0.172173
Subcutaneous_rump_fat_thickness	Meat and Carcass	1	2.38	0.420168	-0.94295
Teat_length	Exterior	18	22.477	0.800819	-0.150691
Teat_number	Exterior	2	0.83	2.40964	1.32748
Teat_placement	Exterior	0	0.149	0	-3.32193
Teat_placement_front	Exterior	24	24.654	0.973473	0.102286
Teat_placement_rear	Exterior	23	22.505	1.022	0.166066
Teat_thickness	Exterior	0	0.489	0	-3.32193
Temperament	Exterior	3	1.682	1.78359	0.913486
Tenderness_score	Meat and Carcass	18	6.774	2.65722	1.46321
Thurl_width	Production	0	0.079	0	-3.32193
Thyroxine_level	Health	1	0.324	3.08642	1.67194
Tick_resistance	Health	8	5.862	1.36472	0.550627
Time_to_curd_firmness	Milk	0	0.824	0	-3.32193
Total_bilirubin_level	Health	0	1.567	0	-3.32193
Total_number_of_ova	Reproduction	0	0.078	0	-3.32193
trans-12-C18_1_fatty_acid_content	Meat and Carcass	2	0.248	8.06452	3.02937
trans-15-C18_1_fatty_acid_content	Meat and Carcass	1	0.213	4.69484	2.26148
Trans-6-9-C18_1_fatty_acid_content	Meat and Carcass	1	0.388	2.57732	1.42079
Tridecylic_acid_content	Meat and Carcass	1	0.064	15.625	3.97499
Triglyceride_level	Health	0	0.174	0	-3.32193
Triiodothyronine_level	Health	0	0.305	0	-3.32193
Twinning	Reproduction	11	5.803	1.89557	0.996802
Udder_attachment	Exterior	51	49.429	1.03178	0.178597
Udder_balance	Exterior	2	0.27	7.40741	2.90831
Udder_capacity	Exterior	0	0.076	0	-3.32193
Udder_cleft	Exterior	33	35.745	0.923206	0.0330967
Udder_composite_index	Exterior	0	0.281	0	-3.32193
Udder_depth	Exterior	61	52.676	1.15802	0.331158
Udder_height	Exterior	28	37.763	0.741467	-0.249022
Udder_structure	Exterior	2	1.286	1.55521	0.727014
Udder_texture	Exterior	1	0.681	1.46843	0.64932
Udder_width	Exterior	0	0.548	0	-3.32193
Unsaturated_fatty_acid_content	Meat and Carcass	1	0.069	14.4928	3.86718
White_blood_cell_number	Health	0	0.989	0	-3.32193
White_line_disease	Exterior	0	0.216	0	-3.32193
White_spotting	Exterior	5	4.483	1.11532	0.281342
Withers_height	Production	3	1.279	2.34558	1.29018
Yield_grade	Meat and Carcass	6	3.211	1.86858	0.977153
Young_stock_survival	Production	3	0.567	5.29101	2.43055

## Sheet: Table S5E
Table S5E The summary of QTL enrichment fold for CSE in cattle
Trait	Category	Oberve	Expect	Foldenrichment	log2(Foldenrichment+0.1)
305-day_milk_yield	Milk	265	123.86	2.13951	1.16318
Abdominal_circumference	Production	9	2.579	3.48972	1.84387
Abomasum_displacement	Health	98	65.175	1.50364	0.681354
Adrenocorticotropic_hormone_level	Health	19	18.212	1.04327	0.193164
Age_at_first_calving	Reproduction	100	67.602	1.47925	0.659236
Age_at_puberty	Reproduction	651	1409.64	0.46182	-0.831819
Age_at_second_calving	Reproduction	21	6.752	3.11019	1.68266
Age_at_slaughter	Production	2	1.277	1.56617	0.736536
Aggressive_behavior	Exterior	3	9.4	0.319149	-1.25447
Alanine_transaminase_level	Health	1	1.366	0.732064	-0.265233
Alkaline_phosphatase_level	Health	2	10.327	0.193667	-1.76775
Angularity	Exterior	34	34.889	0.974519	0.103691
Anogenital_distance	Exterior	9	5.266	1.70908	0.855254
Antibody-mediated_immune_response	Health	27	11.236	2.40299	1.32365
Anti-Mllerian_hormone_level	Health	53	28.353	1.86929	0.977676
Arachidic_acid_content	Meat and Carcass	0	1.263	0	-3.32193
Arachidonic_acid_content	Meat and Carcass	0	1.293	0	-3.32193
Aspartate_aminotransferase_level	Health	0	1.263	0	-3.32193
Atherogenic_index	Meat and Carcass	4	6.188	0.646412	-0.421955
Average_daily_feed_intake	Production	146	71.766	2.03439	1.09382
Average_daily_gain	Production	626	586.659	1.06706	0.222878
Average_daily_milk_yield	Milk	28	17.67	1.58461	0.752412
Basophil_number	Health	1	3.821	0.261712	-1.46709
Beef_flavor_intensity	Meat and Carcass	4	4.058	0.985707	0.118635
Biceps_brachii_weight	Meat and Carcass	0	4.202	0	-3.32193
Birth_index	Reproduction	15	19.259	0.778857	-0.1863
Blood_albumin_level	Health	15	7.822	1.91767	1.01269
Blood_cortisol_level	Health	4	6.533	0.612276	-0.489491
Body_capacity	Production	1	6.425	0.155642	-1.9678
Body_condition_score	Exterior	7	22.949	0.305024	-1.30392
Body_depth	Production	788	643.364	1.22481	0.405788
Body_energy_content	Production	14	8.246	1.69779	0.846227
Body_length	Production	19	10.462	1.8161	0.93817
Body_length_birth	Production	0	1.279	0	-3.32193
Body_size	Production	3	3.924	0.764526	-0.210019
Body_temperature	Health	51	18.168	2.80713	1.5396
Body_weight_18_months	Production	6	27.316	0.219651	-1.64543
Body_weight_24_months	Production	6	5.181	1.15808	0.331221
Body_weight_6_months	Production	1	1.26	0.793651	-0.162217
Body_weight	Production	88	96.775	0.909326	0.0133919
Body_weight_birth	Production	723	840.602	0.860098	-0.0587466
Body_weight_gain	Production	1426	1347.29	1.05842	0.212156
Body_weight_mature	Production	200	149.477	1.338	0.524062
Body_weight_slaughter	Production	14	11.5	1.21739	0.397684
Body_weight_weaning	Production	523	421.684	1.24027	0.422519
Body_weight_yearling	Production	1405	1273.25	1.10348	0.267207
Bone_quality	Exterior	50	27.808	1.79804	0.924513
Bone_weight	Meat and Carcass	22	28.378	0.775248	-0.192236
Bovine_leukemia_virus_susceptibility	Health	82	39.289	2.0871	1.12902
Bovine_respiratory_disease_susceptibility	Health	1119	560.202	1.99749	1.06867
Bovine_spongiform_encephalopathy	Health	4	10.283	0.388992	-1.03212
Bovine_tuberculosis_susceptibility	Health	862	741.109	1.16312	0.336994
Bovine_viral_diarrhea_virus_susceptibility	Health	14	18.304	0.76486	-0.209461
C14_index	Meat and Carcass	0	1.313	0	-3.32193
C18_index	Meat and Carcass	0	1.327	0	-3.32193
C22:1_fatty_acid_content	Meat and Carcass	4	13.265	0.301545	-1.31636
Calcidiol_level	Health	8	5.222	1.53198	0.706623
Calf_size	Reproduction	32	49.087	0.651904	-0.41138
Calf_sucking_reflex	Reproduction	32	23.871	1.34054	0.526608
Calving_ability	Reproduction	2	12.375	0.161616	-1.93448
Calving_ease	Reproduction	1297	1251.69	1.0362	0.184214
Calving_ease_maternal	Reproduction	956	891.082	1.07285	0.230022
Calving_index	Reproduction	36	36.011	0.999695	0.137103
Calving_interval	Reproduction	126	83.236	1.51377	0.690433
Calving_to_conception_interval	Reproduction	162	51.816	3.12645	1.68995
Cannon_bone_circumference	Production	16	23.119	0.692071	-0.336298
Capric_acid_content	Meat and Carcass	2	5.174	0.386548	-1.03935
Carcass_weight	Meat and Carcass	600	453.177	1.32399	0.509935
Cell-mediated_immune_response	Health	17	11.383	1.49346	0.672158
Cheese_energy_recovery	Milk	14	18.105	0.773267	-0.195505
Cheese_fat_recovery	Milk	9	38.071	0.2364	-1.57175
Cheese_protein_recovery	Milk	71	45.263	1.56861	0.738647
Cheese_solids_recovery	Milk	1	11.012	0.09081	-2.38979
Chest_girth	Production	23	18.85	1.22016	0.400712
Chest_width	Production	32	15.561	2.05642	1.10864
Cholesterol_level	Health	10	2.559	3.90778	2.0028
Cholinesterase_level	Health	20	8.799	2.27299	1.2467
cis-10-Heptadecenoic_acid_content	Meat and Carcass	7	1.338	5.23169	2.41459
Cis-10-Pentadecenoic_acid_content	Meat and Carcass	0	1.315	0	-3.32193
Cis-12-C18_1_fatty_acid_content	Meat and Carcass	0	1.285	0	-3.32193
cis-Vaccenic_acid_content	Meat and Carcass	0	1.239	0	-3.32193
Clinical_mastitis	Health	322	238.249	1.35153	0.537572
Coat_color	Exterior	21	20.746	1.01224	0.153472
Coat_texture	Exterior	16	19.186	0.833941	-0.098596
Colostrum_albumin_concentration	Milk	11	11.985	0.917814	0.0254738
Colostrum_quality	Milk	0	1.328	0	-3.32193
Colostrum_quantity	Milk	3	9.132	0.328515	-1.22258
Complement_hemolytic_activity	Health	20	1.326	15.083	3.92438
Conception_rate	Reproduction	1639	1427	1.14856	0.320267
Conformation_score	Exterior	28	38.254	0.73195	-0.265432
Connective_tissue_amount	Meat and Carcass	27	14.056	1.92089	1.01499
Cooking_loss	Meat and Carcass	2	15.091	0.132529	-2.10452
Curd_firming_rate	Milk	27	22.743	1.18718	0.364212
Curd_firmness	Milk	54	65.342	0.826421	-0.11026
Curd_solids_yield	Milk	23	29.801	0.771786	-0.197954
Curd_water_yield	Milk	0	5.148	0	-3.32193
Curd_yield	Milk	16	23.758	0.673457	-0.370606
Dairy_capacity_composite_index	Exterior	28	25.966	1.07833	0.236748
Dairy_form	Exterior	607	615.798	0.985713	0.118643
Daughter_pregnancy_rate	Reproduction	1243	1019.57	1.21915	0.399606
Desaturation_index	Meat and Carcass	0	1.338	0	-3.32193
Digital_cushion_thickness	Exterior	8	5.197	1.53935	0.713124
Digital_dermatitis	Exterior	21	22.963	0.914515	0.0207897
Direct_bilirubin_level	Health	2	5.313	0.376435	-1.06965
Docosahexaenoic_acid_content	Meat and Carcass	7	11.524	0.607428	-0.499345
Docosanoic_acid_content	Meat and Carcass	0	1.308	0	-3.32193
Docosapentaenoic_acid_content	Meat and Carcass	0	5.232	0	-3.32193
Docosatetraenoic_acid_content	Meat and Carcass	2	3.928	0.509165	-0.715095
Dopamine_level	Health	16	17.586	0.909815	0.0140905
Dressing_percentage	Meat and Carcass	5	12.423	0.402479	-0.992864
Drip_loss	Meat and Carcass	0	1.281	0	-3.32193
Dry_matter_intake	Production	292	335.386	0.870639	-0.0429938
Duration_of_activity_during_novel_object_test	Exterior	9	7.64	1.17801	0.3539
Duration_of_activity_during_open_field_test	Exterior	0	5.164	0	-3.32193
Duration_of_exploration_during_novel_object_test	Exterior	30	19.954	1.50346	0.681187
Duration_of_exploration_during_open_field_test	Exterior	4	1.331	3.00526	1.63471
Duration_of_inactivity_during_novel_object_test	Exterior	1	7.803	0.128156	-2.13191
Duration_of_inactivity_during_open_field_test	Exterior	13	11.678	1.1132	0.278823
Dystocia	Reproduction	20	12.937	1.54595	0.718924
Early_embryonic_survival	Reproduction	25	22.221	1.12506	0.292855
Eicosapentaenoic_acid_content	Meat and Carcass	5	6.704	0.745823	-0.241572
Eicosenoic_acid_content	Meat and Carcass	2	1.3	1.53846	0.712342
Endometritis	Health	0	2.615	0	-3.32193
Eosinophil_number	Health	13	10.338	1.2575	0.440949
Epidermolysis_bullosa	Health	4	1.335	2.99625	1.63052
Eye_area_pigmentation	Exterior	19	54.795	0.346747	-1.16247
Facial_pigmentation	Exterior	20	40.137	0.498293	-0.741075
Fat_area_to_ribeye_area_ratio	Meat and Carcass	3	3.777	0.794281	-0.1612
Fat_color	Meat and Carcass	16	11.079	1.44417	0.626835
Fat_cover	Meat and Carcass	1	1.282	0.780031	-0.184373
Fat_percentage	Meat and Carcass	5	6.621	0.755173	-0.225712
Fat_thickness_at_the_12th_rib	Meat and Carcass	272	192.695	1.41156	0.596036
Fat_weight	Meat and Carcass	0	1.346	0	-3.32193
Fecal_egg_count	Meat and Carcass	47	21.579	2.17804	1.1878
Fecal_larva_count	Health	38	67.907	0.559589	-0.600361
Feed_conversion_ratio	Health	16	25.8	0.620155	-0.473621
Feed_intake	Production	1	2.597	0.38506	-1.04377
Feet_and_leg_conformation	Exterior	880	758.336	1.16044	0.333922
Fertility_index	Production	140	116.651	1.20016	0.37869
Fertility_treatments	Production	15	13.066	1.14802	0.319638
Fertilization_rate	Production	46	24.986	1.84103	0.956823
First_service_conception	Production	587	677.117	0.866911	-0.0485454
Flight_speed	Exterior	1	2.488	0.401929	-0.994444
Foot-and-mouth_disease_susceptibility	Exterior	2	4.595	0.435256	-0.9017
Foot_angle	Health	882	812.301	1.0858	0.245866
Foreshank_weight	Meat and Carcass	13	5.825	2.23176	1.22142
Gamma-glutamyl_transferase_level	Health	0	1.283	0	-3.32193
General_health_index	Health	0	1.275	0	-3.32193
Gestation_length	Production	243	159.698	1.52162	0.697438
Glutamate_level	Health	34	11.633	2.92272	1.59585
Growth_index	Production	16	6.381	2.50744	1.38264
Hair_length	Exterior	3	8.689	0.345264	-1.16727
HDL_cholesterol_level	Health	0	2.674	0	-3.32193
Head_weight	Meat and Carcass	11	9.095	1.20946	0.388967
Heart_weight	Meat and Carcass	0	3.918	0	-3.32193
Heat_tolerance	Health	19	19.303	0.984303	0.116768
Heel_depth	Exterior	0	1.785	0	-3.32193
Heifer_pregnancy	Production	11	11.991	0.917355	0.0248227
Height_mature	Production	0	1.304	0	-3.32193
Height_yearling	Production	0	1.295	0	-3.32193
Hematocrit	Health	2	9.082	0.220216	-1.64288
Hemoglobin	Health	5	9.104	0.549209	-0.623245
Heneicosylic_acid_content	Meat and Carcass	9	1.339	6.72143	2.77008
Hind_leg_conformation	Exterior	4	1.325	3.01887	1.64102
Hindshank_weight	Meat and Carcass	0	2.697	0	-3.32193
Hip_height	Production	98	59.072	1.65899	0.814749
Hip_width	Production	2	2.673	0.748223	-0.237485
Hoof_and_leg_disorders	Exterior	60	44.153	1.35891	0.544892
Hoof_trimming_status	Exterior	2	1.274	1.56986	0.739726
Immunoglobulin_G_level	Health	48	20.428	2.34972	1.29261
Infectious_bovine_keratoconjunctivitis_susceptibility	Health	1	3.776	0.264831	-1.4547
Inhibin_level	Reproduction	126	124.654	1.0108	0.151596
Inseminations_per_conception	Reproduction	1141	989.612	1.15298	0.32536
Insulin_level	Health	22	11.731	1.87537	0.982125
Insulin-like_growth_factor_1_level	Health	89	92.049	0.966876	0.093393
Interdigital_hyperplasia	Exterior	6	5.274	1.13766	0.307611
Interleukin-4_level	Health	0	1.363	0	-3.32193
Intermuscular_fat_percentage	Meat and Carcass	17	6.464	2.62995	1.44887
Interval_from_first_to_last_insemination	Reproduction	280	156.337	1.791	0.919151
Interval_to_first_estrus_after_calving	Reproduction	669	535.384	1.24957	0.4325
Intramuscular_fat	Meat and Carcass	193	141.961	1.35953	0.545502
Johnes_disease_tolerance	Health	2	6.038	0.331236	-1.21345
Juiciness	Meat and Carcass	54	63.201	0.854417	-0.0673086
Ketosis	Health	345	219.86	1.56918	0.73914
Kidney_fat_weight	Meat and Carcass	5	1.409	3.54862	1.86735
Kidney_pelvic_and_heart_fat_percentage	Meat and Carcass	51	54.375	0.937931	0.0537106
Kidney_weight	Meat and Carcass	6	6.632	0.904704	0.00677119
Lactate_dehydrogenase_level	Health	2	1.294	1.5456	0.718609
Lactation_persistency	Milk	186	149.366	1.24526	0.427889
Laminitis	Exterior	0	5.364	0	-3.32193
Lauric_acid_content	Meat and Carcass	0	1.312	0	-3.32193
LDL_cholesterol_level	Health	29	21.973	1.3198	0.505689
Lean_meat_yield	Meat and Carcass	715	598.875	1.19391	0.371732
Length_of_productive_life	Production	1490	1332.07	1.11856	0.28518
Lifetime_profit_index	Production	33	25.818	1.27818	0.462762
Lignoceric_acid_content	Meat and Carcass	7	16.658	0.420219	-0.94281
Linolenic_acid_content	Meat and Carcass	7	1.314	5.32725	2.44022
Liver_abscess	Health	55	45.514	1.20842	0.387825
Liver_weight	Meat and Carcass	5	3.867	1.29299	0.478187
Locomotion	Exterior	0	1.346	0	-3.32193
Loin_strength	Exterior	0	3.632	0	-3.32193
Long-chain_fatty_acid_content	Meat and Carcass	8	5.592	1.43062	0.614112
Longissimus_muscle_area	Meat and Carcass	326	255.173	1.27756	0.46212
Longissimus_muscle_area_growth	Meat and Carcass	5	11.727	0.426367	-0.92586
Longissimus_muscle_width	Meat and Carcass	0	1.287	0	-3.32193
Lung_weight	Meat and Carcass	6	5.212	1.15119	0.3233
Luteal_activity	Reproduction	128	99.252	1.28965	0.474718
Luteinizing_hormone_level	Reproduction	3	6.406	0.468311	-0.815248
Lymphocyte_number	Health	0	2.668	0	-3.32193
Male_fertility	Health	28	25.96	1.07858	0.237053
Marbling_score	Reproduction	306	219.859	1.3918	0.577055
Marfan_syndrome-like_disease	Meat and Carcass	2	1.282	1.56006	0.731237
Margaric_acid_content	Health	12	3.958	3.03183	1.64701
Maternal_behavior	Meat and Carcass	1	2.638	0.379075	-1.06168
Maturity_rate	Exterior	300	221.097	1.35687	0.542873
Mean_corpuscular_hemoglobin_concentration	Production	28	13.009	2.15236	1.17143
Mean_corpuscular_hemoglobin_content	Health	21	7.788	2.69646	1.4836
Mean_corpuscular_volume	Health	7	12.865	0.544112	-0.634617
Mean_platelet_volume	Health	3	2.586	1.16009	0.33353
Meat_color_a	Health	4	2.583	1.54859	0.72123
Meat_color_b	Meat and Carcass	1	1.24	0.806452	-0.141698
Meat_color_chroma	Meat and Carcass	4	1.306	3.06279	1.6612
Meat_color_L	Meat and Carcass	68	44.118	1.54132	0.714857
Meat_color_score	Meat and Carcass	6	12.256	0.489556	-0.762299
Meat_fat_content	Meat and Carcass	0	1.305	0	-3.32193
Meat_firmness	Meat and Carcass	2	1.264	1.58228	0.750417
Meat_flavor_score	Meat and Carcass	18	7.813	2.30385	1.26535
Meat_percentage	Meat and Carcass	5	3.464	1.44342	0.626129
Meat_texture	Meat and Carcass	2	7.616	0.262605	-1.46353
Medium-chain_fatty_acid_content	Meat and Carcass	8	4.305	1.8583	0.969605
Metabolic_body_weight	Meat and Carcass	424	362.749	1.16885	0.343524
Methane_production	Production	50	59.157	0.845209	-0.0812955
Metritis	Production	0	1.31	0	-3.32193
Milk_alpha-casein_content	Health	0	1.26	0	-3.32193
Milk_alpha-casein_to_beta-casein_ratio	Milk	1	1.436	0.696379	-0.328473
Milk_alpha-lactalbumin_percentage	Milk	65	35.014	1.8564	0.968202
Milk_alpha-S1-casein_content	Milk	4	1.291	3.09837	1.67734
Milk_alpha-S1-casein_percentage	Milk	76	47.23	1.60915	0.773276
Milk_alpha-S2-casein_percentage	Milk	160	120.091	1.33232	0.518357
Milk_arachidic_acid_content	Milk	51	39.41	1.29409	0.479321
Milk_arachidonic_acid_content	Milk	39	27.845	1.40061	0.58555
Milk_beta-carotene_content	Milk	17	4.476	3.79803	1.96275
Milk_beta-casein_content	Milk	0	1.914	0	-3.32193
Milk_beta-casein_percentage	Milk	15	32.599	0.460137	-0.836149
Milk_beta-lactoglobulin_percentage	Milk	143	103.745	1.37838	0.564017
Milk_beta-lactoglobulin_protein_content	Milk	90	45.55	1.97585	1.0537
Milk_branched-chain_fatty_acid_content	Milk	10	3.951	2.531	1.39561
Milk_butyric_acid_content	Milk	301	284.382	1.05844	0.212178
Milk_C10_index	Milk	34	16.019	2.12248	1.15217
Milk_C14_index	Milk	671	525.273	1.27743	0.46198
Milk_C16_index	Milk	603	412.066	1.46336	0.644648
Milk_C18_index	Milk	119	112.553	1.05728	0.210738
Milk_calcium_content	Milk	72	43.575	1.65232	0.809269
Milk_capric_acid_content	Milk	704	379.22	1.85644	0.968232
Milk_caproic_acid_content	Milk	493	349.784	1.40944	0.594015
Milk_caprylic_acid_content	Milk	541	346.302	1.56222	0.733112
Milk_casein_content	Milk	6	7.807	0.768541	-0.203334
Milk_casein_index	Milk	16	21.69	0.737667	-0.255551
Milk_casein_percentage	Milk	187	128.227	1.45835	0.64002
Milk_cholesterol_content	Milk	48	31.728	1.51286	0.689621
Milk_cis-12-Octadecenoic_acid_content	Milk	20	3.004	6.65779	2.75655
Milk_cis-4_7_10_13_16_19-Docosahexaenoic_acid_content	Milk	22	6.858	3.20793	1.72593
Milk_cis-7_10_13_16_19-Docosapentaenoic_acid_content	Milk	5	5.286	0.945895	0.0647378
Milk_cis-8_11_14-Eicosatrienoic_acid_content	Milk	8	4.455	1.79574	0.922757
Milk_cis-9-C10_1_fatty_acid_content	Milk	4	2.621	1.52614	0.701447
Milk_cis-9-Eicosenoic_acid_content	Milk	0	2.644	0	-3.32193
Milk_cis-9-Heptadecenoic_acid_content	Milk	4	4.399	0.909298	0.0133516
Milk_cis-fatty_acid_content	Milk	8	6.392	1.25156	0.43463
Milk_cis-vaccenic_acid_content	Milk	2	2.662	0.751315	-0.232235
Milk_citrate_content	Milk	22	9.253	2.37761	1.30895
Milk_conjugated_linoleic_acid_content	Milk	171	166.318	1.02815	0.17396
Milk_copper_content	Milk	17	6.996	2.42996	1.33911
Milk_delta-9-desaturase_content	Milk	4	9.2	0.434783	-0.902976
Milk_docosanoic_acid_content	Milk	0	5.125	0	-3.32193
Milk_eicosapentaenoic_acid_content	Milk	35	34.833	1.00479	0.143778
Milk_fat_content	Milk	62	41.61	1.49003	0.669051
Milk_fat_percentage	Milk	1938	1498.99	1.29287	0.478057
Milk_fat-to-protein_ratio	Milk	28	18.867	1.48407	0.663639
Milk_fatty_acid_unsaturated_index	Milk	10	7.135	1.40154	0.586445
Milk_fat_yield	Milk	2531	1948.29	1.29909	0.484487
Milk_fever	Milk	2	2.616	0.764526	-0.210019
Milk_glycerophosphocholine_content	Milk	59	28.96	2.03729	1.09578
Milk_glycerophosphocholine_to_phosphocholine_ratio	Milk	52	27.964	1.85953	0.97051
Milk_glycosylated_kappa-casein_percentage	Milk	879	831.408	1.05724	0.210691
Milking_speed	Milk	1128	982.142	1.14851	0.320207
Milk_iodine_content	Milk	8	6.395	1.25098	0.434003
Milk_iron_content	Milk	172	172.309	0.998207	0.13515
Milk_kappa-casein_content	Milk	9	9.77	0.921187	0.0302475
Milk_kappa-casein_percentage	Milk	1507	1398.29	1.07774	0.236024
Milk_lactoferrin_content	Milk	11	4.777	2.3027	1.26466
Milk_lactoperoxidase_content	Milk	22	2.923	7.52651	2.93102
Milk_lactose_content	Milk	180	86.51	2.08068	1.12478
Milk_lactose_yield	Milk	37	33.921	1.09077	0.251894
Milk_lauric_acid_content	Milk	381	190.571	1.99925	1.06988
Milk_lauroleic_acid_content	Milk	7	3.795	1.84453	0.959423
Milk_linoleic_acid_content	Milk	229	206.681	1.10799	0.272606
Milk_linolenic_acid_content	Milk	133	109.961	1.20952	0.389038
Milk_long-chain_fatty_acid_content	Milk	20	5.206	3.84172	1.97883
Milk_magnesium_content	Milk	27	14.214	1.89954	0.999665
Milk_manganese_content	Milk	0	1.843	0	-3.32193
Milk_margaric_acid_content	Milk	83	52.133	1.59208	0.758799
Milk_medium-chain_fatty_acid_content	Milk	65	27.533	2.3608	1.29913
Milk_mid-infrared_spectra	Milk	128	71.774	1.78338	0.913321
Milk_monounsaturated_fatty_acid_content	Milk	44	31.545	1.39483	0.579984
Milk_myristelaidic_acid_content	Milk	3	1.313	2.28484	1.25389
Milk_myristic_acid_content	Milk	676	359.507	1.88035	0.985757
Milk_myristoleic_acid_content	Milk	608	419.245	1.45023	0.632479
Milk_octadecenoic_acid_content	Milk	0	1.308	0	-3.32193
Milk_oleic_acid_content	Milk	222	175.65	1.26388	0.447714
Milk_omega-6_fatty_acid_content	Milk	10	6.612	1.5124	0.689211
Milk_palmitelaidic_acid_content	Milk	0	1.362	0	-3.32193
Milk_palmitic_acid_content	Milk	256	193.777	1.32111	0.507014
Milk_palmitoleic_acid_content	Milk	701	454.629	1.54192	0.715381
Milk_pentadecylic_acid_content	Milk	149	111.051	1.34173	0.527797
Milk_pH	Milk	7	6.569	1.06561	0.221087
Milk_phosphocholine_level	Milk	5	7.77	0.643501	-0.427594
Milk_phosphorus_content	Milk	61	36.639	1.66489	0.81958
Milk_phosphorylated_alpha-S2-casein_percentage	Milk	95	92.796	1.02375	0.168322
Milk_polyunsaturated_fatty_acid_content	Milk	22	14.073	1.56328	0.734029
Milk_potassium_content	Milk	188	173.533	1.08337	0.242898
Milk_profitability_index	Milk	14	31.165	0.449222	-0.864539
Milk_protein_content	Milk	34	27.872	1.21986	0.400387
Milk_protein_percentage	Milk	2238	1867.8	1.1982	0.376515
Milk_protein-to-fat_ratio	Milk	57	20.777	2.74342	1.50763
Milk_protein_yield	Milk	2056	1844.06	1.11493	0.280875
Milk_rennet_coagulation_time	Milk	45	32.815	1.37132	0.557115
Milk_riboflavin_content	Milk	248	215.437	1.15115	0.323253
Milk_rumenic_acid_content	Milk	0	3.89	0	-3.32193
Milk_saturated_fatty_acid_content	Milk	82	57.958	1.41482	0.599144
Milk_saturated_to_unsaturated_fatty_acid_ratio	Milk	16	19.681	0.812967	-0.131366
Milk_selenium_content	Milk	5	3.205	1.56006	0.731237
Milk_short-chain_fatty_acid_content	Milk	4	3.8	1.05263	0.204931
Milk_sodium_content	Milk	28	18.234	1.53559	0.709814
Milk_solids_percentage	Milk	1	1.403	0.712758	-0.299102
Milk_stearic_acid_content	Milk	171	131.293	1.30243	0.487929
Milk_tetracosanoic_acid_content	Milk	168	99.403	1.69009	0.840032
Milk_trans-10_cis-12-octadecadienoic_acid_content	Milk	3	1.281	2.34192	1.28802
Milk_trans-10-Octadecenoic_acid_content	Milk	7	9.108	0.768555	-0.203311
Milk_trans-11_cis-15-Octadecadienoic_acid_content	Milk	0	1.35	0	-3.32193
Milk_trans-16-Octadecenoic_acid_content	Milk	12	2.99	4.01338	2.04032
Milk_trans-4-Octadecenoic_acid_content	Milk	5	1.248	4.00641	2.03788
Milk_trans-6-8-Octadecenoic_acid_content	Milk	6	2.612	2.29709	1.26128
Milk_trans-9-Octadecenoic_acid_content	Milk	2	7.771	0.257367	-1.48452
Milk_trans-9_trans-12-Octadecadienoic_acid_content	Milk	3	3.989	0.752068	-0.230959
Milk_trans-fatty_acid_content	Milk	7	2.624	2.66768	1.46868
Milk_trans-fatty_acid_to_cis-fatty_acid_ratio	Milk	12	9.116	1.31637	0.502195
Milk_trans-vaccenic_acid_content	Milk	16	10.237	1.56296	0.733752
Milk_tricosanoic_acid_content	Milk	42	31.364	1.33911	0.525182
Milk_tridecylic_acid_content	Milk	490	318.429	1.5388	0.712644
Milk_undecylic_acid_content	Milk	4	3.972	1.00705	0.14672
Milk_unglycosylated_kappa-casein_percentage	Milk	855	803.264	1.06441	0.219596
Milk_unsaturated_fatty_acid_content	Milk	43	26.701	1.61043	0.774356
Milk_urea_nitrogen_content	Milk	17	6.482	2.62265	1.44501
Milk_urea_nitrogen_yield	Milk	9	2.607	3.45224	1.82873
Milk_vitamin_B-12_content	Milk	42	36.366	1.15492	0.327601
Milk_whey_protein_content	Milk	3	1.642	1.82704	0.946387
Milk_whey_protein_percentage	Milk	0	3.829	0	-3.32193
Milk_yield	Milk	1919	1481.26	1.29552	0.480798
Milk_yield_ECM	Milk	31	24.796	1.2502	0.433175
Milk_zinc_content	Milk	261	164.398	1.58761	0.754982
Monocyte_number	Milk	18	6.443	2.79373	1.53293
Monounsaturated_fatty_acid_content	Health	128	70.443	1.81707	0.938904
Monounsaturated_to_saturated_fatty_acid_ratio	Meat and Carcass	0	1.321	0	-3.32193
M._paratuberculosis_susceptibility	Meat and Carcass	367	260.756	1.40745	0.592106
Muscle_anserine_content	Meat and Carcass	85	123.03	0.690888	-0.338454
Muscle_beta-alanine_content	Meat and Carcass	11	2.668	4.12294	2.07825
Muscle_calcium_content	Meat and Carcass	61	53.501	1.14017	0.310533
Muscle_carnosine_content	Meat and Carcass	95	68.366	1.38958	0.574905
Muscle_creatine_content	Meat and Carcass	62	71.159	0.871288	-0.0420286
Muscle_creatinine_content	Meat and Carcass	68	57.154	1.18977	0.367112
Muscle_iron_content	Meat and Carcass	88	68.19	1.29051	0.475616
Muscle_magnesium_content	Meat and Carcass	49	56.138	0.872849	-0.0397121
Muscle_pH	Meat and Carcass	8	9.178	0.87165	-0.041492
Muscle_phosphorus_content	Meat and Carcass	44	48.612	0.905126	0.0073768
Muscle_potassium_content	Meat and Carcass	65	60.38	1.07652	0.23452
Muscle_protein_percentage	Meat and Carcass	4	1.571	2.54615	1.40389
Muscle_sodium_content	Meat and Carcass	33	73.56	0.448613	-0.866138
Muscle_taurine_content	Meat and Carcass	63	25.414	2.47895	1.36678
Muscle_zinc_content	Meat and Carcass	76	48.645	1.56234	0.733215
Muscularity	Exterior	4	1.243	3.21802	1.73032
Myristic_acid_content	Meat and Carcass	174	81.803	2.12706	1.15514
Myristic_and_palmitic_acid_ratio	Meat and Carcass	4	2.591	1.54381	0.71704
Myristoleic_acid_content	Meat and Carcass	87	54.538	1.59522	0.761471
Net_merit	Production	1176	1114.39	1.05528	0.208245
Neutrophil_number	Health	0	2.772	0	-3.32193
Non-return_rate	Reproduction	374	193.163	1.93619	1.02587
Number_of_embryos	Reproduction	1	7.812	0.128008	-2.13284
Number_of_transferable_embryos	Reproduction	0	2.642	0	-3.32193
Number_of_unfertilized_ova	Reproduction	0	1.369	0	-3.32193
Oleic_acid_content	Meat and Carcass	187	66.779	2.80028	1.53619
Omega-3_to_omega-6_fatty_acid_ratio	Meat and Carcass	1	5.221	0.191534	-1.77826
Omega-3_unsaturated_fatty_acid_content	Meat and Carcass	11	6.626	1.66013	0.815679
Omega-6_polyunsaturated_fatty_acid_content	Meat and Carcass	1	2.546	0.392773	-1.021
Omega-6_to_omega-3_fatty_acid_ratio	Meat and Carcass	0	1.294	0	-3.32193
Palmitic_acid_content	Meat and Carcass	5	9.246	0.540774	-0.642112
Palmitoleic_acid_content	Meat and Carcass	72	39.995	1.80023	0.92617
Pentadecylic_acid_content	Meat and Carcass	0	2.518	0	-3.32193
Percentage_abnormal_sperm	Reproduction	0	2.581	0	-3.32193
Percentage_normal_sperm	Reproduction	173	694.563	0.249077	-1.51838
Platelet_number	Health	0	1.28	0	-3.32193
Polyunsaturated_fatty_acid_content	Meat and Carcass	35	32.683	1.07089	0.227609
Polyunsaturated_to_saturated_fatty_acid_ratio	Meat and Carcass	2	3.916	0.510725	-0.711405
Pregnancy_rate	Reproduction	56	65.489	0.855105	-0.0662681
Prolactin_level	Health	0	1.3	0	-3.32193
PTA_type	Production	918	778.022	1.17992	0.356048
Quadriceps_weight	Meat and Carcass	4	5.214	0.767165	-0.205621
Quality_grade	Meat and Carcass	1	2.589	0.38625	-1.04023
Rear_leg_placement_rear_view	Exterior	697	596.562	1.16836	0.342966
Rear_leg_placement_side_view	Exterior	473	519.239	0.910949	0.0157095
Red_blood_cell_distribution_width	Health	13	14.319	0.907885	0.0113305
Red_blood_cell_number	Health	22	11.495	1.91388	1.00997
Reproductive_efficiency	Reproduction	38	44.846	0.847344	-0.0780393
Residual_feed_intake	Production	427	300.963	1.41878	0.602912
Respiratory_rate	Health	33	13.026	2.53339	1.39692
Retail_product_yield	Meat and Carcass	0	2.169	0	-3.32193
Retained_placenta	Reproduction	4	7.804	0.512558	-0.707082
Rump_angle	Exterior	193	229.758	0.840014	-0.0892454
Rump_conformation	Exterior	18	14.341	1.25514	0.438445
Rump_length	Production	4	2.655	1.50659	0.684003
Rump_width	Production	739	618.65	1.19454	0.372436
Saturated_fatty_acid_content	Meat and Carcass	151	82.25	1.83587	0.952979
Scrotal_circumference	Reproduction	477	1329.66	0.358739	-1.12425
Semen_volume	Reproduction	18	14.227	1.2652	0.449112
Serotonin_level	Health	12	19.544	0.613999	-0.486006
Serum_calcium_level	Health	0	5.244	0	-3.32193
Serum_chloride_level	Health	0	1.276	0	-3.32193
Sexual_precocity	Reproduction	94	67.176	1.39931	0.584298
Shear_force	Meat and Carcass	321	282.673	1.13559	0.305197
Sire_conception_rate	Reproduction	29	37.75	0.768212	-0.203881
Sirloin_weight	Meat and Carcass	0	2.025	0	-3.32193
Sole_hemorrhage	Exterior	10	2.593	3.85654	1.98424
Sole_ulcer	Exterior	1	1.296	0.771605	-0.198254
Somatic_cell_count	Health	142	110.084	1.28992	0.475006
Somatic_cell_score	Health	1363	1085.63	1.25549	0.438811
Sperm_acrosome_integrity_rate	Reproduction	1	1.307	0.765111	-0.209043
Sperm_concentration	Reproduction	9	5.247	1.71527	0.860181
sperm_counts	Reproduction	31	31.018	0.99942	0.136742
Sperm_DNA_fragmentation	Reproduction	1	3.912	0.255624	-1.49158
Sperm_head_abnormalities	Reproduction	1	1.282	0.780031	-0.184373
Sperm_motility	Reproduction	119	85.886	1.38556	0.571005
Sperm_plasma_membrane_integrity	Reproduction	5	3.185	1.56986	0.739726
Sperm_tail_abnormalities	Reproduction	1	1.319	0.75815	-0.220698
Spleen_weight	Meat and Carcass	6	8.182	0.733317	-0.263063
Stature	Exterior	1242	959.346	1.29463	0.479884
Stayability	Reproduction	24	13.037	1.84091	0.956736
Stearic_acid_content	Meat and Carcass	4	5.162	0.774893	-0.192821
Stillbirth	Reproduction	946	878.081	1.07735	0.235542
Stillbirth_maternal	Reproduction	573	451.249	1.26981	0.453975
Strength	Exterior	922	822.746	1.12064	0.287635
Subcutaneous_fat	Meat and Carcass	119	122.766	0.969324	0.0966987
Subcutaneous_rump_fat_thickness	Meat and Carcass	52	39.929	1.30231	0.487807
Teat_length	Exterior	352	368.964	0.954023	0.0759058
Teat_number	Exterior	4	14.394	0.277894	-1.40395
Teat_placement	Exterior	0	2.603	0	-3.32193
Teat_placement_front	Exterior	448	401.619	1.11549	0.281532
Teat_placement_rear	Exterior	393	367.704	1.06879	0.225021
Teat_thickness	Exterior	7	7.652	0.914794	0.0211862
Temperament	Exterior	24	28.731	0.835335	-0.0964455
Tenderness_score	Meat and Carcass	130	110.805	1.17323	0.348496
Thurl_width	Production	0	1.274	0	-3.32193
Thyroxine_level	Health	2	5.279	0.37886	-1.06233
Tick_resistance	Health	86	95.611	0.899478	-0.000753148
Time_to_curd_firmness	Milk	0	13.257	0	-3.32193
Total_bilirubin_level	Health	5	26.124	0.191395	-1.77895
Total_number_of_ova	Reproduction	0	1.286	0	-3.32193
trans-12-C18_1_fatty_acid_content	Meat and Carcass	12	3.952	3.03644	1.64913
trans-15-C18_1_fatty_acid_content	Meat and Carcass	7	3.835	1.82529	0.945078
Trans-6-9-C18_1_fatty_acid_content	Meat and Carcass	3	6.454	0.464828	-0.824116
Tridecylic_acid_content	Meat and Carcass	0	1.305	0	-3.32193
Triglyceride_level	Health	0	2.662	0	-3.32193
Triiodothyronine_level	Health	20	5.276	3.79075	1.96005
Twinning	Reproduction	102	95.349	1.06975	0.226205
Udder_attachment	Exterior	945	809.849	1.16688	0.341285
Udder_balance	Exterior	4	4.227	0.946298	0.0652933
Udder_capacity	Exterior	4	1.32	3.0303	1.6463
Udder_cleft	Exterior	613	588.036	1.04245	0.192135
Udder_composite_index	Exterior	15	5.222	2.87246	1.57166
Udder_depth	Exterior	1013	864.581	1.17167	0.34672
Udder_height	Exterior	727	614.637	1.18281	0.35931
Udder_structure	Exterior	19	20.68	0.918762	0.0268172
Udder_texture	Exterior	11	11.688	0.941136	0.0581588
Udder_width	Exterior	0	8.149	0	-3.32193
Unsaturated_fatty_acid_content	Meat and Carcass	0	1.311	0	-3.32193
White_blood_cell_number	Health	29	16.069	1.80472	0.929577
White_line_disease	Exterior	0	3.914	0	-3.32193
White_spotting	Exterior	103	72.855	1.41377	0.598143
Withers_height	Production	17	22.337	0.761069	-0.215799
Yield_grade	Meat and Carcass	58	51.085	1.13536	0.304935
Young_stock_survival	Production	14	9.678	1.44658	0.629081

## Sheet: Table S5F
Table S5F The summary of QTL enrichment fold for CSP in cattle
Trait	Category	Oberve	Expect	Foldenrichment	log2(Foldenrichment+0.1)
305-day_milk_yield	Milk	59	20.115	2.93313	1.60081
Abdominal_circumference	Production	1	0.406	2.46305	1.35786
Abomasum_displacement	Health	10	10.458	0.956206	0.0788909
Adrenocorticotropic_hormone_level	Health	1	2.88	0.347222	-1.16094
Age_at_first_calving	Reproduction	10	10.931	0.914829	0.0212372
Age_at_puberty	Reproduction	179	227.294	0.787526	-0.172138
Age_at_second_calving	Reproduction	1	1.048	0.954198	0.0761465
Age_at_slaughter	Production	0	0.209	0	-3.32193
Aggressive_behavior	Exterior	2	1.537	1.30124	0.4867
Alanine_transaminase_level	Health	0	0.218	0	-3.32193
Alkaline_phosphatase_level	Health	0	1.75	0	-3.32193
Angularity	Exterior	9	5.679	1.58479	0.752565
Anogenital_distance	Exterior	0	0.888	0	-3.32193
Antibody-mediated_immune_response	Health	1	1.936	0.516529	-0.69776
Anti-Mllerian_hormone_level	Health	14	4.568	3.0648	1.66211
Arachidic_acid_content	Meat and Carcass	0	0.209	0	-3.32193
Arachidonic_acid_content	Meat and Carcass	0	0.221	0	-3.32193
Aspartate_aminotransferase_level	Health	0	0.224	0	-3.32193
Atherogenic_index	Meat and Carcass	1	1.039	0.962464	0.0874138
Average_daily_feed_intake	Production	13	11.647	1.11617	0.282342
Average_daily_gain	Production	103	94.621	1.08855	0.249207
Average_daily_milk_yield	Milk	8	2.777	2.88081	1.5757
Basophil_number	Health	0	0.64	0	-3.32193
Beef_flavor_intensity	Meat and Carcass	0	0.642	0	-3.32193
Biceps_brachii_weight	Meat and Carcass	1	0.677	1.4771	0.657279
Birth_index	Reproduction	0	3.113	0	-3.32193
Blood_albumin_level	Health	0	1.303	0	-3.32193
Blood_cortisol_level	Health	2	1.026	1.94932	1.03514
Body_capacity	Production	0	1.079	0	-3.32193
Body_condition_score	Exterior	0	3.811	0	-3.32193
Body_depth	Production	121	103.798	1.16573	0.339965
Body_energy_content	Production	6	1.402	4.2796	2.1308
Body_length	Production	1	1.667	0.59988	-0.51482
Body_length_birth	Production	0	0.197	0	-3.32193
Body_size	Production	1	0.657	1.52207	0.697836
Body_temperature	Health	11	3.038	3.6208	1.89561
Body_weight_18_months	Production	4	4.436	0.901713	0.00246959
Body_weight_24_months	Production	4	0.864	4.62963	2.24173
Body_weight_6_months	Production	1	0.21	4.7619	2.28152
Body_weight	Production	21	15.688	1.3386	0.524668
Body_weight_birth	Production	104	136.177	0.763712	-0.211378
Body_weight_gain	Production	218	217.29	1.00327	0.141783
Body_weight_mature	Production	29	24.079	1.20437	0.383352
Body_weight_slaughter	Production	2	2.011	0.99453	0.130312
Body_weight_weaning	Production	72	67.715	1.06328	0.218198
Body_weight_yearling	Production	199	205.697	0.967442	0.0941582
Bone_quality	Exterior	12	4.561	2.631	1.44943
Bone_weight	Meat and Carcass	3	4.573	0.656024	-0.403495
Bovine_leukemia_virus_susceptibility	Health	40	6.26	6.38978	2.69817
Bovine_respiratory_disease_susceptibility	Health	218	90.894	2.3984	1.321
Bovine_spongiform_encephalopathy	Health	0	1.707	0	-3.32193
Bovine_tuberculosis_susceptibility	Health	107	118.878	0.900082	0.000118927
Bovine_viral_diarrhea_virus_susceptibility	Health	3	2.961	1.01317	0.154676
C14_index	Meat and Carcass	0	0.181	0	-3.32193
C18_index	Meat and Carcass	0	0.233	0	-3.32193
C22:1_fatty_acid_content	Meat and Carcass	0	2.122	0	-3.32193
Calcidiol_level	Health	2	0.823	2.43013	1.33921
Calf_size	Reproduction	2	7.901	0.253133	-1.50172
Calf_sucking_reflex	Reproduction	3	3.883	0.772599	-0.19661
Calving_ability	Reproduction	5	1.995	2.50627	1.38198
Calving_ease	Reproduction	234	201.981	1.15852	0.331734
Calving_ease_maternal	Reproduction	159	143.052	1.11148	0.276775
Calving_index	Reproduction	10	5.781	1.7298	0.87169
Calving_interval	Reproduction	34	13.535	2.51201	1.38516
Calving_to_conception_interval	Reproduction	28	8.315	3.36741	1.79386
Cannon_bone_circumference	Production	3	3.862	0.7768	-0.189681
Capric_acid_content	Meat and Carcass	1	0.86	1.16279	0.336616
Carcass_weight	Meat and Carcass	89	72.961	1.21983	0.400352
Cell-mediated_immune_response	Health	1	1.788	0.559284	-0.601028
Cheese_energy_recovery	Milk	0	2.989	0	-3.32193
Cheese_fat_recovery	Milk	1	6.088	0.164258	-1.91998
Cheese_protein_recovery	Milk	20	7.216	2.77162	1.52186
Cheese_solids_recovery	Milk	0	1.761	0	-3.32193
Chest_girth	Production	4	3.029	1.32057	0.506468
Chest_width	Production	6	2.538	2.36407	1.30104
Cholesterol_level	Health	0	0.422	0	-3.32193
Cholinesterase_level	Health	0	1.449	0	-3.32193
cis-10-Heptadecenoic_acid_content	Meat and Carcass	1	0.196	5.10204	2.37908
Cis-10-Pentadecenoic_acid_content	Meat and Carcass	0	0.226	0	-3.32193
Cis-12-C18_1_fatty_acid_content	Meat and Carcass	0	0.202	0	-3.32193
cis-Vaccenic_acid_content	Meat and Carcass	0	0.22	0	-3.32193
Clinical_mastitis	Health	30	38.268	0.783945	-0.177972
Coat_color	Exterior	2	3.281	0.60957	-0.494983
Coat_texture	Exterior	0	3.243	0	-3.32193
Colostrum_albumin_concentration	Milk	1	1.92	0.520833	-0.687722
Colostrum_quality	Milk	0	0.228	0	-3.32193
Colostrum_quantity	Milk	5	1.466	3.41064	1.81173
Complement_hemolytic_activity	Health	7	0.214	32.7103	5.03608
Conception_rate	Reproduction	309	230.217	1.34221	0.528283
Conformation_score	Exterior	9	6.328	1.42225	0.606206
Connective_tissue_amount	Meat and Carcass	21	2.263	9.27972	3.22954
Cooking_loss	Meat and Carcass	0	2.333	0	-3.32193
Curd_firming_rate	Milk	8	3.747	2.13504	1.1603
Curd_firmness	Milk	9	10.514	0.856002	-0.0649152
Curd_solids_yield	Milk	4	4.88	0.819672	-0.120808
Curd_water_yield	Milk	1	0.854	1.17096	0.345919
Curd_yield	Milk	4	3.896	1.02669	0.172096
Dairy_capacity_composite_index	Exterior	11	4.188	2.62655	1.44708
Dairy_form	Exterior	105	99.535	1.05491	0.207775
Daughter_pregnancy_rate	Reproduction	251	163.816	1.53221	0.706824
Desaturation_index	Meat and Carcass	0	0.203	0	-3.32193
Digital_cushion_thickness	Exterior	1	0.861	1.16144	0.335072
Digital_dermatitis	Exterior	1	3.75	0.266667	-1.44746
Direct_bilirubin_level	Health	0	0.811	0	-3.32193
Docosahexaenoic_acid_content	Meat and Carcass	2	1.946	1.02775	0.173446
Docosanoic_acid_content	Meat and Carcass	0	0.212	0	-3.32193
Docosapentaenoic_acid_content	Meat and Carcass	0	0.847	0	-3.32193
Docosatetraenoic_acid_content	Meat and Carcass	2	0.619	3.23102	1.73596
Dopamine_level	Health	2	2.778	0.719942	-0.286406
Dressing_percentage	Meat and Carcass	2	1.967	1.01678	0.159341
Drip_loss	Meat and Carcass	0	0.19	0	-3.32193
Dry_matter_intake	Production	47	54.178	0.867511	-0.0476503
Duration_of_activity_during_novel_object_test	Exterior	1	1.251	0.799361	-0.153029
Duration_of_activity_during_open_field_test	Exterior	0	0.83	0	-3.32193
Duration_of_exploration_during_novel_object_test	Exterior	0	3.125	0	-3.32193
Duration_of_exploration_during_open_field_test	Exterior	1	0.211	4.73934	2.27481
Duration_of_inactivity_during_novel_object_test	Exterior	0	1.262	0	-3.32193
Duration_of_inactivity_during_open_field_test	Exterior	0	1.845	0	-3.32193
Dystocia	Reproduction	2	2.133	0.937647	0.053315
Early_embryonic_survival	Reproduction	5	3.515	1.42248	0.606419
Eicosapentaenoic_acid_content	Meat and Carcass	0	1.066	0	-3.32193
Eicosenoic_acid_content	Meat and Carcass	0	0.222	0	-3.32193
Endometritis	Health	0	0.437	0	-3.32193
Eosinophil_number	Health	4	1.717	2.32964	1.28075
Epidermolysis_bullosa	Health	1	0.231	4.329	2.14698
Eye_area_pigmentation	Exterior	3	8.932	0.335871	-1.19803
Facial_pigmentation	Exterior	7	6.467	1.08242	0.241741
Fat_area_to_ribeye_area_ratio	Meat and Carcass	0	0.674	0	-3.32193
Fat_color	Meat and Carcass	2	1.773	1.12803	0.296348
Fat_cover	Meat and Carcass	0	0.208	0	-3.32193
Fat_percentage	Meat and Carcass	0	1.007	0	-3.32193
Fat_thickness_at_the_12th_rib	Meat and Carcass	37	31.399	1.17838	0.354318
Fat_weight	Meat and Carcass	1	0.226	4.42478	2.17785
Fecal_egg_count	Meat and Carcass	9	3.504	2.56849	1.41603
Fecal_larva_count	Health	10	10.874	0.919625	0.0280384
Feed_conversion_ratio	Health	2	4.102	0.487567	-0.767175
Feed_intake	Production	0	0.441	0	-3.32193
Feet_and_leg_conformation	Exterior	125	122.138	1.02343	0.167913
Fertility_index	Production	25	18.984	1.3169	0.502736
Fertility_treatments	Production	4	2.042	1.95886	1.04185
Fertilization_rate	Production	6	4.004	1.4985	0.67672
First_service_conception	Production	93	108.495	0.857182	-0.0631343
Flight_speed	Exterior	0	0.408	0	-3.32193
Foot-and-mouth_disease_susceptibility	Exterior	0	0.781	0	-3.32193
Foot_angle	Health	137	130.466	1.05008	0.201737
Foreshank_weight	Meat and Carcass	1	0.874	1.14416	0.315178
Gamma-glutamyl_transferase_level	Health	0	0.223	0	-3.32193
General_health_index	Health	0	0.228	0	-3.32193
Gestation_length	Production	47	25.709	1.82815	0.94722
Glutamate_level	Health	7	1.814	3.85888	1.98509
Growth_index	Production	5	1.043	4.79386	2.29097
Hair_length	Exterior	1	1.464	0.68306	-0.352805
HDL_cholesterol_level	Health	0	0.411	0	-3.32193
Head_weight	Meat and Carcass	2	1.499	1.33422	0.520269
Heart_weight	Meat and Carcass	0	0.599	0	-3.32193
Heat_tolerance	Health	4	3.103	1.28908	0.474125
Heel_depth	Exterior	0	0.282	0	-3.32193
Heifer_pregnancy	Production	2	1.944	1.02881	0.174798
Height_mature	Production	1	0.2	5	2.3505
Height_yearling	Production	0	0.204	0	-3.32193
Hematocrit	Health	0	1.408	0	-3.32193
Hemoglobin	Health	0	1.412	0	-3.32193
Heneicosylic_acid_content	Meat and Carcass	2	0.218	9.17431	3.21324
Hind_leg_conformation	Exterior	0	0.227	0	-3.32193
Hindshank_weight	Meat and Carcass	1	0.41	2.43902	1.34427
Hip_height	Production	14	9.729	1.439	0.62199
Hip_width	Production	1	0.414	2.41546	1.33082
Hoof_and_leg_disorders	Exterior	9	7.115	1.26493	0.44883
Hoof_trimming_status	Exterior	0	0.202	0	-3.32193
Immunoglobulin_G_level	Health	14	3.236	4.32633	2.14611
Infectious_bovine_keratoconjunctivitis_susceptibility	Health	0	0.597	0	-3.32193
Inhibin_level	Reproduction	16	19.936	0.802568	-0.147892
Inseminations_per_conception	Reproduction	203	159.127	1.27571	0.460177
Insulin_level	Health	1	1.862	0.537057	-0.650506
Insulin-like_growth_factor_1_level	Health	6	14.779	0.405981	-0.982844
Interdigital_hyperplasia	Exterior	0	0.83	0	-3.32193
Interleukin-4_level	Health	0	0.227	0	-3.32193
Intermuscular_fat_percentage	Meat and Carcass	2	1.063	1.88147	0.986569
Interval_from_first_to_last_insemination	Reproduction	52	25.105	2.0713	1.11856
Interval_to_first_estrus_after_calving	Reproduction	121	86.423	1.40009	0.585049
Intramuscular_fat	Meat and Carcass	31	22.959	1.35023	0.536285
Johnes_disease_tolerance	Health	1	1.016	0.984252	0.1167
Juiciness	Meat and Carcass	10	10.255	0.975134	0.104517
Ketosis	Health	44	35.473	1.24038	0.422642
Kidney_fat_weight	Meat and Carcass	2	0.225	8.88889	3.16814
Kidney_pelvic_and_heart_fat_percentage	Meat and Carcass	9	8.737	1.0301	0.176453
Kidney_weight	Meat and Carcass	1	1.052	0.95057	0.0711728
Lactate_dehydrogenase_level	Health	1	0.215	4.65116	2.24828
Lactation_persistency	Milk	22	23.586	0.932757	0.0465004
Laminitis	Exterior	0	0.816	0	-3.32193
Lauric_acid_content	Meat and Carcass	0	0.25	0	-3.32193
LDL_cholesterol_level	Health	2	3.497	0.571919	-0.573641
Lean_meat_yield	Meat and Carcass	101	96.21	1.04979	0.201367
Length_of_productive_life	Production	316	214.138	1.47568	0.655978
Lifetime_profit_index	Production	8	4.05	1.97531	1.05333
Lignoceric_acid_content	Meat and Carcass	3	2.705	1.10906	0.273883
Linolenic_acid_content	Meat and Carcass	1	0.195	5.12821	2.38632
Liver_abscess	Health	14	7.409	1.88959	0.992474
Liver_weight	Meat and Carcass	0	0.657	0	-3.32193
Locomotion	Exterior	0	0.206	0	-3.32193
Loin_strength	Exterior	3	0.556	5.39568	2.4583
Long-chain_fatty_acid_content	Meat and Carcass	2	0.906	2.20751	1.20633
Longissimus_muscle_area	Meat and Carcass	41	40.645	1.00873	0.148913
Longissimus_muscle_area_growth	Meat and Carcass	3	1.845	1.62602	0.787446
Longissimus_muscle_width	Meat and Carcass	1	0.222	4.5045	2.20305
Lung_weight	Meat and Carcass	0	0.826	0	-3.32193
Luteal_activity	Reproduction	15	15.971	0.939202	0.0554765
Luteinizing_hormone_level	Reproduction	0	1.043	0	-3.32193
Lymphocyte_number	Health	0	0.375	0	-3.32193
Male_fertility	Health	5	4.208	1.18821	0.365371
Marbling_score	Reproduction	35	35.133	0.996214	0.13253
Marfan_syndrome-like_disease	Meat and Carcass	1	0.216	4.62963	2.24173
Margaric_acid_content	Health	0	0.664	0	-3.32193
Maternal_behavior	Meat and Carcass	0	0.415	0	-3.32193
Maturity_rate	Exterior	41	35.044	1.16996	0.344781
Mean_corpuscular_hemoglobin_concentration	Production	6	2.082	2.88184	1.5762
Mean_corpuscular_hemoglobin_content	Health	1	1.285	0.77821	-0.187362
Mean_corpuscular_volume	Health	0	2.001	0	-3.32193
Mean_platelet_volume	Health	1	0.434	2.30415	1.26553
Meat_color_a	Health	2	0.437	4.57666	2.22548
Meat_color_b	Meat and Carcass	0	0.194	0	-3.32193
Meat_color_chroma	Meat and Carcass	2	0.211	9.47867	3.25983
Meat_color_L	Meat and Carcass	15	7.01	2.1398	1.16337
Meat_color_score	Meat and Carcass	1	1.98	0.505051	-0.724873
Meat_fat_content	Meat and Carcass	0	0.217	0	-3.32193
Meat_firmness	Meat and Carcass	0	0.222	0	-3.32193
Meat_flavor_score	Meat and Carcass	3	1.268	2.36593	1.30213
Meat_percentage	Meat and Carcass	0	0.544	0	-3.32193
Meat_texture	Meat and Carcass	0	1.223	0	-3.32193
Medium-chain_fatty_acid_content	Meat and Carcass	2	0.678	2.94985	1.60874
Metabolic_body_weight	Meat and Carcass	67	58.171	1.15178	0.323977
Methane_production	Production	12	9.401	1.27646	0.460963
Metritis	Production	0	0.234	0	-3.32193
Milk_alpha-casein_content	Health	0	0.236	0	-3.32193
Milk_alpha-casein_to_beta-casein_ratio	Milk	0	0.226	0	-3.32193
Milk_alpha-lactalbumin_percentage	Milk	3	5.597	0.536001	-0.652898
Milk_alpha-S1-casein_content	Milk	3	0.212	14.1509	3.83299
Milk_alpha-S1-casein_percentage	Milk	9	7.242	1.24275	0.425191
Milk_alpha-S2-casein_percentage	Milk	16	19.372	0.825934	-0.111018
Milk_arachidic_acid_content	Milk	11	6.424	1.71233	0.857845
Milk_arachidonic_acid_content	Milk	7	4.518	1.54936	0.721905
Milk_beta-carotene_content	Milk	2	0.778	2.57069	1.41721
Milk_beta-casein_content	Milk	0	0.31	0	-3.32193
Milk_beta-casein_percentage	Milk	5	5.253	0.951837	0.0729112
Milk_beta-lactoglobulin_percentage	Milk	32	16.613	1.9262	1.01878
Milk_beta-lactoglobulin_protein_content	Milk	12	7.324	1.63845	0.797801
Milk_branched-chain_fatty_acid_content	Milk	5	0.661	7.5643	2.93815
Milk_butyric_acid_content	Milk	53	45.491	1.16507	0.339212
Milk_C10_index	Milk	4	2.565	1.55945	0.730709
Milk_C14_index	Milk	98	84.325	1.16217	0.335906
Milk_C16_index	Milk	73	65.869	1.10826	0.272931
Milk_C18_index	Milk	20	18.266	1.09493	0.256927
Milk_calcium_content	Milk	16	6.96	2.29885	1.26234
Milk_capric_acid_content	Milk	109	60.704	1.7956	0.922653
Milk_caproic_acid_content	Milk	86	56.079	1.53355	0.708011
Milk_caprylic_acid_content	Milk	103	55.504	1.85572	0.967701
Milk_casein_content	Milk	2	1.28	1.5625	0.733354
Milk_casein_index	Milk	5	3.472	1.44009	0.623017
Milk_casein_percentage	Milk	26	20.649	1.25914	0.442695
Milk_cholesterol_content	Milk	11	5.11	2.15264	1.17162
Milk_cis-12-Octadecenoic_acid_content	Milk	1	0.515	1.94175	1.0298
Milk_cis-4_7_10_13_16_19-Docosahexaenoic_acid_content	Milk	0	1.097	0	-3.32193
Milk_cis-7_10_13_16_19-Docosapentaenoic_acid_content	Milk	3	0.814	3.6855	1.92049
Milk_cis-8_11_14-Eicosatrienoic_acid_content	Milk	1	0.753	1.32802	0.514017
Milk_cis-9-C10_1_fatty_acid_content	Milk	0	0.445	0	-3.32193
Milk_cis-9-Eicosenoic_acid_content	Milk	0	0.408	0	-3.32193
Milk_cis-9-Heptadecenoic_acid_content	Milk	0	0.7	0	-3.32193
Milk_cis-fatty_acid_content	Milk	1	1.046	0.956023	0.0786412
Milk_cis-vaccenic_acid_content	Milk	2	0.393	5.08906	2.37547
Milk_citrate_content	Milk	3	1.449	2.07039	1.11796
Milk_conjugated_linoleic_acid_content	Milk	32	26.855	1.19158	0.369142
Milk_copper_content	Milk	5	1.091	4.58295	2.22742
Milk_delta-9-desaturase_content	Milk	1	1.447	0.691085	-0.338095
Milk_docosanoic_acid_content	Milk	0	0.811	0	-3.32193
Milk_eicosapentaenoic_acid_content	Milk	5	5.547	0.901388	0.00200127
Milk_fat_content	Milk	13	6.682	1.94553	1.03247
Milk_fat_percentage	Milk	272	241.091	1.1282	0.296551
Milk_fat-to-protein_ratio	Milk	7	3.118	2.24503	1.22961
Milk_fatty_acid_unsaturated_index	Milk	4	1.164	3.43643	1.82229
Milk_fat_yield	Milk	411	313.857	1.30951	0.495197
Milk_fever	Milk	0	0.403	0	-3.32193
Milk_glycerophosphocholine_content	Milk	11	4.663	2.359	1.29807
Milk_glycerophosphocholine_to_phosphocholine_ratio	Milk	11	4.481	2.45481	1.35322
Milk_glycosylated_kappa-casein_percentage	Milk	127	133.989	0.947839	0.0674171
Milking_speed	Milk	231	158.927	1.4535	0.63552
Milk_iodine_content	Milk	1	1.057	0.946074	0.0649846
Milk_iron_content	Milk	23	27.828	0.826506	-0.110128
Milk_kappa-casein_content	Milk	2	1.574	1.27065	0.454858
Milk_kappa-casein_percentage	Milk	197	225.424	0.873909	-0.0381415
Milk_lactoferrin_content	Milk	0	0.732	0	-3.32193
Milk_lactoperoxidase_content	Milk	1	0.466	2.14592	1.16731
Milk_lactose_content	Milk	28	13.968	2.00458	1.07353
Milk_lactose_yield	Milk	9	5.438	1.65502	0.811488
Milk_lauric_acid_content	Milk	63	30.663	2.05459	1.10742
Milk_lauroleic_acid_content	Milk	2	0.605	3.30579	1.76799
Milk_linoleic_acid_content	Milk	32	33.403	0.957998	0.0813366
Milk_linolenic_acid_content	Milk	22	17.733	1.24062	0.422906
Milk_long-chain_fatty_acid_content	Milk	4	0.8	5	2.3505
Milk_magnesium_content	Milk	3	2.261	1.32685	0.51283
Milk_manganese_content	Milk	0	0.28	0	-3.32193
Milk_margaric_acid_content	Milk	14	8.424	1.66192	0.817147
Milk_medium-chain_fatty_acid_content	Milk	14	4.465	3.1355	1.69399
Milk_mid-infrared_spectra	Milk	21	11.776	1.78329	0.913254
Milk_monounsaturated_fatty_acid_content	Milk	16	5.083	3.14775	1.69944
Milk_myristelaidic_acid_content	Milk	1	0.221	4.52489	2.20942
Milk_myristic_acid_content	Milk	113	57.899	1.95167	1.0368
Milk_myristoleic_acid_content	Milk	76	67.727	1.12215	0.289424
Milk_octadecenoic_acid_content	Milk	0	0.207	0	-3.32193
Milk_oleic_acid_content	Milk	34	28.284	1.20209	0.380833
Milk_omega-6_fatty_acid_content	Milk	1	1.032	0.968992	0.0962514
Milk_palmitelaidic_acid_content	Milk	0	0.2	0	-3.32193
Milk_palmitic_acid_content	Milk	39	31.022	1.25717	0.440604
Milk_palmitoleic_acid_content	Milk	88	72.603	1.21207	0.391846
Milk_pentadecylic_acid_content	Milk	17	18.044	0.942141	0.0595511
Milk_pH	Milk	2	1.069	1.87091	0.97886
Milk_phosphocholine_level	Milk	2	1.231	1.6247	0.786342
Milk_phosphorus_content	Milk	6	5.958	1.00705	0.14672
Milk_phosphorylated_alpha-S2-casein_percentage	Milk	13	14.878	0.873773	-0.0383421
Milk_polyunsaturated_fatty_acid_content	Milk	2	2.29	0.873362	-0.038951
Milk_potassium_content	Milk	19	28.051	0.677338	-0.363387
Milk_profitability_index	Milk	7	5.049	1.38641	0.571835
Milk_protein_content	Milk	6	4.469	1.34258	0.528654
Milk_protein_percentage	Milk	392	300.966	1.30247	0.487973
Milk_protein-to-fat_ratio	Milk	11	3.392	3.24292	1.74111
Milk_protein_yield	Milk	395	296.683	1.33139	0.517414
Milk_rennet_coagulation_time	Milk	8	5.125	1.56098	0.732031
Milk_riboflavin_content	Milk	28	34.763	0.805454	-0.143287
Milk_rumenic_acid_content	Milk	0	0.645	0	-3.32193
Milk_saturated_fatty_acid_content	Milk	18	9.271	1.94154	1.02966
Milk_saturated_to_unsaturated_fatty_acid_ratio	Milk	4	3.158	1.26662	0.450617
Milk_selenium_content	Milk	1	0.528	1.89394	0.995622
Milk_short-chain_fatty_acid_content	Milk	0	0.631	0	-3.32193
Milk_sodium_content	Milk	4	2.976	1.34409	0.530157
Milk_solids_percentage	Milk	1	0.211	4.73934	2.27481
Milk_stearic_acid_content	Milk	29	21.155	1.37083	0.556635
Milk_tetracosanoic_acid_content	Milk	42	16.04	2.61845	1.44279
Milk_trans-10_cis-12-octadecadienoic_acid_content	Milk	1	0.205	4.87805	2.31558
Milk_trans-10-Octadecenoic_acid_content	Milk	1	1.453	0.688231	-0.343309
Milk_trans-11_cis-15-Octadecadienoic_acid_content	Milk	0	0.197	0	-3.32193
Milk_trans-16-Octadecenoic_acid_content	Milk	2	0.436	4.58716	2.22871
Milk_trans-4-Octadecenoic_acid_content	Milk	2	0.209	9.56938	3.27342
Milk_trans-6-8-Octadecenoic_acid_content	Milk	0	0.423	0	-3.32193
Milk_trans-9-Octadecenoic_acid_content	Milk	0	1.236	0	-3.32193
Milk_trans-9_trans-12-Octadecadienoic_acid_content	Milk	1	0.651	1.5361	0.710259
Milk_trans-fatty_acid_content	Milk	0	0.427	0	-3.32193
Milk_trans-fatty_acid_to_cis-fatty_acid_ratio	Milk	1	1.4	0.714286	-0.296393
Milk_trans-vaccenic_acid_content	Milk	2	1.637	1.22175	0.402446
Milk_tricosanoic_acid_content	Milk	14	5.156	2.71528	1.49328
Milk_tridecylic_acid_content	Milk	102	51.445	1.9827	1.05846
Milk_undecylic_acid_content	Milk	0	0.657	0	-3.32193
Milk_unglycosylated_kappa-casein_percentage	Milk	96	128.867	0.744954	-0.243055
Milk_unsaturated_fatty_acid_content	Milk	7	4.337	1.61402	0.777383
Milk_urea_nitrogen_content	Milk	3	1.054	2.8463	1.5589
Milk_urea_nitrogen_yield	Milk	4	0.419	9.54654	3.27001
Milk_vitamin_B-12_content	Milk	7	5.968	1.17292	0.348144
Milk_whey_protein_content	Milk	1	0.275	3.63636	1.90163
Milk_whey_protein_percentage	Milk	0	0.647	0	-3.32193
Milk_yield	Milk	291	239.711	1.21396	0.393923
Milk_yield_ECM	Milk	5	3.953	1.26486	0.448755
Milk_zinc_content	Milk	50	26.365	1.89645	0.99744
Monocyte_number	Milk	8	1.028	7.7821	2.97858
Monounsaturated_fatty_acid_content	Health	19	11.203	1.69597	0.844767
Monounsaturated_to_saturated_fatty_acid_ratio	Meat and Carcass	0	0.227	0	-3.32193
M._paratuberculosis_susceptibility	Meat and Carcass	45	42.307	1.06365	0.218662
Muscle_anserine_content	Meat and Carcass	15	19.592	0.765619	-0.208197
Muscle_beta-alanine_content	Meat and Carcass	4	0.408	9.80392	3.308
Muscle_calcium_content	Meat and Carcass	3	8.504	0.352775	-1.14313
Muscle_carnosine_content	Meat and Carcass	14	10.908	1.28346	0.468283
Muscle_creatine_content	Meat and Carcass	7	11.385	0.614844	-0.484299
Muscle_creatinine_content	Meat and Carcass	9	9.216	0.976563	0.106432
Muscle_iron_content	Meat and Carcass	16	11.121	1.43872	0.62173
Muscle_magnesium_content	Meat and Carcass	13	8.913	1.45854	0.640199
Muscle_pH	Meat and Carcass	3	1.44	2.08333	1.12653
Muscle_phosphorus_content	Meat and Carcass	4	7.926	0.504668	-0.725784
Muscle_potassium_content	Meat and Carcass	11	9.521	1.15534	0.328079
Muscle_protein_percentage	Meat and Carcass	0	0.252	0	-3.32193
Muscle_sodium_content	Meat and Carcass	7	11.737	0.596405	-0.522003
Muscle_taurine_content	Meat and Carcass	11	4.115	2.67315	1.47152
Muscle_zinc_content	Meat and Carcass	15	7.801	1.92283	1.01638
Muscularity	Exterior	0	0.208	0	-3.32193
Myristic_acid_content	Meat and Carcass	38	13.098	2.90121	1.58554
Myristic_and_palmitic_acid_ratio	Meat and Carcass	1	0.434	2.30415	1.26553
Myristoleic_acid_content	Meat and Carcass	20	8.643	2.31401	1.27143
Net_merit	Production	208	179.827	1.15667	0.329603
Neutrophil_number	Health	0	0.436	0	-3.32193
Non-return_rate	Reproduction	109	30.79	3.54011	1.86398
Number_of_embryos	Reproduction	0	1.233	0	-3.32193
Number_of_transferable_embryos	Reproduction	0	0.431	0	-3.32193
Number_of_unfertilized_ova	Reproduction	0	0.212	0	-3.32193
Oleic_acid_content	Meat and Carcass	33	10.841	3.044	1.6526
Omega-3_to_omega-6_fatty_acid_ratio	Meat and Carcass	0	0.828	0	-3.32193
Omega-3_unsaturated_fatty_acid_content	Meat and Carcass	1	1.013	0.987167	0.120573
Omega-6_polyunsaturated_fatty_acid_content	Meat and Carcass	1	0.42	2.38095	1.31089
Omega-6_to_omega-3_fatty_acid_ratio	Meat and Carcass	0	0.217	0	-3.32193
Palmitic_acid_content	Meat and Carcass	2	1.496	1.3369	0.522958
Palmitoleic_acid_content	Meat and Carcass	10	6.49	1.54083	0.714428
Pentadecylic_acid_content	Meat and Carcass	0	0.424	0	-3.32193
Percentage_abnormal_sperm	Reproduction	0	0.433	0	-3.32193
Percentage_normal_sperm	Reproduction	77	111.664	0.689569	-0.340863
Platelet_number	Health	0	0.19	0	-3.32193
Polyunsaturated_fatty_acid_content	Meat and Carcass	9	5.256	1.71233	0.857845
Polyunsaturated_to_saturated_fatty_acid_ratio	Meat and Carcass	1	0.643	1.55521	0.727014
Pregnancy_rate	Reproduction	7	10.561	0.662816	-0.390593
Prolactin_level	Health	0	0.185	0	-3.32193
PTA_type	Production	154	125.069	1.23132	0.412858
Quadriceps_weight	Meat and Carcass	1	0.832	1.20192	0.380644
Quality_grade	Meat and Carcass	0	0.398	0	-3.32193
Rear_leg_placement_rear_view	Exterior	90	96.406	0.933552	0.0476108
Rear_leg_placement_side_view	Exterior	95	83.489	1.13787	0.307865
Red_blood_cell_distribution_width	Health	1	2.385	0.419287	-0.945395
Red_blood_cell_number	Health	0	1.846	0	-3.32193
Reproductive_efficiency	Reproduction	2	7.183	0.278435	-1.40188
Residual_feed_intake	Production	76	48.62	1.56314	0.733912
Respiratory_rate	Health	3	2.035	1.4742	0.65462
Retail_product_yield	Meat and Carcass	1	0.353	2.83286	1.55231
Retained_placenta	Reproduction	0	1.317	0	-3.32193
Rump_angle	Exterior	45	37.147	1.2114	0.391111
Rump_conformation	Exterior	6	2.346	2.55754	1.41009
Rump_length	Production	2	0.452	4.42478	2.17785
Rump_width	Production	130	100.142	1.29816	0.483526
Saturated_fatty_acid_content	Meat and Carcass	37	13.276	2.78698	1.52956
Scrotal_circumference	Reproduction	169	213.189	0.792724	-0.163714
Semen_volume	Reproduction	3	2.23	1.34529	0.53136
Serotonin_level	Health	0	3.195	0	-3.32193
Serum_calcium_level	Health	0	0.817	0	-3.32193
Serum_chloride_level	Health	0	0.225	0	-3.32193
Sexual_precocity	Reproduction	25	10.841	2.30606	1.26667
Shear_force	Meat and Carcass	55	46.128	1.19233	0.369979
Sire_conception_rate	Reproduction	15	5.956	2.51847	1.38872
Sirloin_weight	Meat and Carcass	0	0.33	0	-3.32193
Sole_hemorrhage	Exterior	4	0.407	9.82801	3.3115
Sole_ulcer	Exterior	0	0.218	0	-3.32193
Somatic_cell_count	Health	31	17.831	1.73855	0.878565
Somatic_cell_score	Health	213	175.134	1.21621	0.396391
Sperm_acrosome_integrity_rate	Reproduction	0	0.198	0	-3.32193
Sperm_concentration	Reproduction	3	0.836	3.58852	1.88304
sperm_counts	Reproduction	6	4.953	1.21139	0.391094
Sperm_DNA_fragmentation	Reproduction	0	0.663	0	-3.32193
Sperm_head_abnormalities	Reproduction	0	0.186	0	-3.32193
Sperm_motility	Reproduction	18	13.655	1.3182	0.504059
Sperm_plasma_membrane_integrity	Reproduction	1	0.498	2.00803	1.0759
Sperm_tail_abnormalities	Reproduction	0	0.223	0	-3.32193
Spleen_weight	Meat and Carcass	0	1.278	0	-3.32193
Stature	Exterior	193	154.895	1.24601	0.428684
Stayability	Reproduction	1	2.158	0.463392	-0.827789
Stearic_acid_content	Meat and Carcass	1	0.824	1.21359	0.393518
Stillbirth	Reproduction	208	141.763	1.46724	0.648224
Stillbirth_maternal	Reproduction	110	72.318	1.52106	0.696937
Strength	Exterior	150	133.028	1.12758	0.29582
Subcutaneous_fat	Meat and Carcass	19	20.114	0.944616	0.0629723
Subcutaneous_rump_fat_thickness	Meat and Carcass	1	6.483	0.15425	-1.97568
Teat_length	Exterior	52	59.508	0.873832	-0.0382551
Teat_number	Exterior	3	2.272	1.32042	0.50632
Teat_placement	Exterior	0	0.394	0	-3.32193
Teat_placement_front	Exterior	57	64.435	0.884612	-0.0223722
Teat_placement_rear	Exterior	65	59.378	1.09468	0.256626
Teat_thickness	Exterior	0	1.233	0	-3.32193
Temperament	Exterior	7	4.626	1.51319	0.689913
Tenderness_score	Meat and Carcass	27	17.811	1.51592	0.692353
Thurl_width	Production	0	0.203	0	-3.32193
Thyroxine_level	Health	0	0.868	0	-3.32193
Tick_resistance	Health	10	15.664	0.638407	-0.437513
Time_to_curd_firmness	Milk	0	2.127	0	-3.32193
Total_bilirubin_level	Health	2	4.177	0.478813	-0.788832
Total_number_of_ova	Reproduction	0	0.178	0	-3.32193
trans-12-C18_1_fatty_acid_content	Meat and Carcass	0	0.642	0	-3.32193
trans-15-C18_1_fatty_acid_content	Meat and Carcass	0	0.582	0	-3.32193
Trans-6-9-C18_1_fatty_acid_content	Meat and Carcass	1	1.116	0.896057	-0.00569929
Tridecylic_acid_content	Meat and Carcass	1	0.216	4.62963	2.24173
Triglyceride_level	Health	0	0.408	0	-3.32193
Triiodothyronine_level	Health	1	0.861	1.16144	0.335072
Twinning	Reproduction	18	15.405	1.16845	0.343069
Udder_attachment	Exterior	157	131.022	1.19827	0.376593
Udder_balance	Exterior	0	0.672	0	-3.32193
Udder_capacity	Exterior	0	0.191	0	-3.32193
Udder_cleft	Exterior	93	95.115	0.977764	0.108041
Udder_composite_index	Exterior	2	0.842	2.3753	1.3076
Udder_depth	Exterior	170	139.383	1.21966	0.400167
Udder_height	Exterior	120	99.487	1.20619	0.385362
Udder_structure	Exterior	4	3.273	1.22212	0.402854
Udder_texture	Exterior	4	1.922	2.08117	1.1251
Udder_width	Exterior	0	1.315	0	-3.32193
Unsaturated_fatty_acid_content	Meat and Carcass	0	0.198	0	-3.32193
White_blood_cell_number	Health	21	2.568	8.17757	3.04921
White_line_disease	Exterior	0	0.675	0	-3.32193
White_spotting	Exterior	15	11.699	1.28216	0.466926
Withers_height	Production	4	3.68	1.08696	0.247267
Yield_grade	Meat and Carcass	4	8.266	0.48391	-0.776182
Young_stock_survival	Production	0	1.508	0	-3.32193
