# Supplementary material for: Comparative epigenomics reveals the impact of ruminant-specific regulatory elements on complex traits
Source: BMC Biol. 2022 Dec 8;20:273. doi: 10.1186/s12915-022-01459-0 (PMC9730597; doi:10.1186/s12915-022-01459-0)
Supplement: Supplementary file 7 — Additional file 7: Table S6. The summary of significant GWAS signal enrichment in cattle. [file 12915_2022_1459_MOESM7_ESM.xlsx]

## Sheet: Table S6
Table S6 The summary of significant GWAS signal enrichment in cattle (-log10P)
Traint	ACE	ACP	RSE	RSP	CSE	CSP
Body_depth	0.372325	0.0350058	7.29412	2.38086	5.23815	15
Dairy_form	1.44962	8.3038	6.33435	7.33696	8.35e-08	4.82e-17
Feet_and_legs	4.13604	1.56553e-07	5.87e-05	1.01254e-15	1.94883	8.6148
Final_score	2.23846	0.000296875	2.02e-07	0.0271969	3.30087	13.8647
Foot_angle	0.244888	1.72842	1.23647	2.52802	7.33191	3.18158
Fore_udder_att	1.89134	0.0245772	0.00875793	8.05475	0.838165	11.9872
Front_teat_pla	0.311907	0.000930824	0.112561	1.39976e-09	0.252405	8.99425
Rear_legs_rear	2.46803	0.00394728	1.45e-07	1.41911e-05	0.604584	11.5268
Rear_legs_side	0.098754	0.185732	0.190866	0.00313731	0.669062	4.10583
Rear_teat_pla	0.102379	5.66318	0.143782	0.00028476	0.855093	0.207132
Rear_ud_height	1.54578	5.69064	0.0109974	2.87623	0.162805	2.5e-07
Rump_angle	0.310849	15	10.7732	2.22975	2.38e-08	1.31397
Rump_width	0.00433415	9.18095e-08	0.0732262	13.9815	4.73215	15
Stature	0.290565	3.96523	15	15	1.22909	7.08231
Strength	0.00511377	1.11871e-06	15.0515	2.18489	6.16325	15
Teat_length	0.702854	3.92546	3.74372	9.0001	0.00612442	0.320736
Udder_cleft	1.05928	6.39427	0.123596	0.0944214	0.00960927	5.09482
Udder_depth	0.816991	6.5367	15.0003	15	3.98e-06	2.59e-09
AFC_DYD	0.278928	4.97871e-11	2.14e-14	0.0222713	4.99473	15
CFI	0.985021	6.2728	1.68e-10	0.116971	1.93489	0.26179
Cow_Conc_Rate	1.20132	0.313887	4.36998	0.0917035	0.511516	7.81414
DFB_PTA	5.54921	0.600713	1.1e-05	0.000302454	0.00226785	15
Dtr_Calv_Ease	7.19704	0.126419	2.92e-06	0.0526594	10.2954	15
Dtr_Preg_Rate	0.131742	6.00551	5.07881	8.26546	0.0676204	4.77262
Dtr_Still_Birth	0.570187	2.90827	4.26e-07	9.64327e-17	7.99734	15
GL_DYD	11.6722	15	4.31391	5.52456	0.729797	15
Heifer_Conc_Rate	0.000260889	1.52583e-11	2.45e-05	1.30349	0.429408	7.34744
Prod_Life	0.0994902	0.323543	3.49441	1.13375	0.976375	15
SCR	1.10386	0.477824	0.0320743	0.699351	0.418462	15
Sire_Calv_Ease	0.000531706	0	4.3e-06	0.523965	9.02609	15
Sire_Still_Birth	0.000112881	1.36642e-08	7.04e-15	0.000483618	0.00524651	15
Fat	0.00844141	0.425844	5.22635	0.0120512	0.140994	12.0915
Fat_Percent	0.464669	1.65397e-12	12.7823	12.8501	0.00128214	0.193873
Milk	2.98054	0.0187564	3.4643	2.54944	0.472206	0.437777
Pro_Percent	6.57969	0.237662	5.00831	10.6427	8.75028	0.0284283
Protein	1.54349	0.0351004	1.649	3.17103	4.69629	12.4357
SCS	13.1009	15	15	10.8754	3.83386	4.6e-09
CALC	11.3047	0.829238	2.7725	2.93792	5.17e-11	0.00903657
DSAB	3.48319	2.23281e-07	5.61607	2.22343	0.76386	2.70368
KETO	3.12992	0.00271349	6.8645	15	1.92e-11	14.7505
Livabitity	1.35922	0.000693044	0.215065	0.925768	3.42478	15
MAST	3.13696	0.705474	0.016693	0.402274	2.30922	0.714934
METR	0.250095	1.07951e-05	0.0106988	1.14586	2.8426	0.0289262
RETP	1.17868e-07	0.000366921	1.64e-08	0.00183816	2.74436	15.3525
