# Supplementary material for: Comparative epigenomics reveals the impact of ruminant-specific regulatory elements on complex traits
Source: BMC Biol. 2022 Dec 8;20:273. doi: 10.1186/s12915-022-01459-0 (PMC9730597; doi:10.1186/s12915-022-01459-0)
Supplement: Supplementary file 8 — Additional file 8: Table S7. The summary of significant GWAS signal enrichment in humans. [file 12915_2022_1459_MOESM8_ESM.xlsx]

## Sheet: Table S7
Table S7 The summary of significant GWAS signal enrichment in Human (-log10P)
trait	ACE	ACP	HMPSE	HMPSP	HMSE	HMSAP	HSE	HSAP
Birth_length	1.20893	5.83e-09	1.13149	0.534559	4.63051	6.63496	5.55e-09	9.42965
Birth_weight	15	15	15	1.60968	15	15	0.0173258	0.044814
BMI	5.38934	14.9546	3.2e-09	7.25841	0.00022908	5.42016	0.110748	0
Body_fat_percentage	13.1934	0.0664736	7.71087	0.0271682	2.25846	6.01751	0.000412083	6.11e-08
Height	15	15	15	15	15	15	0	0
Male_pattern_baldness	15	15	15	0.0102215	15	0.00132068	0	0
Allergic_disease	15	15	15	15	15	9.01148	13.3829	0.114737
Atopic_dermatitis	6.47075	7.13027	15	2.58e-07	15	10.8428	0.202784	0.00822301
IBD	15	15	15	6.12642	15	15	15	0.0276634
Osteoarthritis	8.22294	4.48279	0.713665	0.802087	0.650923	1.02409	9.24e-09	0
Primary_sclerosing_cholangitis	2.52e-05	0	4.85801	0	0.00105712	4.75301	15	15
Primary_biliary_cirrhosis	0.196865	7.45503	7.43546	5.33096	1.29254	0.470796	5.15907	0.65531
Rheumatoid_arthritis	5.24953	1.12741	11.3346	0.415294	0.443762	7.79144	15	6.81951
Systemic_lupus_erythematosus	7.51508	0.749471	0.0284783	1.57681	1.01402	8.41795	15	15
Ulcerative_colitis	15	2.42549	15	1.36342	0.00108401	3.58908	0.160654	9.24322
ADHD	1.83426	5.89e-09	6.06916	0.878888	0	0	4.79e-06	1.9804
Alzheimer	15	15	2.96208	0.222714	15	15	0.926365	1.82433
Anxiety_tension	10.0511	0.208205	0.000785607	15	1.49e-06	0.0414501	2.67215	0
Bipolar_disorder	0.854301	15	8.97453	15	14.0973	15	4.79e-06	5.10279
Cognitive_performance	0.578301	15	3.74508	15	0	9.76808	0	1.3574
Epilepsy	0.0374639	0.0013957	2.2e-05	6.19525	0.0057767	15	1.49e-14	0.0252584
Hypertension	3.74423	15	0.113237	11.608	0.015706	1.94336	1.78e-05	0
Insomnia	15	2.39e-08	14.6993	1.89e-11	6.18016	0.000103709	1.86e-09	0.00106001
Intelligence	1.05539	15	7.88125	15	2.92e-11	0.128053	0	0.157931
Memory	0.902795	3.54862	3.14e-13	0.000452241	0.158143	7.33889	1.53e-05	1.23e-12
Neuroticism	14.1912	15	1.99e-07	1.79232	2.25e-08	0.33096	0.0445151	0
Schizophrenia	15	6.85023	1.39625	0.0101448	2.03e-12	0.0309215	0.022974	0.000132757
Self_reported_tiredness	1.47242	0.599572	0.0649264	9.72e-07	6.8e-10	0	0.353808	4.10947
Sleep_duration	0.0138993	15	9.12554	1.91997	0	0	8.96e-07	3.20527
Smoking_initiation	15	0.133614	4.8527	0.000405403	1.12897	15	1.3e-09	0
Snoring	15.2556	15	15	15	11.9688	12.0631	0.41738	2.92e-11
Reaction_time	4.09e-05	1.44585	4.65981	15	6.52e-13	0.740545	3.57e-15	4.872
ALP	15	15	15	15	15	15	15	15
ALT	15	15	15	0.937104	15	15	15	15
GGT	15	15	15	15	15	15	10.2805	0.000504545
HDL	15	11.4251	15	15	15	1.58e-12	0.0295527	3.92916
LDL	15	15	15	1.22411	15	0.00116016	2.03483	0.586983
Nonalcoholic_fatty_liver_disease	5.33301	15	15	2.26013	15	0.0246128	0.00219323	15
TC	15	15	15	3.88667	15	0.00737392	4.91221	0.000433412
TG	15	9.73119	15	6.77545	15	6.81e-05	0.49126	1.09041
Type_2_diabetes	15	15	15	0.334477	15	4.30724	3.79e-06	0
Colorectal_cancer	2.25574	8.3836	6.53183	0.691492	15	0.191242	3.50478	0.0296736
Coronary_artery_disease	15	15	15	2.09e-06	15	1.81556	0.11231	0.0113438
Crohn_disease	0.762615	0.0140678	0.130827	1.60809	0.222927	0.000500751	5.85048	0
Diverticular_disease	6.17452	9.30461	15	7.96821	7.27095	0.000953423	0	0.00217322
FEV1_to_FVC_ratio	15	15	15	15.4775	15	15	0.00307827	0
FEV1	15	15	15	7.35683	15	15	0	0
FVC	15	7.77277	15	15	15	15	4.82e-17	0.0431182
Heart_failure	15	15	3.31228	0.536643	7.64971	1.88715	2.11877	2.10707
Income	9.31657	15	2.54e-05	5.91e-05	9.17e-06	15	0.873487	1.21e-08
Age_at_first_birth	9.08829	15	5.53324	2.61084	0.0150308	3.63853	0.0703486	0.406014
Number_children_ever_born	1.74987	2.79904	8.5609	5.92147	3.33e-08	0.00726622	0.0364575	8.9e-12
