# Supplementary material for: Comparative epigenomics reveals the impact of ruminant-specific regulatory elements on complex traits
Source: BMC Biol. 2022 Dec 8;20:273. doi: 10.1186/s12915-022-01459-0 (PMC9730597; doi:10.1186/s12915-022-01459-0)
Supplement: Supplementary file 9 — Additional file 9: Table S8. Transcription factor binding prediction analysis for rs384957047 mutation in the upstream region of DGAT1. [file 12915_2022_1459_MOESM9_ESM.xlsx]

## Sheet: Table S8
Table S8. Transcription factor binding prediction analysis for rs384957047 mutation in the upstream region of DGAT1
Gene	SNP	Allele	TF	Score	Sequence	Type
DGAT1	rs384957047	A	Sox3	0.907478	CTTTTCTTCC	Activate
		T	Arid3a	0.851117	ATGAAA	Activate
		T	MSC	0.892005	TCCAGCTGTT	Repressor
		T	Neurog1	0.864471	TCCAGCTGTT	Activate
		T	PRDM4	0.968009	AGCTGTTTCAT	Activate
		T	SNAI3	0.857703	AACAGCTGGA	Repressor
		T	TAL1::TCF3	0.871687	ACTCCAGCTGTT	Activate
		T	TFAP4	0.904319	TCCAGCTGTT	Activate
		T	ZBTB18	0.908354	ACTCCAGCTGTTT	Repressor
		T	ZNF341	0.870311	TGAAACAGCTGG	Activate
		C	Erg	0.851572	ACATGAAGCAG	Activate
		C	NHLH1	0.861712	TCCAGCTGCT	Activate
