# Supplementary material for: Comparative epigenomics reveals the impact of ruminant-specific regulatory elements on complex traits
Source: BMC Biol. 2022 Dec 8;20:273. doi: 10.1186/s12915-022-01459-0 (PMC9730597; doi:10.1186/s12915-022-01459-0)
Supplement: Supplementary file 10 — Additional file 10: Table S9. The luciferase activities with a different allele of rs384957047 (T > C) in DGAT1. [file 12915_2022_1459_MOESM10_ESM.xlsx]

## Sheet: Table S9 
Table S9 The luciferase activities with different allele of rs384957047 (T > C) in DGAT1
Group	luciferase activities
PGL3	0.00324498
PGL3	0.00273318
PGL3	0.0028188
PGL3	0.00277801
PGL3	0.00351374
PGL3	0.0034225
DGAT1_T	0.429375
DGAT1_T	0.42271
DGAT1_T	0.416883
DGAT1_T	0.416632
DGAT1_T	0.414559
DGAT1_T	0.450364
DGAT1_C	0.382575
DGAT1_C	0.393937
DGAT1_C	0.384549
DGAT1_C	0.407822
DGAT1_C	0.395819
DGAT1_C	0.402547
