# Supplementary material for: Comparative epigenomics reveals the impact of ruminant-specific regulatory elements on complex traits
Source: BMC Biol. 2022 Dec 8;20:273. doi: 10.1186/s12915-022-01459-0 (PMC9730597; doi:10.1186/s12915-022-01459-0)
Supplement: Supplementary file 11 — Additional file 11: Table S10. The public ChIP-seq data from the liver of cattle, pig and mouse to validate regulatory regions in the current study. [file 12915_2022_1459_MOESM11_ESM.xlsx]

## Sheet: Sheet1
TableS10 The public ChIP-seq data from the liver of cattle, pig and mouse to validate regulatory regions in the current study
Access number	ChIP-seq	Species	Tissue
SRR10764486	Input	Pig	Liver
SRR10764488	H3K4me3	Pig	Liver
SRR10764489	H3K27ac	Pig	Liver
SRR10764490	Input	Pig	Liver
SRR10764491	H3K4me3	Pig	Liver
SRR10764492	H3K27ac	Pig	Liver
ERR572140	Input	Mouse	Liver
ERR572240	H3K4me3	Mouse	Liver
ERR572192	H3K27ac	Mouse	Liver
ERR572226	Input	Mouse	Liver
ERR572176	H3K4me3	Mouse	Liver
ERR572185	H3K27ac	Mouse	Liver
ERR572173	Input	Mouse	Liver
ERR572162	H3K4me3	Mouse	Liver
ERR572228	H3K27ac	Mouse	Liver
ERR572227	Input	Mouse	Liver
ERR572250	H3K4me3	Mouse	Liver
ERR572141	H3K27ac	Mouse	Liver
ERX4794976	H3K27ac	Cattle	Liver
ERX4794977	H3K4me3	Cattle	Liver
ERX4794972	Input	Cattle	Liver
ERX4794973	Input	Cattle	Liver
ERX4795022	H3K4me3	Cattle	Liver
ERX4795024	Input	Cattle	Liver
ERX4795025	Input	Cattle	Liver
ERX4795027	H3K27ac	Cattle	Liver
ERX4795064	H3K27ac	Cattle	Liver
ERX4795067	Input	Cattle	Liver
ERX4795068	H3K4me3	Cattle	Liver
ERX4795069	Input	Cattle	Liver
SRR12697290	H3K27ac	Cattle	Liver
SRR12697291	H3K27ac	Cattle	Liver
SRR12697666	H3K4me3	Cattle	Liver
SRR12697667	H3K4me3	Cattle	Liver
ERR572132	Input	Cattle	Liver
ERR572137	H3K4me3	Cattle	Liver
ERR572139	H3K27ac	Cattle	Liver
ERR572180	H3K4me3	Cattle	Liver
ERR572216	H3K27ac	Cattle	Liver
ERR572236	H3K27ac	Cattle	Liver
ERR572243	H3K4me3	Cattle	Liver
ERR572271	Input	Cattle	Liver
ERR572289	Input	Cattle	Liver
