# Supplementary material for: Comparative epigenomics reveals the impact of ruminant-specific regulatory elements on complex traits
Source: BMC Biol. 2022 Dec 8;20:273. doi: 10.1186/s12915-022-01459-0 (PMC9730597; doi:10.1186/s12915-022-01459-0)
Supplement: Supplementary file 12 — Additional file 12: Table S11. The summary of human GWAS datasets. [file 12915_2022_1459_MOESM12_ESM.xlsx]

## Sheet: Table S10
Table S11 The summary of human GWAS datasets
Trait	Sample size	NO. SNP	Category	ref	URL for download
Birth_length	28,459	2201903	Growth	https://www.ncbi.nlm.nih.gov/pubmed/25281659	http://egg-consortium.org/birth-weight-2016.html
Birth_weight	153781	22434433	Growth	https://www.nature.com/articles/nature19806	http://portals.broadinstitute.org/collaboration/giant/index.php/GIANT_consortium_data_files
BMI	700000	2336270	Growth	https://pubmed.ncbi.nlm.nih.gov/30124842	http://portals.broadinstitute.org/collaboration/giant/index.php/GIANT_consortium_data_files
Body_Fat_Percentage	100716	3228665	Growth	https://pubmed.ncbi.nlm.nih.gov/26833246/	https://www.ebi.ac.uk/gwas/downloads/summary-statistics
Height	700000	2336270	Growth	https://pubmed.ncbi.nlm.nih.gov/30124842/	https://www.ebi.ac.uk/gwas/downloads/summary-statistics
Male-pattern baldness	205327	19123863	Growth	https://pubmed.ncbi.nlm.nih.gov/30573740/	https://www.ebi.ac.uk/gwas/downloads/summary-statistics
Allergic_Disease	360838	8307659	Immune	https://www.ncbi.nlm.nih.gov/pubmed/29083406	https://www.ebi.ac.uk/gwas/downloads/summary-statistics
Atopic Dermatitis	377550	11296420	Immune	https://pubmed.ncbi.nlm.nih.gov/26482879/	https://www.ebi.ac.uk/gwas/downloads/summary-statistics
IBD	34652	11555663	Immune	https://pubmed.ncbi.nlm.nih.gov/26192919/	https://www.ebi.ac.uk/gwas/downloads/summary-statistics
Osteoarthritis	50508	16468598	Immune	https://www.nature.com/articles/s41588-018-0079-y	https://www.ebi.ac.uk/gwas/downloads/summary-statistics
Primary sclerosing cholangitis	24751	7891602	Immune	https://www.ncbi.nlm.nih.gov/pubmed/27992413	https://www.ebi.ac.uk/gwas/downloads/summary-statistics
Primary_Biliary_Cirrhosis	13239	1143634	Immune	https://pubmed.ncbi.nlm.nih.gov/26394269/	https://grasp.nhlbi.nih.gov/FullResults.aspx
Rheumatoid_Arthritis	103638	8747963	Immune	https://pubmed.ncbi.nlm.nih.gov/24390342/	https://www.ebi.ac.uk/gwas/downloads/summary-statistics
Systemic_Lupus_Erythematosus	23210	7915252	Immune	https://www.nature.com/articles/ng.3434/	https://www.med.unc.edu/pgc/results-and-downloads
Ulcerative_colitis	27432	11113953	Immune	https://pubmed.ncbi.nlm.nih.gov/26192919/	https://www.ebi.ac.uk/gwas/downloads/summary-statistics
ADHD	55374	8047421	Mental	https://www.ncbi.nlm.nih.gov/pubmed/30478444/	https://www.med.unc.edu/pgc/results-and-downloads
Alzheimer_disease	94437	36648992	Mental	https://www.ncbi.nlm.nih.gov/pubmed/30820047/	https://www.med.unc.edu/pgc/results-and-downloads
Anxiety/tension	270059	39,131,578	Mental	https://pubmed.ncbi.nlm.nih.gov/30867560/	http://www.med.umich.edu/spelioteslab/
Bipolar_Disorder	46582	9,372,253	Mental	https://www.ncbi.nlm.nih.gov/pubmed/31043756/	https://www.ebi.ac.uk/gwas/downloads/summary-statistics
Cognitive performance	257841	10098326	Mental	https://pubmed.ncbi.nlm.nih.gov/30038396/	https://www.ebi.ac.uk/gwas/downloads/summary-statistics
Epilepsy	44889	4880493	Mental	https://pubmed.ncbi.nlm.nih.gov/30531953/	https://www.ebi.ac.uk/gwas/downloads/summary-statistics
Hypertension	49839	1705969	Mental	https://www.nature.com/articles/s41586-019-1310-4/	https://www.ebi.ac.uk/gwas/downloads/summary-statistics
Insomnia	113006	12444916	Mental	https://pubmed.ncbi.nlm.nih.gov/28604731/	https://www.ebi.ac.uk/gwas/downloads/summary-statistics
Intelligence	269867	9295118	Mental	https://pubmed.ncbi.nlm.nih.gov/29942086/	https://www.ebi.ac.uk/gwas/downloads/summary-statistics
Memory	112067	17344580	Mental	https://www.nature.com/articles/mp201645/	https://www.ebi.ac.uk/gwas/downloads/summary-statistics
Neuroticism	449484	10958178	Mental	https://pubmed.ncbi.nlm.nih.gov/29942085/	https://www.ebi.ac.uk/gwas/downloads/summary-statistics
Reaction_time	300486	18485868	Mental	https://pubmed.ncbi.nlm.nih.gov/29844566/	https://www.ebi.ac.uk/gwas/downloads/summary-statistics
Schizophrenia	150064	9444231	Mental	https://pubmed.ncbi.nlm.nih.gov/25056061/	https://www.ebi.ac.uk/gwas/downloads/summary-statistics
Self-reported tiredness	108976	17344604	Mental	https://www.ncbi.nlm.nih.gov/pubmed/28194004	https://grasp.nhlbi.nih.gov/FullResults.aspx
Sleep_Duration	446118	14661602	Mental	https://pubmed.ncbi.nlm.nih.gov/30846698/	https://www.ebi.ac.uk/gwas/downloads/summary-statistics
Smoking_initiation	1,232,091	11733345	Mental	https://pubmed.ncbi.nlm.nih.gov/30643251/	https://www.ebi.ac.uk/gwas/downloads/summary-statistics
Snoring	408317	11010159	Mental	https://pubmed.ncbi.nlm.nih.gov/32060260/	https://www.ebi.ac.uk/gwas/downloads/summary-statistics
ALP (alkaline phosphatase)	437439	13995440	Metabolism	https://pubmed.ncbi.nlm.nih.gov/33972514/	https://www.ebi.ac.uk/gwas/downloads/summary-statistics
ALT（Alanine aminotransferase levels）	437438	13995440	Metabolism	https://pubmed.ncbi.nlm.nih.gov/33972514/	https://www.ebi.ac.uk/gwas/downloads/summary-statistics
GGT (gamma-glutamyl transferase)	437440	13995440	Metabolism	https://pubmed.ncbi.nlm.nih.gov/33972514/
HDL	188578	2447442	Metabolism	https://pubmed.ncbi.nlm.nih.gov/24097068/	http://csg.sph.umich.edu/abecasis/public/lipids2013/
LDL	188578	2437752	Metabolism	https://pubmed.ncbi.nlm.nih.gov/24097068/	http://csg.sph.umich.edu/abecasis/public/lipids2013/
Nonalcoholic fatty liver disease	19264	7411924	Metabolism	https://pubmed.ncbi.nlm.nih.gov/32298765/	https://www.ebi.ac.uk/gwas/downloads/summary-statistics
TC	188578	2446982	Metabolism	https://pubmed.ncbi.nlm.nih.gov/24097068/	http://csg.sph.umich.edu/abecasis/public/lipids2013/
TG	188578	2439433	Metabolism	https://pubmed.ncbi.nlm.nih.gov/24097068/	https://www.thessgac.org/data
Type_2_Diabetes	659316	5053016	Metabolism	https://www.nature.com/articles/s41467-018-04951-w/	https://www.ebi.ac.uk/gwas/downloads/summary-statistics
Colorectal_cancer	408961	28146008	Other	https://pubmed.ncbi.nlm.nih.gov/30104761/	https://www.ebi.ac.uk/gwas/downloads/summary-statistics
Coronary_Artery_Disease	502713	9026568	Other	https://www.ncbi.nlm.nih.gov/pubmed/28714975/	https://www.ebi.ac.uk/gwas/downloads/summary-statistics
Crohn_disease	25305	9469592	Other	https://pubmed.ncbi.nlm.nih.gov/28067908/	https://www.ebi.ac.uk/gwas/downloads/summary-statistics
Diverticular_disease	451099	10113597	Other	https://pubmed.ncbi.nlm.nih.gov/30661054/	https://www.ebi.ac.uk/gwas/downloads/summary-statistics
Heart_failure	977323	8246881	Other	https://pubmed.ncbi.nlm.nih.gov/31919418/	https://grasp.nhlbi.nih.gov/FullResults.aspx
Income	286301	18485883	Other	https://pubmed.ncbi.nlm.nih.gov/31844048/	https://www.ebi.ac.uk/gwas/downloads/summary-statistics
Lung_Function(FEV1/FVC)(FEV/FEC ratio)	400102	19819130	Other	https://www.nature.com/articles/s41588-018-0321-7/	https://www.ebi.ac.uk/gwas/downloads/summary-statistics
Lung_Function_(FEV1)(forced expiratory volume)	400102	19819130	Other	https://www.nature.com/articles/s41588-018-0321-7/	https://www.ebi.ac.uk/gwas/downloads/summary-statistics
Lung_function_(FVC)(vital capacity)	400102	19819130	Other	https://www.nature.com/articles/s41588-018-0321-7/	https://www.ebi.ac.uk/gwas/downloads/summary-statistics
Age_at_first_birth	251151	2470766	Reproduction	https://www.nature.com/articles/ng.3698	https://www.thessgac.org/data
Number_children_ever_born	343072	2474037	Reproduction	https://www.nature.com/articles/ng.3698	https://www.magicinvestigators.org/downloads/
	264890	1.08464e+07
